# Supplementary material for: Declining activity of serum response factor in aging aorta in relation to aneurysm progression[image]
Source: J Biol Chem. 2025 Mar 12;301(4):108400. doi: 10.1016/j.jbc.2025.108400 (PMC12002835; doi:10.1016/j.jbc.2025.108400)
Supplement: Supporting Information Table 1 [file mmc2.xlsx]

## Sheet: Supporting Information Table 1.
Supporting Information Table 1. Correlation of age versus all transcripts in coronary artery, tibial artery, and aorta.
Transcript name	r corornary	r aorta	r tibial a.	r average	Q (cor)	Q (ao)	Q (ta)
ENSG00000228526.6_MIR34AHG	0.178254	0.0735161	0.508534	0.253435	0.193444	0.298822	7.27655e-37
ENSG00000138650.8_PCDH10	0.123439	0.381974	0.489662	0.331692	0.420683	6.11326e-14	9.45216e-34
ENSG00000197948.10_FCHSD1	0.163458	0.255499	0.471415	0.296791	0.232469	2.07093e-06	1.24422e-33
ENSG00000131080.14_EDA2R	0.272935	0.281147	0.470015	0.341366	0.0264752	1.22032e-07	5.64145e-32
ENSG00000184226.14_PCDH9	0.173027	0.147599	0.459772	0.260133	0.210442	0.0127488	7.94082e-32
ENSG00000250241.5_RP11-9G1.3	0.215983	0.497856	0.458417	0.390752	0.105565	5.34855e-25	2.07229e-31
ENSG00000147231.13_CXorf57	0.141463	-0.148342	0.455517	0.149546	0.326678	0.0122104	4.63618e-30
ENSG00000022840.15_RNF10	-0.0996445	-0.0596564	-0.446912	-0.202071	0.554025	0.422037	3.01684e-29
ENSG00000160233.7_LRRC3	-0.183516	-0.0698367	-0.441503	-0.231618	0.178742	0.330061	4.191e-28
ENSG00000126215.13_XRCC3	0.195973	0.348541	0.433904	0.326139	0.1467	1.45304e-11	1.229e-27
ENSG00000138834.12_MAPK8IP3	0.179709	0.284194	0.430592	0.298165	0.18976	8.58403e-08	2.53466e-27
ENSG00000198736.11_MSRB1	-0.092606	-0.240184	-0.428278	-0.253689	0.600447	9.771e-06	2.87426e-27
ENSG00000213397.10_HAUS7	0.205273	0.210479	0.427687	0.281147	0.125124	0.000143536	3.23711e-27
ENSG00000183479.12_TREX2	0.190058	0.20955	0.425219	0.274942	0.160764	0.000155064	5.79083e-27
ENSG00000131067.16_GGT7	0.127236	0.175894	0.427133	0.243421	0.398773	0.00206523	5.86491e-27
ENSG00000249115.8_HAUS5	0.113071	0.168873	0.425069	0.235671	0.478017	0.00333396	6.60584e-27
ENSG00000006695.10_COX10	-0.170764	-0.226765	-0.424511	-0.274013	0.217014	3.48294e-05	6.45972e-26
ENSG00000154146.12_NRGN	0.160791	0.229561	0.41765	0.269334	0.242176	2.70049e-05	7.21856e-26
ENSG00000163754.17_GYG1	-0.0896339	-0.0943484	-0.417159	-0.20038	0.618267	0.154798	2.13887e-25
ENSG00000081803.15_CADPS2	0.301424	0.380834	0.413756	0.365338	0.0101274	7.39352e-14	2.1645e-25
ENSG00000223764.2_RP11-54O7.3	0.0296308	0.0093828	0.413573	0.150862	0.912179	0.925082	3.61316e-25
ENSG00000198270.12_TMEM116	0.190586	0.262448	0.411886	0.288306	0.160159	9.86875e-07	3.67656e-25
ENSG00000065978.18_YBX1	-0.167115	-0.382935	-0.411699	-0.320583	0.220632	5.30693e-14	4.67897e-25
ENSG00000130779.19_CLIP1	-0.127674	-0.277566	-0.410838	-0.272026	0.396632	1.81042e-07	6.18322e-25
ENSG00000118564.14_FBXL5	-0.151422	-0.330935	-0.409865	-0.297407	0.280675	1.86615e-10	1.4182e-24
ENSG00000162881.6_OXER1	0.128519	0.125341	0.407203	0.220354	0.392293	0.0420765	1.58202e-24
ENSG00000204248.10_COL11A2	0.122127	0.152996	0.40675	0.227291	0.42753	0.00921267	2.01234e-24
ENSG00000177106.14_EPS8L2	0.157927	0.242274	0.405896	0.268699	0.254426	7.94108e-06	3.90241e-24
ENSG00000214021.15_TTLL3	0.154746	0.239531	0.403733	0.266003	0.268273	1.039e-05	6.80846e-24
ENSG00000232931.5_LINC00342	0.154178	0.229874	0.401889	0.261981	0.269809	2.62396e-05	7.9404e-24
ENSG00000048540.14_LMO3	0.261104	0.344676	0.401304	0.335695	0.0349597	2.53097e-11	1.04015e-23
ENSG00000198547.8_C20orf203	0.141724	0.248945	0.400356	0.263675	0.325852	4.11752e-06	1.13604e-23
ENSG00000279088.1_RP11-574K11.24	0.174875	0.302453	0.399981	0.292436	0.205381	8.97529e-09	1.21613e-23
ENSG00000163071.10_SPATA18	0.258705	0.333061	0.399672	0.33048	0.0366085	1.38123e-10	1.22299e-23
ENSG00000272720.1_CTA-228A9.3	0.134836	0.176461	0.399563	0.236953	0.35841	0.00198791	1.43096e-23
ENSG00000231064.7_RP11-263K19.4	0.110018	0.225983	0.398977	0.244993	0.490423	3.73712e-05	2.8856e-23
ENSG00000236144.6_TMEM147-AS1	0.112571	0.157358	0.396663	0.222197	0.480521	0.00706311	3.56337e-23
ENSG00000274565.1_CTD-3035K23.7	0.0765572	0.16731	0.395904	0.213257	0.698036	0.00370596	3.7102e-23
ENSG00000143164.15_DCAF6	-0.0172433	-0.0628048	-0.395692	-0.15858	0.960549	0.39229	3.85944e-23
ENSG00000134574.11_DDB2	0.278047	0.351379	0.395485	0.341637	0.0204486	9.378e-12	5.24771e-23
ENSG00000141577.13_CEP131	0.148359	0.175658	0.39442	0.239479	0.29375	0.00209742	5.29507e-23
ENSG00000280168.1_RP11-1090M7.3	0.10543	0.0749828	0.394111	0.191508	0.520169	0.286692	5.47536e-23
ENSG00000107719.8_PALD1	0.0339843	0.111656	0.394314	0.179985	0.894919	0.0787274	5.5077e-23
ENSG00000184441.4_AP001062.7	0.119794	0.247755	0.394056	0.253868	0.440882	4.63988e-06	7.29485e-23
ENSG00000206573.8_THUMPD3-AS1	0.130323	0.193744	0.393059	0.239042	0.382856	0.000553119	9.63322e-23
ENSG00000006007.11_GDE1	-0.115612	-0.263828	-0.392089	-0.257177	0.46179	8.44437e-07	9.81776e-23
ENSG00000172667.10_ZMAT3	0.262113	0.38936	0.391958	0.347811	0.0354221	1.64475e-14	9.9369e-23
ENSG00000100014.19_SPECC1L	-0.188735	-0.280645	-0.391851	-0.287077	0.164122	1.28424e-07	1.21764e-22
ENSG00000124749.16_COL21A1	0.165627	0.227156	0.391124	0.261302	0.22445	3.36411e-05	1.21766e-22
ENSG00000275807.1_RP11-1348G14.8	0.162601	0.245883	0.391059	0.266514	0.235574	5.61265e-06	1.65668e-22
ENSG00000100568.10_VTI1B	-0.0815673	-0.173611	-0.389992	-0.215057	0.667104	0.00241337	1.66962e-22
ENSG00000256537.4_SMIM10L1	-0.106514	-0.3123	-0.389903	-0.269572	0.513891	2.4946e-09	1.83405e-22
ENSG00000132388.12_UBE2G1	-0.0968135	-0.180831	-0.389534	-0.222393	0.573112	0.00145992	2.0311e-22
ENSG00000258472.8_RP11-192H23.4	0.0996632	0.194478	0.389139	0.22776	0.554047	0.000523136	2.98366e-22
ENSG00000244694.7_PTCHD4	0.343798	0.481377	0.387818	0.404331	0.00236745	4.57059e-23	3.26606e-22
ENSG00000100412.15_ACO2	-0.152852	-0.193462	-0.387461	-0.244592	0.2751	0.000564857	3.62802e-22
ENSG00000270012.1_LL0XNC01-7P3.1	0.118046	0.178118	0.387057	0.22774	0.452099	0.0017725	4.90349e-22
ENSG00000080224.17_EPHA6	0.132202	0.200475	0.386005	0.23956	0.372448	0.000325695	4.99143e-22
ENSG00000127586.16_CHTF18	0.133444	0.120135	0.385889	0.213156	0.366241	0.0539472	5.47818e-22
ENSG00000091140.13_DLD	-0.125188	-0.317947	-0.385526	-0.27622	0.40967	1.14162e-09	5.54554e-22
ENSG00000268938.2_AC005387.3	0.0887055	0.156824	0.385431	0.21032	0.624286	0.00730594	5.63151e-22
ENSG00000115840.13_SLC25A12	-0.0457307	-0.100586	-0.385326	-0.177214	0.842661	0.123265	5.88111e-22
ENSG00000180902.17_D2HGDH	0.149458	0.250436	0.384762	0.261552	0.288641	3.5244e-06	6.37192e-22
ENSG00000108474.16_PIGL	0.097992	0.245208	0.385129	0.242776	0.565221	6.00108e-06	6.46506e-22
ENSG00000167524.14_SGK494	0.0667331	0.197538	0.384361	0.216211	0.756073	0.000408549	6.98056e-22
ENSG00000116883.8_RP11-268J15.5	0.142808	0.208823	0.384759	0.245463	0.319816	0.000164488	7.07364e-22
ENSG00000112320.11_SOBP	-0.135789	-0.341345	-0.384355	-0.287163	0.353425	4.0355e-11	7.48445e-22
ENSG00000213339.8_QTRT1	0.146667	0.221077	0.384074	0.250606	0.300416	5.77501e-05	7.8414e-22
ENSG00000126456.15_IRF3	0.112073	0.19703	0.38387	0.230991	0.483317	0.000426475	8.1201e-22
ENSG00000132680.10_KIAA0907	0.169424	0.23683	0.383706	0.26332	0.219851	1.35673e-05	8.23409e-22
ENSG00000184905.8_TCEAL2	0.112572	0.116609	0.383612	0.204264	0.480561	0.0631999	1.10003e-21
ENSG00000163288.13_GABRB1	0.187357	0.36665	0.382598	0.312202	0.167381	8.16831e-13	1.11211e-21
ENSG00000131043.11_AAR2	-0.195893	-0.327098	-0.382515	-0.301835	0.146771	3.25789e-10	1.22138e-21
ENSG00000117477.12_CCDC181	0.224443	0.231805	0.382155	0.279468	0.0886188	2.1883e-05	1.38129e-21
ENSG00000152208.12_GRID2	-0.0587753	0.172791	0.381698	0.165238	0.788792	0.00255521	1.4165e-21
ENSG00000153046.17_CDYL	-0.0496198	-0.322494	-0.381569	-0.251227	0.825444	6.15308e-10	1.46096e-21
ENSG00000254910.1_RP11-326C3.7	0.161741	0.224812	0.381282	0.255945	0.238682	4.14675e-05	1.48864e-21
ENSG00000100156.10_SLC16A8	0.146469	0.198476	0.381421	0.242122	0.301254	0.000379718	1.50311e-21
ENSG00000006025.11_OSBPL7	0.116855	0.117053	0.381272	0.20506	0.4562	0.0619888	1.81111e-21
ENSG00000082805.19_ERC1	-0.162838	-0.324534	-0.380569	-0.289314	0.235129	4.68778e-10	1.88955e-21
ENSG00000119487.16_MAPKAP1	-0.151862	-0.235009	-0.380385	-0.255752	0.279473	1.60713e-05	2.31166e-21
ENSG00000116194.12_ANGPTL1	-0.037011	-0.469321	-0.379662	-0.295331	0.881756	8.5115e-22	2.41915e-21
ENSG00000197774.12_EME2	0.0836533	0.134653	0.379468	0.199258	0.654839	0.0261996	2.48279e-21
ENSG00000227502.2_LINC01268	0.202509	0.162304	0.379339	0.248051	0.130882	0.00516128	2.67536e-21
ENSG00000174943.9_KCTD13	0.17154	0.208936	0.379046	0.253174	0.214715	0.000162941	2.90314e-21
ENSG00000255182.2_CTD-2517M22.14	0.117001	0.222462	0.378575	0.239346	0.455465	5.12282e-05	2.95197e-21
ENSG00000105186.15_ANKRD27	-0.0733332	-0.124806	-0.378607	-0.192249	0.714882	0.0431997	2.96958e-21
ENSG00000181788.3_SIAH2	-0.0793856	0.111306	-0.37873	-0.115603	0.680973	0.0799705	2.97513e-21
ENSG00000152229.18_PSTPIP2	0.105736	0.275621	0.378557	0.253305	0.518826	2.2687e-07	3.11779e-21
ENSG00000145020.15_AMT	0.157949	0.217135	0.378293	0.251125	0.254269	8.13041e-05	3.54059e-21
ENSG00000255857.5_PXN-AS1	0.067583	0.132644	0.377826	0.192684	0.749775	0.029094	3.85209e-21
ENSG00000110719.9_TCIRG1	0.182063	0.275445	0.377502	0.278337	0.184121	2.31474e-07	4.06226e-21
ENSG00000177595.17_PIDD1	0.181107	0.274295	0.377285	0.277562	0.185857	2.63476e-07	4.86858e-21
ENSG00000100650.15_SRSF5	0.210154	0.201529	0.376631	0.262771	0.11585	0.000300053	4.97655e-21
ENSG00000073712.14_FERMT2	-0.161019	-0.298395	-0.37652	-0.278645	0.241272	1.49371e-08	5.39903e-21
ENSG00000185633.10_NDUFA4L2	0.199789	0.399547	0.376206	0.325181	0.137329	2.52073e-15	6.26591e-21
ENSG00000140400.16_MAN2C1	0.190548	0.310041	0.375661	0.292083	0.159977	3.37029e-09	7.05191e-21
ENSG00000161010.14_MRNIP	0.15894	0.196976	0.375221	0.243712	0.2514	0.000428134	7.25543e-21
ENSG00000269958.1_RP11-73M18.8	0.159505	0.408763	0.375089	0.314452	0.248075	4.43646e-16	7.33759e-21
ENSG00000162613.16_FUBP1	0.104686	0.21026	0.375016	0.229987	0.523264	0.000146257	8.42864e-21
ENSG00000129696.12_TTI2	-0.163513	-0.195195	-0.374505	-0.244404	0.232836	0.000494438	8.75606e-21
ENSG00000272734.1_ADIRF-AS1	0.16947	0.303199	0.37434	0.282336	0.219942	8.22492e-09	8.75733e-21
ENSG00000151575.14_TEX9	0.241568	0.460696	0.374307	0.358857	0.0590617	5.49073e-21	9.57618e-21
ENSG00000261292.2_RP11-389G6.3	0.128655	0.138297	0.373966	0.213639	0.391603	0.0215944	9.6309e-21
ENSG00000244405.7_ETV5	0.0822569	0.129361	0.373913	0.195177	0.661882	0.0343952	1.01812e-20
ENSG00000260751.2_CTD-2196E14.6	0.070794	0.212576	0.373689	0.21902	0.73072	0.000120024	1.04095e-20
ENSG00000173209.22_AHSA2	0.230198	0.236792	0.37358	0.28019	0.0751191	1.36181e-05	1.05029e-20
ENSG00000234546.3_LINC01759	0.262083	0.348943	0.373518	0.328181	0.0348849	1.3594e-11	1.17358e-20
ENSG00000260918.1_RP11-731J8.2	0.138526	0.336795	0.373103	0.282808	0.339648	7.96115e-11	1.30603e-20
ENSG00000204410.14_MSH5	0.103261	0.281939	0.372701	0.252634	0.53169	1.11213e-07	1.44272e-20
ENSG00000205702.10_CYP2D7	0.128267	0.190436	0.372081	0.230261	0.393436	0.00071403	1.52225e-20
ENSG00000239789.5_MRPS17	-0.224256	-0.283268	-0.372325	-0.293283	0.0886202	9.55928e-08	1.53408e-20
ENSG00000166762.16_CATSPER2	0.121138	0.24552	0.372078	0.246245	0.433422	5.82958e-06	1.98305e-20
ENSG00000267342.1_RP11-552F3.10	0.137886	0.217558	0.370855	0.2421	0.342428	7.85223e-05	2.12503e-20
ENSG00000009307.15_CSDE1	-0.0693078	-0.325859	-0.371128	-0.255431	0.739247	3.886e-10	2.1259e-20
ENSG00000105953.14_OGDH	-0.273863	-0.284938	-0.370827	-0.309876	0.0270442	7.80538e-08	2.33652e-20
ENSG00000198556.13_ZNF789	0.0754523	0.143548	0.369618	0.196206	0.704176	0.0161052	2.92751e-20
ENSG00000103253.17_HAGHL	0.152213	0.246661	0.370466	0.256447	0.277794	5.18576e-06	2.9282e-20
ENSG00000095637.21_SORBS1	-0.112624	-0.343761	-0.369647	-0.275344	0.480439	2.85084e-11	2.92836e-20
ENSG00000103194.15_USP10	-0.20982	-0.297223	-0.36959	-0.292211	0.115825	1.73924e-08	2.94046e-20
ENSG00000187164.19_SHTN1	0.18917	0.302469	0.369546	0.287061	0.163335	8.98881e-09	3.05829e-20
ENSG00000237172.3_B3GNT9	0.0489542	0.0775534	0.369379	0.165296	0.828913	0.266551	3.08021e-20
ENSG00000146067.15_FAM193B	0.165873	0.274974	0.369326	0.270058	0.223304	2.438e-07	3.36426e-20
ENSG00000165792.17_METTL17	0.175685	0.177743	0.368989	0.240805	0.203372	0.00181884	3.68909e-20
ENSG00000161513.11_FDXR	0.216157	0.188046	0.368637	0.257613	0.10565	0.000857461	3.80922e-20
ENSG00000165084.15_C8orf34	0.155459	0.251514	0.368497	0.25849	0.265925	3.1542e-06	4.05994e-20
ENSG00000151006.7_PRSS53	0.172826	0.190189	0.368245	0.243753	0.211365	0.000727647	4.26406e-20
ENSG00000240303.7_ACAD11	0.25686	0.307935	0.368045	0.310947	0.0373297	4.43209e-09	4.30741e-20
ENSG00000179532.12_DNHD1	0.101682	0.238829	0.367982	0.236164	0.540643	1.11571e-05	4.45236e-20
ENSG00000231365.5_RP11-418J17.1	0.208656	0.320747	0.367838	0.299081	0.119159	7.782e-10	5.07224e-20
ENSG00000101104.12_PABPC1L	0.153337	0.198856	0.366867	0.239687	0.272928	0.000368316	5.7716e-20
ENSG00000241769.7_LINC00893	0.126877	0.18805	0.367352	0.227426	0.400992	0.000857368	5.77439e-20
ENSG00000170615.14_SLC26A5	0.18202	0.34359	0.366843	0.297484	0.183943	2.92712e-11	6.42782e-20
ENSG00000198089.15_SFI1	0.151006	0.22122	0.366435	0.24622	0.282043	5.70471e-05	7.64237e-20
ENSG00000145391.13_SETD7	-0.141238	-0.351862	-0.365796	-0.286298	0.327428	8.70619e-12	8.01157e-20
ENSG00000132825.6_PPP1R3D	-0.188179	-0.325837	-0.365602	-0.293206	0.166603	3.89206e-10	8.50815e-20
ENSG00000263368.1_RP11-720N19.1	-0.0211933	-0.0846839	-0.365363	-0.15708	0.94582	0.214986	9.47576e-20
ENSG00000128298.16_BAIAP2L2	0.16189	0.202428	0.364886	0.243068	0.238203	0.000278674	9.57712e-20
ENSG00000137343.17_ATAT1	0.0988093	0.192354	0.364954	0.218706	0.558885	0.000615265	9.59081e-20
ENSG00000160323.18_ADAMTS13	0.0449363	0.133115	0.364865	0.180972	0.846361	0.0284096	9.87141e-20
ENSG00000204619.7_PPP1R11	-0.113505	-0.216752	-0.364732	-0.231663	0.475338	8.39586e-05	1.03045e-19
ENSG00000167615.16_LENG8	0.108924	0.228257	0.364554	0.233912	0.496844	3.04325e-05	1.19548e-19
ENSG00000141034.9_GID4	-0.107129	-0.289322	-0.363202	-0.253218	0.508885	4.6036e-08	1.47412e-19
ENSG00000277687.1_RP11-427L15.2	0.145511	0.193445	0.364	0.234319	0.306387	0.000565591	1.48405e-19
ENSG00000132313.14_MRPL35	-0.168023	-0.313329	-0.363201	-0.281518	0.224316	2.16965e-09	1.70986e-19
ENSG00000134884.13_ARGLU1	0.215329	0.146035	0.362645	0.241336	0.105063	0.0139437	1.79569e-19
ENSG00000107731.12_UNC5B	0.091566	0.302303	0.362445	0.252105	0.606236	9.13913e-09	2.03721e-19
ENSG00000105341.18_ATP5SL	-0.0963009	-0.218702	-0.361967	-0.225657	0.576074	7.11148e-05	2.13056e-19
ENSG00000186162.10_CIDECP	-0.134988	-0.170005	-0.361782	-0.222258	0.357272	0.00308971	2.55346e-19
ENSG00000100941.8_PNN	0.125321	0.109515	0.361105	0.198647	0.408761	0.0861592	2.63075e-19
ENSG00000258727.1_RP11-66N24.3	0.106511	0.272375	0.360974	0.24662	0.513891	3.2473e-07	2.63652e-19
ENSG00000105397.13_TYK2	0.0732764	0.122809	0.360942	0.185676	0.715329	0.0475315	2.64565e-19
ENSG00000262246.5_CORO7	0.155676	0.138168	0.360906	0.21825	0.264834	0.0217528	2.7914e-19
ENSG00000146350.13_TBC1D32	0.156888	0.354479	0.360689	0.290685	0.25945	5.76948e-12	2.98897e-19
ENSG00000272994.1_RP11-332H14.2	0.113785	0.156543	0.360419	0.210249	0.473321	0.00742896	4.41686e-19
ENSG00000010256.10_UQCRC1	-0.118706	-0.107894	-0.35898	-0.195194	0.447508	0.0923868	4.43945e-19
ENSG00000080823.22_MOK	0.067126	0.112644	0.358938	0.179569	0.753406	0.0754295	4.73947e-19
ENSG00000248019.2_FAM13A-AS1	0.120554	0.262085	0.358678	0.247106	0.436567	1.02354e-06	4.81965e-19
ENSG00000198624.12_CCDC69	-0.017232	-0.284942	-0.358594	-0.220256	0.96053	7.80896e-08	4.84777e-19
ENSG00000272578.5_AP000347.2	0.168026	0.177329	0.35855	0.234635	0.22439	0.00187074	5.05839e-19
ENSG00000185651.14_UBE2L3	-0.149231	-0.139162	-0.358372	-0.215589	0.289396	0.0206173	5.37758e-19
ENSG00000143847.15_PPFIA4	0.0716119	0.112469	0.358127	0.180736	0.725767	0.075986	5.53922e-19
ENSG00000127415.12_IDUA	0.13569	0.299021	0.357997	0.264236	0.353813	1.3878e-08	5.59298e-19
ENSG00000165819.11_METTL3	0.187898	0.215441	0.357939	0.253759	0.167424	9.41694e-05	6.6861e-19
ENSG00000132305.20_IMMT	-0.146943	-0.175182	-0.357265	-0.226464	0.299229	0.00217002	6.90186e-19
ENSG00000044446.11_PHKA2	0.1413	-0.0179846	0.357127	0.160148	0.32734	0.844915	6.97309e-19
ENSG00000184194.5_GPR173	0.0673944	0.202601	0.357068	0.209021	0.751346	0.00027506	6.99127e-19
ENSG00000165209.18_STRBP	-0.0119083	-0.182257	-0.357036	-0.183734	0.980107	0.00132014	7.36123e-19
ENSG00000269352.1_PTOV1-AS2	0.0861462	0.101082	0.356826	0.181351	0.641376	0.120952	7.80058e-19
ENSG00000136542.8_GALNT5	0.167966	0.41839	0.356592	0.314316	0.224152	6.25281e-17	7.97347e-19
ENSG00000273478.1_RP11-465N4.5	-0.0268281	0.131416	0.35649	0.153693	0.923125	0.0310242	8.90286e-19
ENSG00000120837.7_NFYB	0.117645	-0.0426851	-0.356064	-0.0937015	0.45464	0.589908	8.93021e-19
ENSG00000125648.14_SLC25A23	-0.170309	-0.347062	-0.356032	-0.291134	0.218443	1.77263e-11	1.16992e-18
ENSG00000130714.15_POMT1	0.146434	0.195399	0.355017	0.232283	0.301385	0.000486813	1.19975e-18
ENSG00000147162.13_OGT	0.147715	0.221664	0.354903	0.241427	0.296153	5.48735e-05	1.2068e-18
ENSG00000102901.12_CENPT	0.210806	0.176572	0.354861	0.247413	0.114594	0.00197161	1.28613e-18
ENSG00000129116.17_PALLD	-0.00132733	-0.252011	-0.354605	-0.202648	0.995147	2.99466e-06	1.30896e-18
ENSG00000177311.11_ZBTB38	-0.0168463	-0.17637	-0.354519	-0.182579	0.961482	0.00200053	1.31043e-18
ENSG00000196453.7_ZNF777	-0.0263778	-0.171711	-0.354494	-0.184195	0.925445	0.00275367	1.31527e-18
ENSG00000162998.4_FRZB	0.0251865	0.387715	0.35446	0.255787	0.930268	2.24976e-14	1.32563e-18
ENSG00000260942.1_CAPN10-AS1	0.0288821	0.159364	0.354411	0.180886	0.914722	0.0062358	1.41337e-18
ENSG00000138738.10_PRDM5	0.099839	0.138037	0.354154	0.197343	0.553193	0.021897	1.44503e-18
ENSG00000224963.3_U82695.9	0.118091	0.181168	0.354052	0.21777	0.451756	0.0014267	1.50646e-18
ENSG00000156639.11_ZFAND3	-0.110558	-0.0554565	-0.353878	-0.173298	0.491109	0.462322	1.52109e-18
ENSG00000116016.13_EPAS1	-0.200683	-0.41482	-0.353822	-0.323108	0.135319	1.25674e-16	1.67166e-18
ENSG00000100605.16_ITPK1	-0.182737	-0.163872	-0.353452	-0.233354	0.180717	0.00466138	1.76388e-18
ENSG00000162413.16_KLHL21	-0.111878	-0.0238957	-0.353234	-0.163002	0.484208	0.784054	1.77449e-18
ENSG00000196440.11_ARMCX4	0.137462	0.140325	0.353192	0.210326	0.344408	0.0193336	1.89769e-18
ENSG00000213347.10_MXD3	0.154379	0.16142	0.352789	0.222863	0.269272	0.00547001	1.93675e-18
ENSG00000168481.8_LGI3	-0.135818	-0.2288	-0.352923	-0.23918	0.353166	2.89637e-05	1.94351e-18
ENSG00000224594.2_RPL29P19	0.202147	0.276581	0.352815	0.277181	0.132236	2.0319e-07	1.94671e-18
ENSG00000243708.10_PLA2G4B	0.165149	0.154143	0.352789	0.224027	0.226648	0.00861077	2.04709e-18
ENSG00000089057.14_SLC23A2	0.037276	0.0186055	0.352564	0.136148	0.881052	0.838782	2.08995e-18
ENSG00000213366.12_GSTM2	0.156896	0.246111	0.352468	0.251825	0.259538	5.47348e-06	2.11956e-18
ENSG00000244687.11_UBE2V1	-0.0102508	0.0846942	-0.352396	-0.0926509	0.987146	0.21491	2.21616e-18
ENSG00000188158.14_NHS	-0.0599895	0.143914	0.352211	0.145379	0.782394	0.0157659	2.58113e-18
ENSG00000250120.6_PCDHA10	0.188062	0.28335	0.351535	0.274316	0.16681	9.4622e-08	2.62941e-18
ENSG00000203761.5_MSTO2P	0.0648669	0.27091	0.351624	0.229134	0.767746	3.84025e-07	2.63004e-18
ENSG00000106635.7_BCL7B	-0.0606743	-0.0772453	-0.351518	-0.163146	0.791902	0.268747	2.84031e-18
ENSG00000262903.1_RP11-235E17.6	0.0735627	0.167172	0.351211	0.197315	0.713251	0.00374226	2.86738e-18
ENSG00000094631.18_HDAC6	0.17585	0.123898	0.351157	0.216968	0.202914	0.0450839	2.87941e-18
ENSG00000265287.2_RP11-192H23.6	0.090598	0.184143	0.351123	0.208621	0.612645	0.00114892	2.98567e-18
ENSG00000101199.12_ARFGAP1	0.10689	0.295575	0.350969	0.251145	0.510324	2.12707e-08	3.0599e-18
ENSG00000106615.9_RHEB	0.0183078	0.109448	-0.350859	-0.0743676	0.956308	0.0863821	3.40469e-18
ENSG00000269191.1_AC005387.2	0.141761	0.236145	0.350441	0.242782	0.325957	1.44895e-05	3.54876e-18
ENSG00000169231.13_THBS3	0.155362	0.312021	0.349128	0.272171	0.266001	2.58633e-09	4.77156e-18
ENSG00000214944.9_ARHGEF28	0.252496	0.459263	0.350267	0.354009	0.0421877	7.51617e-21	4.7825e-18
ENSG00000103528.16_SYT17	0.0551469	-0.0913525	0.349118	0.104304	0.805645	0.172042	4.90555e-18
ENSG00000177370.4_TIMM22	-0.1006	-0.0994295	-0.348996	-0.183009	0.548275	0.128729	4.98522e-18
ENSG00000131591.17_C1orf159	0.126794	0.160589	0.348918	0.2121	0.401322	0.00577117	5.0926e-18
ENSG00000260776.5_RP11-114H24.2	0.0712219	0.0580806	0.348819	0.159374	0.728291	0.436729	5.14896e-18
ENSG00000140488.15_CELF6	0.222526	0.188162	0.34845	0.253046	0.0893265	0.000849863	5.55923e-18
ENSG00000119630.13_PGF	0.140046	0.245453	0.34876	0.244753	0.331409	5.86086e-06	5.56421e-18
ENSG00000200418.1_SNORA63	0.0500372	0.217564	0.348133	0.205245	0.823214	7.8494e-05	5.98345e-18
ENSG00000261326.2_LINC01355	0.120787	0.156413	0.348436	0.208545	0.435319	0.00748544	5.9955e-18
ENSG00000240053.8_LY6G5B	0.11263	0.0828082	0.348123	0.181187	0.480502	0.228384	6.19339e-18
ENSG00000187609.15_EXD3	0.214757	0.27545	0.347975	0.279394	0.106644	2.315e-07	6.3752e-18
ENSG00000169218.13_RSPO1	0.0268121	0.142297	-0.347849	-0.0595798	0.923152	0.0173136	7.56581e-18
ENSG00000137055.14_PLAA	-0.0605271	-0.240674	-0.347183	-0.216128	0.792847	9.30617e-06	8.8187e-18
ENSG00000173473.10_SMARCC1	-0.109388	-0.175971	-0.346584	-0.210648	0.4943	0.00205556	9.04163e-18
ENSG00000244560.6_RP4-800G7.2	0.111966	0.227745	0.346472	0.228728	0.483827	3.18995e-05	9.23351e-18
ENSG00000205129.8_C4orf47	0.208408	0.352405	0.346375	0.302396	0.119381	8.02605e-12	1.00428e-17
ENSG00000121022.13_COPS5	-0.0489196	-0.240439	-0.346039	-0.211799	0.829147	9.51236e-06	1.01065e-17
ENSG00000135976.17_ANKRD36	0.228425	0.190167	0.345997	0.254863	0.0787753	0.000728627	1.01282e-17
ENSG00000108848.15_LUC7L3	0.191353	0.181332	0.345972	0.239553	0.158333	0.00140964	1.07555e-17
ENSG00000121361.3_KCNJ8	-0.0827307	-0.143523	-0.345727	-0.19066	0.658807	0.0161297	1.07863e-17
ENSG00000173638.18_SLC19A1	0.0857441	0.0209887	0.345699	0.150811	0.643937	0.815012	1.08683e-17
ENSG00000235016.1_SEMA3F-AS1	0.116835	0.0621054	0.345653	0.174865	0.456344	0.398671	1.12248e-17
ENSG00000152669.8_CCNO	0.176448	0.236894	0.345514	0.252952	0.199926	1.34865e-05	1.13072e-17
ENSG00000279342.2_RP11-677M14.8	0.0247851	0.0627461	0.345403	0.144311	0.931593	0.392843	1.14401e-17
ENSG00000241057.2_AC004985.12	0.213697	0.273291	0.345469	0.277486	0.110247	2.93557e-07	1.14551e-17
ENSG00000118495.18_PLAGL1	0.124684	0.128257	0.345392	0.199444	0.413435	0.0363734	1.21613e-17
ENSG00000119725.18_ZNF410	-0.0226859	0.0617456	-0.344817	-0.101919	0.94096	0.401988	1.31734e-17
ENSG00000267632.1_RP11-400F19.18	0.0450968	0.0633213	0.345142	0.151187	0.845694	0.387178	1.31842e-17
ENSG00000259275.2_RP11-522B15.3	0.126609	0.244458	0.344804	0.238624	0.401955	6.42103e-06	1.41897e-17
ENSG00000182841.12_RRP7BP	0.119076	0.203933	0.344504	0.222504	0.44512	0.00024701	1.45291e-17
ENSG00000162852.13_CNST	0.176084	0.0268683	-0.344397	-0.0471484	0.201918	0.753616	1.5206e-17
ENSG00000132485.13_ZRANB2	0.181156	0.216494	0.344206	0.247286	0.185956	8.59399e-05	1.52493e-17
ENSG00000197321.14_SVIL	-0.129146	-0.40141	-0.34418	-0.291579	0.388505	1.81091e-15	1.5632e-17
ENSG00000274180.1_NATD1	-0.148131	-0.0917432	-0.344069	-0.194648	0.294731	0.169702	1.65653e-17
ENSG00000140983.13_RHOT2	0.182911	0.216348	0.34383	0.247697	0.180007	8.70722e-05	1.69298e-17
ENSG00000101977.19_MCF2	0.289528	0.339472	0.343731	0.324244	0.0164274	5.22965e-11	1.71418e-17
ENSG00000173065.13_FAM222B	-0.0324911	-0.069359	-0.343667	-0.148506	0.900751	0.334281	1.73666e-17
ENSG00000276337.1_RP11-106D4.2	0.0922942	0.261273	0.343602	0.23239	0.602555	1.11926e-06	1.82872e-17
ENSG00000133104.12_SPG20	0.00705449	-0.171261	-0.343387	-0.169198	0.997243	0.00283723	1.85628e-17
ENSG00000112992.16_NNT	-0.0862544	-0.162742	-0.343314	-0.197437	0.640536	0.00501603	2.17851e-17
ENSG00000114841.17_DNAH1	0.126939	0.200816	0.342648	0.223468	0.400582	0.000316998	2.18103e-17
ENSG00000247950.6_SEC24B-AS1	0.133969	0.17232	0.342683	0.216324	0.362657	0.0026424	2.18942e-17
ENSG00000111665.11_CDCA3	0.0728562	0.12913	0.342647	0.181545	0.719178	0.0347727	2.25926e-17
ENSG00000184378.2_ACTRT3	-0.056715	-0.170934	-0.342496	-0.190048	0.798443	0.00290049	2.33209e-17
ENSG00000031003.10_FAM13B	-0.0660586	-0.259257	-0.342358	-0.222558	0.760343	1.39366e-06	2.33325e-17
ENSG00000168883.19_USP39	-0.0166782	-0.12499	-0.342341	-0.161336	0.962224	0.0427874	2.45422e-17
ENSG00000064195.7_DLX3	0.112525	0.253338	0.342131	0.235998	0.480439	2.59436e-06	2.50383e-17
ENSG00000253250.2_C8orf88	-0.0756238	-0.260784	-0.342038	-0.226149	0.70341	1.18212e-06	2.55585e-17
ENSG00000138036.18_DYNC2LI1	0.146212	0.127498	0.341944	0.205218	0.302528	0.0378119	2.59312e-17
ENSG00000247809.7_NR2F2-AS1	0.214659	0.449443	0.341805	0.335302	0.106434	6.97334e-20	2.62283e-17
ENSG00000132463.13_GRSF1	-0.0513747	-0.232421	-0.341873	-0.208556	0.81745	2.06293e-05	2.62855e-17
ENSG00000188735.12_TMEM120B	0.0521642	0.216456	0.341799	0.203473	0.813959	8.62277e-05	2.93756e-17
ENSG00000266896.1_RP1-266L20.9	0.156336	0.15343	0.341345	0.217037	0.26149	0.00899049	3.0327e-17
ENSG00000056558.10_TRAF1	0.169236	0.0519861	0.341207	0.187476	0.219901	0.49726	3.18014e-17
ENSG00000164902.13_PHAX	-0.113232	-0.28201	-0.341008	-0.245417	0.476821	1.10539e-07	3.22013e-17
ENSG00000230454.1_U73166.2	0.172116	0.156524	0.340945	0.223195	0.212779	0.00743691	3.29081e-17
ENSG00000118655.4_DCLRE1B	-0.123601	-0.219714	-0.340846	-0.228054	0.420394	6.50847e-05	3.50291e-17
ENSG00000102753.9_KPNA3	-0.108862	-0.17151	-0.340589	-0.206987	0.49722	0.00278982	3.67091e-17
ENSG00000273771.1_RP11-236L14.2	0.191035	0.419117	0.340392	0.316848	0.159605	5.39366e-17	3.70069e-17
ENSG00000151376.16_ME3	0.123314	0.19954	0.340346	0.221067	0.421455	0.000349735	3.71263e-17
ENSG00000116032.5_GRIN3B	0.109478	0.228548	0.340319	0.226115	0.49367	2.96535e-05	3.83351e-17
ENSG00000154723.12_ATP5J	0.0226048	0.036624	-0.34009	-0.0936205	0.941202	0.653378	3.90796e-17
ENSG00000048707.13_VPS13D	-0.0872181	-0.131207	-0.34018	-0.186202	0.634676	0.0313369	3.90875e-17
ENSG00000157306.14_ZFHX2-AS1	0.115663	0.218361	0.340077	0.2247	0.461833	7.32396e-05	3.91566e-17
ENSG00000246250.2_RP11-613D13.5	0.139253	0.257477	0.340055	0.245595	0.335722	1.68491e-06	3.91573e-17
ENSG00000221978.11_CCNL2	0.164443	0.103464	0.34004	0.202649	0.229711	0.110308	4.22212e-17
ENSG00000272438.1_RP11-54O7.16	0.0132759	0.0535507	0.339733	0.13552	0.974888	0.481182	4.75159e-17
ENSG00000198563.13_DDX39B	0.102436	0.152493	0.339258	0.198062	0.536608	0.009499	4.7934e-17
ENSG00000213398.7_LCAT	0.134316	0.256372	0.33921	0.243299	0.361504	1.88572e-06	4.97761e-17
ENSG00000241014.1_RP11-244H3.1	0.100163	0.214648	0.339048	0.217953	0.551235	0.000100973	5.12817e-17
ENSG00000235602.5_POU5F1P3	0.0852782	0.295159	0.338918	0.239785	0.644764	2.24955e-08	5.1816e-17
ENSG00000009694.13_TENM1	0.136363	0.00214834	0.338863	0.159125	0.350856	0.982678	5.32248e-17
ENSG00000011028.13_MRC2	0.00898182	0.228459	0.338745	0.192062	0.991326	2.98736e-05	5.69612e-17
ENSG00000172059.10_KLF11	0.00150257	-0.173768	-0.338465	-0.170244	0.994593	0.0023898	5.95775e-17
ENSG00000237512.6_UNC5B-AS1	0.17099	0.468688	0.338276	0.325985	0.215762	9.36979e-22	6.03165e-17
ENSG00000097007.17_ABL1	-0.168762	-0.205872	-0.338213	-0.237616	0.221907	0.000210359	6.0339e-17
ENSG00000100298.15_APOBEC3H	0.149582	0.185214	0.338198	0.224331	0.288017	0.0010623	6.21902e-17
ENSG00000154813.9_DPH3	-0.109973	-0.24346	-0.338066	-0.2305	0.490778	7.063e-06	6.29993e-17
ENSG00000106772.17_PRUNE2	-0.0535215	-0.289377	-0.338002	-0.226967	0.814231	4.57808e-08	6.34633e-17
ENSG00000130021.13_PUDP	-0.0935517	-0.147387	-0.337959	-0.192966	0.593377	0.0129181	6.38421e-17
ENSG00000105875.13_WDR91	0.188878	0.219916	0.337922	0.248905	0.16356	6.398e-05	6.9471e-17
ENSG00000009335.17_UBE3C	-0.171411	-0.366065	-0.337361	-0.291612	0.215204	8.89104e-13	7.30792e-17
ENSG00000183783.6_KCTD8	0.164365	-0.246978	0.337577	0.0849881	0.229749	5.01952e-06	7.31471e-17
ENSG00000185008.17_ROBO2	0.135298	0.516809	0.337351	0.329819	0.355147	3.90819e-27	7.32531e-17
ENSG00000100416.12_TRMU	0.119161	0.186289	0.337328	0.214259	0.444518	0.000979848	7.36923e-17
ENSG00000234678.1_ELF3-AS1	0.0110841	0.108954	0.337291	0.152443	0.983732	0.0882716	7.75245e-17
ENSG00000268573.1_RP11-158H5.7	0.110611	0.205645	0.337079	0.217778	0.490695	0.000214205	8.15455e-17
ENSG00000182109.7_RP11-69E11.4	0.142826	0.187509	0.336866	0.2224	0.319663	0.000893017	8.34004e-17
ENSG00000266412.5_NCOA4	-0.158366	-0.373976	-0.336765	-0.289702	0.252832	2.45132e-13	8.5495e-17
ENSG00000187634.11_SAMD11	0.0327603	0.0214608	0.336654	0.130292	0.899838	0.810062	8.59021e-17
ENSG00000055130.15_CUL1	-0.0861771	-0.333137	-0.336622	-0.251978	0.641218	1.37364e-10	8.87125e-17
ENSG00000178951.8_ZBTB7A	-0.152825	-0.126086	-0.336482	-0.205131	0.275327	0.0405476	9.43971e-17
ENSG00000048052.21_HDAC9	0.130271	0.17371	0.336223	0.213401	0.383281	0.0023997	9.67291e-17
ENSG00000152926.14_ZNF117	0.124841	0.154883	0.335859	0.205195	0.412469	0.00822555	1.02812e-16
ENSG00000139725.7_RHOF	0.0498048	0.0539191	0.336114	0.146613	0.824375	0.477747	1.02833e-16
ENSG00000176208.8_ATAD5	0.0688273	0.171948	0.335847	0.192207	0.742381	0.00270862	1.05485e-16
ENSG00000259668.5_RP11-707P17.2	0.136439	0.161471	0.335733	0.211214	0.350521	0.00545396	1.17583e-16
ENSG00000167280.16_ENGASE	0.101822	0.161731	0.33529	0.199614	0.540163	0.00536509	1.21919e-16
ENSG00000257621.7_PSMA3-AS1	0.142699	0.0755797	0.335134	0.184471	0.320547	0.282105	1.25674e-16
ENSG00000150967.17_ABCB9	0.137522	0.17001	0.335001	0.214178	0.344229	0.00308898	1.26562e-16
ENSG00000105723.11_GSK3A	-0.169353	-0.256415	-0.334906	-0.253558	0.219922	1.87804e-06	1.27775e-16
ENSG00000120889.12_TNFRSF10B	0.161455	0.293733	0.33496	0.263383	0.239435	2.67021e-08	1.27867e-16
ENSG00000166847.9_DCTN5	-0.222555	-0.405088	-0.334896	-0.320847	0.0897772	8.88768e-16	1.28171e-16
ENSG00000174233.11_ADCY6	0.00762745	0.17816	0.334871	0.173553	0.995757	0.00176712	1.31482e-16
ENSG00000182179.12_UBA7	0.0909455	0.160948	0.334758	0.19555	0.610012	0.00563659	1.3826e-16
ENSG00000088682.13_COQ9	-0.0189888	-0.152473	-0.334545	-0.168669	0.954398	0.0095102	1.49238e-16
ENSG00000090924.14_PLEKHG2	0.0426531	-0.0629164	0.334229	0.104655	0.857162	0.39116	1.58628e-16
ENSG00000101049.14_SGK2	0.0249083	0.142509	0.333974	0.16713	0.930927	0.017108	1.59702e-16
ENSG00000136531.15_SCN2A	0.0596785	0.220943	0.333934	0.204852	0.784146	5.84729e-05	1.61099e-16
ENSG00000264608.1_RP11-192H23.8	0.105578	0.256067	0.333887	0.231844	0.519249	1.94488e-06	1.6364e-16
ENSG00000176155.18_CCDC57	0.0993618	0.199075	0.333812	0.21075	0.555641	0.000362406	1.63716e-16
ENSG00000257335.8_MGAM	0.0789983	0.20031	0.333798	0.204369	0.68207	0.000329621	1.72085e-16
ENSG00000071575.11_TRIB2	0.11201	-0.079718	0.333587	0.12196	0.48388	0.250119	1.7609e-16
ENSG00000262528.2_LA16c-349E10.1	0.152402	0.183632	0.333483	0.223172	0.276894	0.00119224	1.87816e-16
ENSG00000271959.1_CTD-3064M3.7	0.160709	0.155003	0.333214	0.216308	0.242609	0.00816908	1.89792e-16
ENSG00000272983.1_RP11-508N22.12	0.110356	0.215411	0.333159	0.219642	0.492558	9.43407e-05	1.9296e-16
ENSG00000111664.10_GNB3	0.0370772	0.107672	0.333081	0.159277	0.881721	0.0932084	1.93095e-16
ENSG00000161996.18_WDR90	0.150272	0.170566	0.333066	0.217968	0.28532	0.00297568	1.94535e-16
ENSG00000161203.13_AP2M1	-0.0878214	-0.162689	-0.333024	-0.194511	0.631098	0.00503326	1.95246e-16
ENSG00000279529.1_CTD-3222D19.8	0.0716586	0.183116	0.332997	0.195924	0.72538	0.00124037	2.01914e-16
ENSG00000139190.16_VAMP1	0.117468	0.174112	0.332851	0.208144	0.455608	0.00233763	2.05463e-16
ENSG00000144134.18_RABL2A	0.163455	0.214186	0.332769	0.236803	0.232409	0.000105232	2.07537e-16
ENSG00000263272.1_CTC-524C5.2	0.135912	0.219994	0.332717	0.229541	0.352983	6.35233e-05	2.08531e-16
ENSG00000271857.1_RP1-244F24.1	0.103269	0.35099	0.332517	0.262259	0.531864	9.90188e-12	2.15347e-16
ENSG00000165660.7_FAM175B	-0.176276	-0.323975	-0.332686	-0.277646	0.200819	5.06374e-10	2.15394e-16
ENSG00000268471.6_DKFZP434I0714	0.093408	0.138983	0.332544	0.188312	0.594542	0.0208024	2.15493e-16
ENSG00000234353.2_AP000347.4	0.170562	0.178781	0.33253	0.227291	0.217467	0.00169273	2.15554e-16
ENSG00000112183.14_RBM24	-0.0219389	0.101271	-0.332509	-0.0843923	0.943307	0.120087	2.29782e-16
ENSG00000225511.6_LINC00475	0.212622	0.265209	0.332238	0.270023	0.111686	7.24402e-07	2.42177e-16
ENSG00000227388.2_RP11-112J3.16	0.117584	0.183044	0.332015	0.210881	0.455306	0.00124668	2.43459e-16
ENSG00000082213.17_C5orf22	-0.178254	-0.292615	-0.331982	-0.267617	0.193573	3.07023e-08	2.47639e-16
ENSG00000238045.9_AC009133.12	0.157743	0.205645	0.331902	0.231764	0.254704	0.000214155	2.50447e-16
ENSG00000002919.14_SNX11	-0.22417	-0.236221	-0.331845	-0.264079	0.0884201	1.43904e-05	2.57029e-16
ENSG00000227543.4_SPAG5-AS1	0.0768823	0.183148	0.331729	0.197253	0.696043	0.00123758	2.61349e-16
ENSG00000247092.6_SNHG10	0.139638	0.239339	0.331651	0.236876	0.333559	1.05912e-05	2.70435e-16
ENSG00000182512.4_GLRX5	-0.215616	-0.169971	-0.331502	-0.23903	0.105537	0.00309513	2.80943e-16
ENSG00000186951.16_PPARA	-0.166056	-0.380695	-0.331337	-0.292696	0.222995	7.54934e-14	2.87629e-16
ENSG00000165672.6_PRDX3	-0.0864404	-0.26062	-0.331231	-0.226097	0.639666	1.20188e-06	2.93636e-16
ENSG00000198646.13_NCOA6	-0.101065	-0.266291	-0.331136	-0.232831	0.545598	6.40387e-07	3.08092e-16
ENSG00000082482.13_KCNK2	0.109254	0.158058	0.330931	0.199415	0.495255	0.0067689	3.11016e-16
ENSG00000182768.8_NGRN	-0.107628	-0.0967962	-0.330882	-0.178435	0.505362	0.141864	3.14318e-16
ENSG00000144674.16_GOLGA4	-0.136796	-0.101439	-0.330828	-0.189688	0.347964	0.119302	3.20431e-16
ENSG00000075035.9_WSCD2	0.0809731	0.396633	0.330739	0.269448	0.670087	4.39497e-15	3.22179e-16
ENSG00000170185.9_USP38	-0.145749	-0.246755	-0.330705	-0.24107	0.30516	5.13419e-06	3.29522e-16
ENSG00000242866.9_STRC	0.18422	0.330117	0.330603	0.281647	0.177564	2.104e-10	3.52396e-16
ENSG00000147164.11_SNX12	-0.153856	-0.270973	-0.330321	-0.251717	0.271351	3.81455e-07	3.56492e-16
ENSG00000224975.1_INE1	-0.102635	-0.0626077	0.330263	0.0550068	0.535256	0.393913	3.56633e-16
ENSG00000100836.10_PABPN1	0.114055	0.162855	0.33025	0.202387	0.471304	0.00498029	3.67148e-16
ENSG00000274925.1_CTD-2547G23.4	0.0922124	0.128826	0.329913	0.18365	0.602888	0.0353153	3.84625e-16
ENSG00000129484.13_PARP2	0.113697	0.158918	0.330122	0.200912	0.47383	0.00641426	3.85564e-16
ENSG00000178297.12_TMPRSS9	0.108457	0.17169	0.329911	0.203353	0.500513	0.00275753	4.00877e-16
ENSG00000114857.17_NKTR	0.150372	0.189793	0.32956	0.223242	0.285	0.000750088	4.16415e-16
ENSG00000145029.13_NICN1	0.132243	0.187836	0.329733	0.216604	0.372535	0.00087117	4.17228e-16
ENSG00000124641.15_MED20	-0.174946	-0.30571	-0.329557	-0.270071	0.205439	5.9432e-09	4.30984e-16
ENSG00000166471.10_TMEM41B	0.0983645	0.241695	0.329407	0.223155	0.562394	8.4131e-06	4.32481e-16
ENSG00000120675.5_DNAJC15	-0.0826135	-0.324451	-0.329381	-0.245482	0.659603	4.73172e-10	4.521e-16
ENSG00000146701.11_MDH2	-0.209377	-0.101229	-0.329191	-0.213266	0.117276	0.120305	4.6027e-16
ENSG00000280789.1_PAGR1	0.134629	0.168245	0.329107	0.21066	0.359698	0.0034777	4.65786e-16
ENSG00000245322.6_RP11-15B17.1	0.0988884	0.242878	0.329048	0.223605	0.558305	7.47596e-06	4.6688e-16
ENSG00000077092.18_RARB	0.11129	0.0350305	-0.329027	-0.0609023	0.486624	0.66986	4.73098e-16
ENSG00000260261.1_RP11-480A16.1	0.162799	0.238001	0.328963	0.243254	0.235075	1.21181e-05	4.86236e-16
ENSG00000225855.6_RUSC1-AS1	0.042667	0.182317	0.32879	0.184591	0.857238	0.00131408	4.8984e-16
ENSG00000245970.2_KB-1208A12.3	0.130388	0.264537	0.328789	0.241238	0.382263	7.79357e-07	4.89923e-16
ENSG00000125863.18_MKKS	-0.0119979	-0.139165	-0.328841	-0.160001	0.979738	0.0206163	4.91054e-16
ENSG00000168772.10_CXXC4	0.15656	0.147666	0.328777	0.211001	0.260793	0.0127005	5.11192e-16
ENSG00000165637.13_VDAC2	0.0113849	-0.0165157	-0.328594	-0.111242	0.982589	0.859409	5.13575e-16
ENSG00000233695.2_GAS6-AS1	0.0861843	0.284852	0.328564	0.2332	0.641308	7.8763e-08	5.17769e-16
ENSG00000197894.10_ADH5	-0.0315813	-0.237234	-0.32852	-0.199112	0.903844	1.30425e-05	5.24768e-16
ENSG00000183520.11_UTP11	-0.180286	-0.301991	-0.328455	-0.270244	0.188071	9.5055e-09	5.54529e-16
ENSG00000067445.20_TRO	0.126436	0.178514	0.32822	0.211057	0.402802	0.00172429	5.75673e-16
ENSG00000273002.1_RP11-336K24.12	0.0979059	0.191772	0.328057	0.205912	0.565882	0.000645533	5.81985e-16
ENSG00000148411.7_NACC2	-0.242813	-0.395677	-0.328002	-0.322164	0.0574123	5.0795e-15	5.90147e-16
ENSG00000240291.1_RP11-499P20.2	0.08331	0.046929	0.327898	0.152712	0.656573	0.545219	5.91357e-16
ENSG00000198954.7_KIF1BP	-0.0977829	-0.15435	-0.327906	-0.193346	0.5667	0.00850458	5.92425e-16
ENSG00000196189.12_SEMA4A	0.16928	0.165349	0.327935	0.220855	0.22011	0.00422436	5.92804e-16
ENSG00000213246.6_SUPT4H1	-0.0389371	-0.148326	-0.327895	-0.171719	0.873611	0.0122215	6.04732e-16
ENSG00000060237.16_WNK1	-0.0989172	-0.284007	-0.327793	-0.236906	0.558104	8.7899e-08	6.22621e-16
ENSG00000279716.1_AC006128.2	0.176924	0.248365	0.327664	0.250984	0.199453	4.36442e-06	6.24642e-16
ENSG00000178467.17_P4HTM	0.157712	0.229598	0.32764	0.238316	0.254532	2.69266e-05	6.4849e-16
ENSG00000226849.1_RP4-635E18.7	0.14201	0.288931	0.327477	0.252806	0.324497	4.82216e-08	6.52816e-16
ENSG00000235790.7_RP11-73M7.6	0.175094	0.300276	0.327384	0.267585	0.205234	1.18556e-08	6.58683e-16
ENSG00000162461.7_SLC25A34	0.0112667	-0.0197493	0.327439	0.106319	0.983087	0.827793	6.59943e-16
ENSG00000273188.1_RP3-402G11.25	0.116418	0.172923	0.327382	0.205574	0.458471	0.0025289	7.01564e-16
ENSG00000158163.14_DZIP1L	0.0968864	0.103941	0.327114	0.175981	0.572665	0.108215	7.1294e-16
ENSG00000109771.15_LRP2BP	0.198466	0.27143	0.327038	0.265645	0.140209	3.61606e-07	8.36429e-16
ENSG00000135525.18_MAP7	0.0457925	-0.0611217	-0.326375	-0.113901	0.842483	0.407831	8.40426e-16
ENSG00000226471.6_CTA-292E10.6	0.27166	0.280937	0.326345	0.292981	0.0267755	1.24656e-07	8.59061e-16
ENSG00000205959.3_RP11-689P11.2	0.0761424	0.204692	0.326245	0.20236	0.700507	0.000232262	8.66984e-16
ENSG00000267834.1_RP11-167N5.5	0.193065	0.204776	0.326197	0.241346	0.153469	0.000230637	8.76984e-16
ENSG00000135473.14_PAN2	0.162699	0.16673	0.32614	0.218523	0.235106	0.00385794	9.22423e-16
ENSG00000204305.13_AGER	0.113884	0.109885	0.325922	0.18323	0.47281	0.0849102	9.31477e-16
ENSG00000261094.2_RP11-355O1.11	0.0504418	0.135457	0.325872	0.17059	0.821514	0.0251405	9.37807e-16
ENSG00000157766.15_ACAN	0.0205641	-0.00815657	0.325834	0.112747	0.948008	0.931488	9.51482e-16
ENSG00000141030.12_COPS3	-0.0442944	-0.250552	-0.325765	-0.20687	0.849721	3.48524e-06	9.55302e-16
ENSG00000133318.13_RTN3	-0.1233	-0.215863	-0.325738	-0.221634	0.421477	9.06654e-05	9.93695e-16
ENSG00000197976.11_AKAP17A	0.125438	0.295719	0.325566	0.248908	0.407835	2.09578e-08	1.14313e-15
ENSG00000115339.13_GALNT3	0.133021	0.343081	0.32498	0.267028	0.367576	3.16507e-11	1.16815e-15
ENSG00000263072.6_ZNF213-AS1	0.109781	0.232181	0.324881	0.222281	0.491774	2.11148e-05	1.16985e-15
ENSG00000109466.13_KLHL2	-0.0396635	-0.199018	-0.324865	-0.187849	0.871018	0.000363738	1.18059e-15
ENSG00000124214.19_STAU1	0.00318744	-0.0426892	-0.324817	-0.12144	0.989144	0.589873	1.22064e-15
ENSG00000273759.1_RP4-563E14.1	0.148929	0.249176	0.32467	0.240925	0.291308	4.01895e-06	1.22444e-15
ENSG00000205593.11_DENND6B	0.143751	0.167973	0.324514	0.212079	0.314973	0.00354099	1.26045e-15
ENSG00000269439.5_CTD-3131K8.2	0.0565351	0.154954	0.324508	0.178666	0.799269	0.00818999	1.26052e-15
ENSG00000130764.9_LRRC47	-0.143206	-0.16521	-0.324647	-0.211021	0.317902	0.0042638	1.26151e-15
ENSG00000099968.17_BCL2L13	-0.0336766	-0.178272	-0.324497	-0.178815	0.895817	0.00175335	1.30043e-15
ENSG00000134982.16_APC	-0.134965	-0.315815	-0.324359	-0.25838	0.357392	1.53298e-09	1.37846e-15
ENSG00000109158.10_GABRA4	0.192038	0.394586	0.324109	0.303577	0.155952	6.19247e-15	1.42449e-15
ENSG00000251323.2_RP11-452H21.4	-0.0593018	-0.0446643	0.323963	0.0733324	0.785436	0.568999	1.45356e-15
ENSG00000269680.1_CTD-3128G10.6	0.101816	0.169949	0.32387	0.198545	0.540217	0.00309963	1.50435e-15
ENSG00000234290.2_AC116366.6	0.108336	0.126868	0.323718	0.186307	0.501389	0.038984	1.55091e-15
ENSG00000280039.1_RN7SKP23	0.164269	0.268739	0.323582	0.252197	0.23008	4.86647e-07	1.60444e-15
ENSG00000004777.18_ARHGAP33	0.119698	0.0874914	0.323432	0.176874	0.441293	0.196559	1.65002e-15
ENSG00000163462.17_TRIM46	0.151834	0.376722	0.323199	0.283918	0.279385	1.54697e-13	1.68683e-15
ENSG00000186432.8_KPNA4	-0.0782502	-0.0843721	-0.323306	-0.161976	0.68666	0.217179	1.68937e-15
ENSG00000226696.5_LENG8-AS1	0.203832	0.237316	0.323195	0.254781	0.129526	1.29389e-05	1.69464e-15
ENSG00000253837.1_RP11-177H13.2	0.153414	0.268561	0.323166	0.248381	0.273123	4.96495e-07	1.73104e-15
ENSG00000235109.7_ZSCAN31	-0.0315204	-0.348049	-0.323068	-0.234213	0.904018	1.54698e-11	1.74923e-15
ENSG00000197586.12_ENTPD6	0.134664	0.202456	0.323015	0.220045	0.359419	0.000278145	1.88721e-15
ENSG00000158234.12_FAIM	-0.0958088	-0.205301	-0.322691	-0.207933	0.578867	0.000220459	1.97207e-15
ENSG00000226674.8_TEX41	0.167773	0.302792	0.322499	0.264354	0.225719	8.66261e-09	2.36724e-15
ENSG00000226450.2_CYP2D8P	0.0877436	0.168066	0.32173	0.192513	0.631862	0.00352003	2.4912e-15
ENSG00000225507.1_AC069282.6	0.0894028	0.17385	0.321508	0.19492	0.620068	0.0023777	2.5021e-15
ENSG00000158019.20_BRE	0.0903493	0.12587	-0.32148	-0.0350867	0.6145	0.0409714	2.58641e-15
ENSG00000171861.10_MRM3	-0.112549	-0.177047	-0.321332	-0.203643	0.480482	0.00190724	2.58861e-15
ENSG00000116199.11_FAM20B	-0.0963685	-0.359694	-0.321319	-0.259127	0.575854	2.53027e-12	2.59214e-15
ENSG00000104881.15_PPP1R13L	0.132488	0.340922	0.321303	0.264905	0.370887	4.2343e-11	2.60381e-15
ENSG00000125037.12_EMC3	-0.0557883	-0.151641	-0.321238	-0.176222	0.80291	0.0100175	2.61827e-15
ENSG00000197024.8_ZNF398	-0.0978295	-0.293463	-0.321275	-0.237523	0.566475	2.76506e-08	2.62101e-15
ENSG00000017797.12_RALBP1	-0.0597094	-0.226759	-0.321233	-0.202567	0.784001	3.48378e-05	2.76341e-15
ENSG00000140688.16_C16orf58	0.0749005	0.224222	0.320998	0.206707	0.706624	4.37194e-05	2.85973e-15
ENSG00000279713.1_CTD-3035K23.3	0.0936064	0.277225	0.320846	0.230559	0.592794	1.87913e-07	2.88844e-15
ENSG00000147454.13_SLC25A37	0.11348	0.231129	0.320794	0.221801	0.475412	2.33527e-05	2.93547e-15
ENSG00000111674.8_ENO2	0.200486	0.295709	0.320717	0.272304	0.135763	2.09622e-08	2.93583e-15
ENSG00000149499.11_EML3	0.0245773	0.18546	0.32064	0.176892	0.932556	0.00104215	2.97006e-15
ENSG00000230224.1_PHBP9	0.156366	0.235214	0.320707	0.237429	0.261415	1.57725e-05	2.97646e-15
ENSG00000213160.9_KLHL23	-0.0756818	-0.394884	-0.32064	-0.263735	0.703273	5.87524e-15	3.19149e-15
ENSG00000100288.19_CHKB	0.179841	0.18456	0.32033	0.228244	0.189481	0.00111434	3.20541e-15
ENSG00000116198.12_CEP104	-0.0194414	-0.188722	-0.320302	-0.176155	0.952736	0.000814491	3.23058e-15
ENSG00000238917.1_SNORD10	0.151768	0.249402	0.320101	0.240424	0.279838	3.92269e-06	3.34635e-15
ENSG00000152784.15_PRDM8	0.0925774	0.245559	0.32026	0.219465	0.600762	5.80594e-06	3.34815e-15
ENSG00000154856.12_APCDD1	0.0175878	-0.330738	-0.320094	-0.211081	0.95887	1.92287e-10	3.50702e-15
ENSG00000109065.11_NAT9	0.103177	0.242254	0.319888	0.221773	0.531895	7.95518e-06	3.53127e-15
ENSG00000259359.1_RP11-327J17.2	0.138497	0.20204	0.31985	0.220129	0.339742	0.000287629	3.62627e-15
ENSG00000135749.18_PCNX2	0.0988986	0.151552	0.319729	0.19006	0.558276	0.0100718	3.83368e-15
ENSG00000280332.1_CTD-2013N17.6	0.151438	0.300816	0.319265	0.257173	0.280647	1.10426e-08	4.01961e-15
ENSG00000079974.17_RABL2B	0.125606	0.221267	0.319487	0.22212	0.406843	5.68409e-05	4.02377e-15
ENSG00000215252.11_GOLGA8B	0.167764	0.17499	0.319274	0.220676	0.225589	0.00219718	4.02404e-15
ENSG00000188997.7_KCTD21	-0.0911058	-0.161492	-0.31926	-0.190619	0.609006	0.00544686	4.08279e-15
ENSG00000188747.8_NOXA1	0.124707	0.136668	0.319114	0.193496	0.413475	0.0236042	4.13981e-15
ENSG00000176054.6_RPL23P2	0.11668	0.118091	0.319185	0.184652	0.456929	0.0592422	4.14353e-15
ENSG00000124813.20_RUNX2	0.181719	0.438225	0.319109	0.313018	0.184294	8.37498e-19	4.18679e-15
ENSG00000136247.14_ZDHHC4	-0.0322765	-0.18425	-0.319052	-0.178526	0.901645	0.00114005	4.46117e-15
ENSG00000139631.18_CSAD	0.140993	0.17585	0.318776	0.211873	0.32865	0.00207214	4.4624e-15
ENSG00000188710.2_QRFP	-0.197929	-0.208677	-0.318765	-0.24179	0.142733	0.000166659	4.522e-15
ENSG00000189007.15_ADAT2	0.0525254	0.117538	0.318644	0.162902	0.812702	0.0606332	4.56513e-15
ENSG00000084090.13_STARD7	-0.253488	-0.250565	-0.318701	-0.274251	0.0412141	3.48163e-06	4.57312e-15
ENSG00000214193.10_SH3D21	0.152472	0.359654	0.318642	0.276923	0.276985	2.53806e-12	4.58131e-15
ENSG00000274386.5_TMEM269	0.169945	0.201002	0.318458	0.229802	0.21888	0.000312941	4.74615e-15
ENSG00000135269.17_TES	-0.052464	-0.225001	-0.318618	-0.198694	0.812993	4.07844e-05	4.74886e-15
ENSG00000110880.10_CORO1C	-0.153798	-0.103241	-0.318451	-0.19183	0.271599	0.111254	4.81854e-15
ENSG00000250506.7_CDK3	0.145499	0.163097	0.318379	0.208992	0.306394	0.0049088	4.82791e-15
ENSG00000215529.12_EFCAB8	0.056775	0.220936	0.318361	0.198691	0.798299	5.84947e-05	5.26108e-15
ENSG00000159147.17_DONSON	0.224732	0.300196	0.31799	0.280973	0.0894409	1.19363e-08	5.29356e-15
ENSG00000064607.16_SUGP2	0.11565	0.181243	0.317955	0.204949	0.461818	0.00141861	5.4482e-15
ENSG00000224729.5_PCOLCE-AS1	0.088146	0.244806	0.317824	0.216926	0.628655	6.23393e-06	5.49722e-15
ENSG00000139977.13_NAA30	-0.112986	-0.292295	-0.317778	-0.241019	0.478337	3.19136e-08	5.57656e-15
ENSG00000167766.18_ZNF83	0.204365	0.183956	0.317708	0.235343	0.12794	0.00116491	5.62613e-15
ENSG00000151461.19_UPF2	-0.0137677	-0.233105	-0.317662	-0.188178	0.973247	1.9338e-05	6.06049e-15
ENSG00000205089.7_CCNI2	-0.0168898	0.137966	0.317338	0.146138	0.961422	0.0219817	6.15656e-15
ENSG00000182952.4_HMGN4	-0.0932421	-0.332429	-0.317066	-0.247579	0.596007	1.50799e-10	6.43324e-15
ENSG00000118496.4_FBXO30	-0.130547	-0.469325	-0.317263	-0.305712	0.381169	8.81573e-22	6.43565e-15
ENSG00000168397.16_ATG4B	0.0844512	0.14425	0.317059	0.18192	0.650209	0.0154519	6.5584e-15
ENSG00000135740.16_SLC9A5	0.086879	0.274094	0.316969	0.225981	0.636582	2.68882e-07	6.58512e-15
ENSG00000143207.19_RFWD2	0.0303665	-0.190834	-0.316943	-0.159137	0.909098	0.000692922	6.77447e-15
ENSG00000250770.3_RP5-1063M23.3	-0.0379469	0.112558	0.316715	0.130442	0.878166	0.0756825	6.9191e-15
ENSG00000221887.5_HMSD	-0.059963	0.184691	0.316814	0.147181	0.782461	0.00110295	6.91952e-15
ENSG00000132000.11_PODNL1	0.166047	0.492371	0.316707	0.325042	0.222986	2.28978e-24	7.07012e-15
ENSG00000204071.10_TCEAL6	0.115019	0.0151353	0.316606	0.14892	0.465475	0.872464	7.16035e-15
ENSG00000274460.1_CTD-2649C14.2	0.0323911	0.115066	0.316544	0.154667	0.901083	0.0677844	7.21191e-15
ENSG00000110435.11_PDHX	-0.0397522	-0.0260173	-0.316504	-0.127425	0.870953	0.762703	7.48097e-15
ENSG00000228393.3_LINC01004	0.132056	0.211994	0.31634	0.22013	0.372969	0.000125939	7.68541e-15
ENSG00000164707.15_SLC13A4	0.0897399	0.192874	0.316217	0.19961	0.61765	0.000591853	7.70877e-15
ENSG00000161395.13_PGAP3	0.0768873	0.116452	0.316195	0.169845	0.696073	0.0636727	8.04365e-15
ENSG00000159214.12_CCDC24	0.159744	0.225217	0.316006	0.233656	0.247269	4.00383e-05	8.2742e-15
ENSG00000056097.15_ZFR	-0.0768258	-0.228781	-0.315859	-0.207155	0.696222	2.90139e-05	8.28105e-15
ENSG00000065357.19_DGKA	0.079085	0.201646	0.315877	0.198869	0.681527	0.0002971	8.29227e-15
ENSG00000166971.16_AKTIP	0.05334	-0.084484	-0.315856	-0.115667	0.80801	0.216434	8.51022e-15
ENSG00000186417.13_GLDN	0.11754	0.241597	0.315731	0.224956	0.455355	8.49596e-06	8.77556e-15
ENSG00000272669.1_RP3-508I15.21	0.14422	0.285511	0.315592	0.248441	0.31223	7.28465e-08	9.43127e-15
ENSG00000107611.14_CUBN	0.114263	0.0793586	0.315276	0.169633	0.470111	0.25274	9.68764e-15
ENSG00000197702.11_PARVA	-0.075092	-0.14627	-0.315153	-0.178839	0.705955	0.013759	9.89213e-15
ENSG00000167371.17_PRRT2	0.128655	0.159075	0.315056	0.200929	0.391542	0.00635044	1.03353e-14
ENSG00000244723.3_ASLP1	0.140495	0.164158	0.31486	0.206504	0.329963	0.00456999	1.04054e-14
ENSG00000143294.14_PRCC	-0.140165	-0.217377	-0.314774	-0.224105	0.33091	7.97251e-05	1.04963e-14
ENSG00000116688.16_MFN2	-0.179212	-0.36824	-0.314768	-0.287407	0.19078	6.41355e-13	1.04987e-14
ENSG00000280407.2_RP13-516M14.8	0.0337256	0.0502611	0.314823	0.132936	0.895734	0.515422	1.05035e-14
ENSG00000213139.7_CRYGS	0.0312173	0.0344238	0.314759	0.1268	0.905702	0.676619	1.10899e-14
ENSG00000138658.15_ZGRF1	0.108821	0.194744	0.314516	0.206027	0.49752	0.000512086	1.12082e-14
ENSG00000185104.19_FAF1	-0.0365423	-0.113841	-0.314462	-0.154949	0.884145	0.0716749	1.13737e-14
ENSG00000198331.10_HYLS1	-0.134074	-0.308656	-0.314313	-0.252347	0.362285	4.03626e-09	1.15547e-14
ENSG00000281026.1_N4BP2L2-IT2	0.203138	0.235547	0.314391	0.251026	0.130593	1.53227e-05	1.15613e-14
ENSG00000277135.1_RP11-327J17.9	0.185337	0.372066	0.314307	0.29057	0.173934	3.34951e-13	1.17935e-14
ENSG00000048828.16_FAM120A	-0.194466	-0.31089	-0.314211	-0.273189	0.150021	3.00513e-09	1.20779e-14
ENSG00000127957.17_PMS2P3	0.15421	0.229368	0.314063	0.232547	0.269866	2.75032e-05	1.21458e-14
ENSG00000142233.11_NTN5	0.0469892	0.140097	0.3141	0.167062	0.837156	0.0195914	1.21609e-14
ENSG00000103056.11_SMPD3	0.0720044	0.125978	0.31406	0.170681	0.723595	0.0407736	1.22526e-14
ENSG00000179632.9_MAF1	-0.0326269	-0.0349124	-0.313978	-0.127172	0.900391	0.671152	1.23225e-14
ENSG00000270015.1_RP11-540B6.6	0.0946226	0.171218	0.314014	0.193285	0.587143	0.00284428	1.23313e-14
ENSG00000260139.6_CSPG4P13	0.0901312	0.0591056	0.313973	0.154403	0.615193	0.427147	1.25544e-14
ENSG00000075239.13_ACAT1	-0.0583651	-0.183065	-0.313885	-0.185105	0.79034	0.00124516	1.31084e-14
ENSG00000108813.10_DLX4	0.146985	0.273108	0.313691	0.244595	0.298943	2.99101e-07	1.36333e-14
ENSG00000256287.1_RP11-664H17.1	0.145644	0.0816894	0.313514	0.180283	0.305414	0.236349	1.37414e-14
ENSG00000075415.12_SLC25A3	-0.153361	-0.186194	-0.313472	-0.217676	0.272984	0.000986269	1.38689e-14
ENSG00000205339.9_IPO7	-0.172575	-0.321951	-0.313424	-0.269317	0.211732	6.62918e-10	1.39404e-14
ENSG00000110851.11_PRDM4	-0.120682	-0.29104	-0.313311	-0.241678	0.435977	3.72338e-08	1.41753e-14
ENSG00000267193.5_RP11-116O18.3	0.253195	0.27143	0.313394	0.27934	0.0415749	3.61862e-07	1.41833e-14
ENSG00000261244.1_RP11-114H24.7	0.115487	0.177183	0.313306	0.201992	0.462348	0.0018901	1.42018e-14
ENSG00000183960.8_KCNH8	0.0651749	0.12569	0.313289	0.168051	0.766046	0.0413686	1.42526e-14
ENSG00000013561.17_RNF14	-0.0102497	-0.136358	-0.313266	-0.153291	0.987119	0.0239828	1.46559e-14
ENSG00000119681.11_LTBP2	0.147924	0.140096	0.313138	0.200386	0.295543	0.0195903	1.46644e-14
ENSG00000223374.1_AC005104.3	0.176195	0.281301	0.313127	0.256875	0.201096	1.19934e-07	1.64991e-14
ENSG00000135241.16_PNPLA8	-0.0827972	-0.277192	-0.312612	-0.2242	0.658456	1.88586e-07	1.70669e-14
ENSG00000197912.14_SPG7	0.125627	0.147997	0.312458	0.195361	0.4069	0.012455	1.73619e-14
ENSG00000146872.17_TLK2	-0.018197	-0.0789304	-0.3122	-0.136443	0.956751	0.256034	1.80245e-14
ENSG00000203739.3_RP11-296O14.3	0.208271	0.239699	0.312376	0.253449	0.119106	1.02201e-05	1.80485e-14
ENSG00000140464.19_PML	0.158585	0.293023	0.311829	0.254479	0.252542	2.93283e-08	1.95313e-14
ENSG00000244242.1_IFITM10	0.198481	0.444501	0.312198	0.318393	0.140474	2.22715e-19	1.95374e-14
ENSG00000272894.5_RP5-1159O4.1	0.178063	0.164496	0.311842	0.218133	0.193938	0.00446938	1.95609e-14
ENSG00000196668.3_LINC00173	0.00727788	0.0726883	0.311827	0.130598	0.99674	0.305675	1.96153e-14
ENSG00000089234.15_BRAP	-0.0741299	-0.232971	-0.3118	-0.206301	0.710926	1.95783e-05	1.99637e-14
ENSG00000106336.12_FBXO24	0.0658736	0.157326	0.311597	0.178266	0.761431	0.00707619	2.04735e-14
ENSG00000278668.1_RP11-227G15.11	0.0983688	0.232446	0.311716	0.214177	0.562369	2.05808e-05	2.04833e-14
ENSG00000140374.15_ETFA	0.000542035	-0.0388664	-0.311573	-0.116632	0.997685	0.629662	2.04926e-14
ENSG00000169764.15_UGP2	0.0352967	0.0642956	-0.311591	-0.0706663	0.889055	0.378035	2.05242e-14
ENSG00000259614.2_RP11-522B15.6	0.0611778	0.0775648	0.311571	0.150105	0.789191	0.266461	2.15143e-14
ENSG00000249476.1_CTD-2587M2.1	0.0941652	0.147774	0.311353	0.184431	0.589738	0.0126214	2.16793e-14
ENSG00000146576.12_C7orf26	-0.0790198	-0.13295	-0.311312	-0.174427	0.681969	0.0286441	2.2386e-14
ENSG00000251562.7_MALAT1	0.179713	0.194904	0.311165	0.228594	0.189856	0.000505177	2.30045e-14
ENSG00000165494.11_PCF11	0.144754	0.133001	0.311039	0.196265	0.309621	0.028587	2.3109e-14
ENSG00000228748.2_RP13-39P12.3	0.0939201	0.0185486	0.311011	0.14116	0.591357	0.839183	2.31464e-14
ENSG00000100258.17_LMF2	0.152775	0.246329	0.310996	0.2367	0.275663	5.36242e-06	2.32099e-14
ENSG00000105879.11_CBLL1	-0.192025	-0.360732	-0.310977	-0.287911	0.155888	2.17731e-12	2.33411e-14
ENSG00000138867.16_GUCD1	-0.192049	-0.101527	-0.310944	-0.201507	0.156034	0.118849	2.35683e-14
ENSG00000213865.7_C8orf44	0.131619	0.155039	0.310792	0.19915	0.374574	0.00815444	2.40723e-14
ENSG00000245067.6_IGFBP7-AS1	0.197317	0.254195	0.310894	0.254135	0.144738	2.37196e-06	2.40845e-14
ENSG00000084636.17_COL16A1	0.171483	0.382915	0.310787	0.288395	0.214823	5.29272e-14	2.41755e-14
ENSG00000140937.13_CDH11	0.0659615	0.359169	0.31076	0.245297	0.760861	2.70421e-12	2.42219e-14
ENSG00000101019.21_UQCC1	0.127029	0.223657	0.310645	0.220444	0.399774	4.59537e-05	2.4607e-14
ENSG00000066044.14_ELAVL1	-0.0659874	-0.0864841	-0.310648	-0.154373	0.760758	0.20297	2.46476e-14
ENSG00000136485.14_DCAF7	-0.234145	-0.440911	-0.310649	-0.328568	0.0701997	4.81105e-19	2.46743e-14
ENSG00000011198.7_ABHD5	-0.0535256	-0.278492	-0.310645	-0.214221	0.814223	1.63468e-07	2.46769e-14
ENSG00000236383.8_LINC00854	0.0564354	0.118746	0.310744	0.161975	0.799788	0.0575393	2.47135e-14
ENSG00000127328.21_RAB3IP	-0.0477341	-0.0330251	-0.310625	-0.130461	0.833824	0.690785	2.48659e-14
ENSG00000270195.1_RP11-572O17.1	0.0717524	0.165795	0.310584	0.18271	0.725057	0.004099	2.48955e-14
ENSG00000085978.21_ATG16L1	-0.0453782	-0.209056	-0.310571	-0.188335	0.844803	0.000161456	2.49247e-14
ENSG00000255363.2_RP11-672A2.5	0.173391	0.155009	0.310502	0.212967	0.209598	0.00816739	2.51557e-14
ENSG00000250764.1_CTD-2152M20.2	0.0255581	0.0200522	0.310507	0.118706	0.928743	0.824724	2.51619e-14
ENSG00000158296.13_SLC13A3	-0.0146014	0.152213	0.310558	0.14939	0.969884	0.00966525	2.51748e-14
ENSG00000167601.11_AXL	-0.144994	-0.193836	-0.310495	-0.216442	0.308104	0.000549434	2.52812e-14
ENSG00000277831.1_RP11-269C23.5	0.190911	0.266083	0.310466	0.25582	0.159132	6.56717e-07	2.53688e-14
ENSG00000046889.18_PREX2	0.0981284	0.335747	0.310443	0.248106	0.564083	9.36061e-11	2.54078e-14
ENSG00000092929.11_UNC13D	0.110138	0.0599419	0.310429	0.16017	0.489703	0.419234	2.54137e-14
ENSG00000186510.11_CLCNKA	0.125477	0.186581	0.31042	0.207493	0.407634	0.000958327	2.54805e-14
ENSG00000198301.11_SDAD1	-0.10421	-0.283995	-0.310401	-0.232869	0.526544	8.79545e-08	2.58337e-14
ENSG00000261143.1_ADAMTS7P3	0.0668297	0.342539	0.310334	0.239901	0.755278	3.40444e-11	2.59498e-14
ENSG00000213614.9_HEXA	0.106845	0.1585	0.310306	0.191884	0.510919	0.00658373	2.73915e-14
ENSG00000138002.14_IFT172	0.129758	0.174076	0.310064	0.204633	0.385863	0.002342	2.79357e-14
ENSG00000184857.7_TMEM186	-0.0857318	-0.219914	-0.309971	-0.205206	0.64407	6.39518e-05	2.79912e-14
ENSG00000176871.8_WSB2	-0.197244	-0.206648	-0.309712	-0.237868	0.14453	0.000197194	2.95355e-14
ENSG00000162241.12_SLC25A45	0.0493275	0.00812188	0.309954	0.122468	0.827095	0.931843	2.95428e-14
ENSG00000181656.6_GPR88	0.144989	0.243983	0.309706	0.232893	0.308018	6.70739e-06	3.2332e-14
ENSG00000136478.7_TEX2	-0.0965546	-0.0420293	-0.309304	-0.149296	0.575012	0.59715	3.32038e-14
ENSG00000267270.5_PARD6G-AS1	-0.015102	0.311038	0.30918	0.201705	0.967877	2.94295e-09	3.52035e-14
ENSG00000235831.6_BHLHE40-AS1	0.146859	0.195289	0.308917	0.217022	0.299504	0.000491019	3.57832e-14
ENSG00000229127.1_AC007038.7	0.111879	0.180169	0.308805	0.200284	0.484248	0.00153098	3.59761e-14
ENSG00000167332.7_OR51E2	-0.264356	0.04538	-0.308838	-0.175938	0.0325048	0.561532	3.59934e-14
ENSG00000264577.1_AC010761.8	0.0753239	0.207091	0.3088	0.197072	0.705154	0.000189948	3.65824e-14
ENSG00000155511.17_GRIA1	0.120303	0.382799	0.308719	0.270607	0.437739	5.37733e-14	3.75539e-14
ENSG00000006468.13_ETV1	0.151442	0.0720538	0.308597	0.177364	0.280681	0.31075	3.83312e-14
ENSG00000196767.6_POU3F4	0.205285	0.331235	0.3085	0.281673	0.125483	1.79281e-10	3.95663e-14
ENSG00000270055.1_CTD-3092A11.2	0.219843	0.290533	0.308354	0.27291	0.0962763	3.96444e-08	4.01191e-14
ENSG00000108395.13_TRIM37	-0.0663631	-0.207837	-0.308285	-0.194162	0.758194	0.000178449	4.01575e-14
ENSG00000164117.13_FBXO8	0.0251094	-0.145555	-0.308274	-0.142907	0.93033	0.0143461	4.148e-14
ENSG00000176890.15_TYMS	0.0630734	0.0261475	0.308124	0.132448	0.778038	0.761272	4.15261e-14
ENSG00000175455.14_CCDC14	0.187645	0.245757	0.308112	0.247171	0.167863	5.68768e-06	4.224e-14
ENSG00000267707.2_RP11-95O2.5	0.172703	0.162824	0.30803	0.214519	0.211762	0.00499154	4.30863e-14
ENSG00000095564.13_BTAF1	0.124183	0.19271	0.307936	0.208276	0.416718	0.00059906	4.33053e-14
ENSG00000260000.2_RP3-467N11.1	0.120171	0.262486	0.307906	0.230188	0.438213	9.82779e-07	4.34095e-14
ENSG00000036257.12_CUL3	-0.0968454	-0.337697	-0.307888	-0.247477	0.572991	6.93462e-11	4.42931e-14
ENSG00000237883.1_DGUOK-AS1	0.0459613	-0.123996	0.307792	0.076586	0.841915	0.0448877	4.56154e-14
ENSG00000269956.1_MKNK1-AS1	0.110333	0.155027	0.307536	0.190965	0.492726	0.00815865	4.67325e-14
ENSG00000213199.7_ASIC3	0.140361	0.316421	0.307656	0.254813	0.330427	1.41234e-09	4.67969e-14
ENSG00000225032.5_RP11-228B15.4	0.102385	0.153454	0.307535	0.187792	0.536817	0.00898004	4.7024e-14
ENSG00000109171.14_SLAIN2	-0.00565605	-0.00668585	-0.3075	-0.106614	0.999905	0.944724	4.73501e-14
ENSG00000067596.10_DHX8	-0.175644	-0.367594	-0.307463	-0.283567	0.203144	7.09088e-13	4.87532e-14
ENSG00000279488.1_AC004623.3	0.165139	0.318395	0.307327	0.263621	0.226651	1.07569e-09	4.8782e-14
ENSG00000269815.1_CTD-2278I10.4	0.00465767	0.00106089	0.307317	0.104345	0.99854	0.991549	4.91179e-14
ENSG00000156804.7_FBXO32	0.00124905	-0.0512718	-0.30728	-0.119101	0.995298	0.504703	5.09435e-14
ENSG00000099326.8_MZF1	0.141614	0.217044	0.307112	0.221923	0.326325	8.19371e-05	5.16373e-14
ENSG00000267651.1_RP11-95O2.1	0.102445	0.143036	0.307045	0.184175	0.536613	0.0165822	5.28672e-14
ENSG00000237017.1_AC012314.8	0.0523496	0.158131	0.306934	0.172472	0.813092	0.0067373	5.49087e-14
ENSG00000279161.1_CTB-12A17.2	0.0814215	0.0267062	0.30676	0.138296	0.66793	0.755484	5.49265e-14
ENSG00000175727.13_MLXIP	-0.150776	-0.115621	-0.306752	-0.191049	0.283323	0.0662024	5.53962e-14
ENSG00000261207.1_LA16c-361A3.3	0.0881724	0.203819	0.306707	0.199566	0.628586	0.000249045	5.57063e-14
ENSG00000110811.19_P3H3	0.06283	0.274068	0.306675	0.214524	0.779094	2.69404e-07	5.67168e-14
ENSG00000254039.1_RP11-304F15.6	0.150493	0.228145	0.306589	0.228409	0.284688	3.07679e-05	5.68746e-14
ENSG00000110321.16_EIF4G2	-0.177159	-0.257895	-0.306569	-0.247208	0.198115	1.61401e-06	5.71567e-14
ENSG00000107518.16_ATRNL1	0.114485	0.359498	0.30654	0.260175	0.468879	2.5895e-12	5.79039e-14
ENSG00000169718.17_DUS1L	0.0380238	0.200829	0.306476	0.181776	0.877558	0.000316697	5.98792e-14
ENSG00000271913.5_RP1-111C20.4	0.197753	0.267228	0.306321	0.257101	0.143111	5.78401e-07	6.17948e-14
ENSG00000066855.15_MTFR1	0.0123404	-0.033612	-0.306175	-0.109149	0.978683	0.68491	6.20629e-14
ENSG00000155256.17_ZFYVE27	0.106464	0.137225	0.306148	0.183279	0.514346	0.0228886	6.27826e-14
ENSG00000049089.13_COL9A2	0.0338598	-0.212808	0.30609	0.0423807	0.895353	0.000117733	6.5521e-14
ENSG00000214826.5_DDX12P	0.135005	0.128913	0.30585	0.189922	0.357186	0.0351591	6.59811e-14
ENSG00000169752.16_NRG4	0.023401	0.0942658	0.305895	0.141187	0.937282	0.155189	6.60772e-14
ENSG00000272674.3_PCDHB16	0.07772	0.139996	0.305849	0.174522	0.69109	0.0197	6.6296e-14
ENSG00000198863.7_RUNDC1	-0.190103	-0.221582	-0.305821	-0.239169	0.1612	5.52558e-05	6.73645e-14
ENSG00000189221.9_MAOA	0.0161154	-0.0501041	-0.305743	-0.113244	0.96384	0.517192	6.96545e-14
ENSG00000124839.12_RAB17	0.129601	0.228457	0.305588	0.221216	0.386689	2.98692e-05	6.98231e-14
ENSG00000236017.8_ASMTL-AS1	0.0529458	0.120239	0.305571	0.159585	0.810188	0.0537096	6.98743e-14
ENSG00000205790.1_DPP9-AS1	-0.0441801	0.00893392	0.30556	0.0901048	0.849961	0.924319	6.99001e-14
ENSG00000141452.9_C18orf8	0.0579823	-0.0945131	-0.305552	-0.114028	0.792414	0.153892	7.05325e-14
ENSG00000273300.1_AC000068.9	0.216079	0.30663	0.305505	0.276071	0.105839	5.27156e-09	7.19734e-14
ENSG00000131378.13_RFTN1	0.071659	0.431569	0.305408	0.269546	0.725411	3.46407e-18	7.27152e-14
ENSG00000280239.1_CTB-50L17.8	0.0602647	0.10252	0.305356	0.156047	0.780844	0.114354	7.38682e-14
ENSG00000267405.1_CTC-296K1.4	-0.0174368	-0.307966	-0.305279	-0.210227	0.959505	4.424e-09	7.43694e-14
ENSG00000154945.6_ANKRD40	-0.174753	-0.175107	-0.305242	-0.218367	0.205835	0.00218108	7.69629e-14
ENSG00000169016.16_E2F6	-0.209583	-0.357774	-0.305083	-0.290813	0.116891	3.39385e-12	7.72848e-14
ENSG00000143756.11_FBXO28	-0.0878556	-0.247755	-0.305058	-0.213556	0.630801	4.64189e-06	7.92872e-14
ENSG00000140577.15_CRTC3	-0.0328951	-0.181763	-0.304937	-0.173198	0.89911	0.00136657	7.92942e-14
ENSG00000263033.2_RP11-396B14.2	0.156006	0.129864	0.30493	0.196933	0.263322	0.0335588	8.16645e-14
ENSG00000100918.12_REC8	0.0978556	0.121171	0.304792	0.174606	0.566219	0.0513958	8.40887e-14
ENSG00000112276.13_BVES	-0.184115	-0.383953	-0.304656	-0.290908	0.178051	4.46817e-14	8.79804e-14
ENSG00000212694.8_LINC01089	0.1473	0.189576	0.304448	0.213774	0.297533	0.000762912	8.97992e-14
ENSG00000213999.15_MEF2B	0.151221	0.227695	0.30435	0.227755	0.281266	3.20144e-05	9.04843e-14
ENSG00000244757.1_RP11-45A16.4	0.0836879	0.16598	0.304309	0.184659	0.654859	0.00405053	9.19748e-14
ENSG00000155363.18_MOV10	0.127871	0.183919	0.304229	0.20534	0.395621	0.00116801	9.22583e-14
ENSG00000231154.1_MORF4L2-AS1	0.0966478	0.0929456	0.304209	0.164601	0.574164	0.162524	9.39017e-14
ENSG00000270441.1_RP11-694I15.7	0.155564	0.246733	0.304123	0.235474	0.265241	5.14512e-06	9.54985e-14
ENSG00000119446.13_RBM18	-0.0551668	-0.231918	-0.304041	-0.197042	0.805552	2.16549e-05	9.58173e-14
ENSG00000249087.6_ZNF436-AS1	0.137107	0.145151	0.30402	0.195426	0.346619	0.014672	9.66448e-14
ENSG00000109107.13_ALDOC	-0.0354587	0.2093	0.303975	0.159272	0.888338	0.000158262	9.68278e-14
ENSG00000178904.18_DPY19L3	0.0505832	-0.0992109	0.303959	0.0851105	0.820928	0.129822	9.90062e-14
ENSG00000073711.10_PPP2R3A	-0.124526	-0.139081	-0.303853	-0.189154	0.414127	0.0207026	9.95095e-14
ENSG00000119707.13_RBM25	0.109108	0.17385	0.303824	0.195594	0.495788	0.00237735	1.02113e-13
ENSG00000229152.2_ANKRD10-IT1	0.138421	0.236324	0.303702	0.226149	0.339634	1.42488e-05	1.03059e-13
ENSG00000241288.7_RP11-379B18.5	0.15335	0.19589	0.303654	0.217631	0.272871	0.000468366	1.04029e-13
ENSG00000111605.16_CPSF6	0.126329	0.181819	0.303605	0.203918	0.403375	0.00136119	1.07573e-13
ENSG00000273723.1_RP11-93H24.3	-0.00608664	0.031333	0.303449	0.109565	0.998961	0.709421	1.09573e-13
ENSG00000150459.12_SAP18	-0.0370941	-0.146698	-0.30336	-0.162384	0.881713	0.0134301	1.16897e-13
ENSG00000153561.12_RMND5A	-0.111876	-0.280822	-0.303064	-0.231921	0.484179	1.2627e-07	1.17829e-13
ENSG00000171533.11_MAP6	0.0248763	0.0537205	-0.303022	-0.0748085	0.931172	0.479509	1.19137e-13
ENSG00000223745.7_CCDC18-AS1	0.100948	0.223405	0.302966	0.209106	0.546111	4.70294e-05	1.19753e-13
ENSG00000100934.14_SEC23A	-0.101081	-0.0816991	-0.302936	-0.161905	0.545579	0.236285	1.23498e-13
ENSG00000236263.1_RP11-263K19.6	0.0909906	-0.0347201	0.302792	0.119687	0.609763	0.673105	1.24793e-13
ENSG00000117335.19_CD46	0.124299	0.159491	0.302738	0.195509	0.415787	0.0061855	1.27579e-13
ENSG00000234912.11_SNHG20	-0.0376539	0.10776	0.302633	0.124246	0.87964	0.0928601	1.2835e-13
ENSG00000099999.14_RNF215	0.0998211	0.168503	0.302599	0.190308	0.55306	0.00341716	1.32251e-13
ENSG00000176024.17_ZNF613	-0.0329947	-0.333089	-0.302458	-0.222847	0.898735	1.37809e-10	1.32523e-13
ENSG00000129250.11_KIF1C	-0.107704	-0.17884	-0.302442	-0.196329	0.505	0.0016852	1.33423e-13
ENSG00000261505.1_LA16c-358B7.3	0.127399	0.290232	0.302405	0.240012	0.397601	4.10499e-08	1.34926e-13
ENSG00000232406.6_RP11-234K24.3	0.132111	0.111743	0.302348	0.182068	0.373055	0.0784278	1.38014e-13
ENSG00000138771.14_SHROOM3	-0.0793709	-0.296364	-0.30224	-0.225992	0.681074	1.93523e-08	1.3843e-13
ENSG00000244119.1_PDCL3P4	0.145358	0.21078	0.30222	0.219453	0.306714	0.00013989	1.39047e-13
ENSG00000147251.15_DOCK11	0.0508711	-0.339415	-0.302194	-0.196913	0.819824	5.25335e-11	1.39355e-13
ENSG00000136378.14_ADAMTS7	0.0870301	0.321268	0.302177	0.236825	0.635471	7.27471e-10	1.40247e-13
ENSG00000167930.15_FAM234A	-0.079612	-0.156695	-0.302142	-0.179483	0.679806	0.00736085	1.40342e-13
ENSG00000082512.14_TRAF5	0.115659	0.199565	0.302132	0.205786	0.46178	0.000349223	1.43338e-13
ENSG00000105486.13_LIG1	0.113958	0.13404	0.302031	0.183343	0.472244	0.0270743	1.43445e-13
ENSG00000269834.5_ZNF528-AS1	0.186713	0.185338	0.301898	0.22465	0.169985	0.0010521	1.46779e-13
ENSG00000153560.11_UBP1	-0.117159	-0.185984	-0.302021	-0.201721	0.454717	0.00100254	1.46824e-13
ENSG00000108465.14_CDK5RAP3	0.151287	0.161636	0.30191	0.204944	0.281134	0.00539682	1.46977e-13
ENSG00000124602.9_UNC5CL	0.0714758	0.203186	0.301898	0.192186	0.726742	0.000262421	1.52457e-13
ENSG00000153253.16_SCN3A	0.262229	0.15686	0.301721	0.24027	0.0357607	0.00729122	1.52545e-13
ENSG00000112339.14_HBS1L	-0.126292	-0.28565	-0.301711	-0.237884	0.403593	7.18184e-08	1.54832e-13
ENSG00000274128.1_RP11-342A23.2	0.156638	0.206618	0.301618	0.221625	0.260341	0.000197718	1.55175e-13
ENSG00000165359.15_INTS6L	0.151475	0.0120187	0.301638	0.155044	0.280536	0.900815	1.55309e-13
ENSG00000112425.14_EPM2A	-0.017105	-0.188988	-0.301615	-0.169236	0.961089	0.000798447	1.55885e-13
ENSG00000271032.1_CTD-2527I21.14	0.034197	0.213073	0.301463	0.182911	0.893959	0.000115205	1.59914e-13
ENSG00000105401.8_CDC37	0.0319626	0.173618	0.301588	0.169056	0.902657	0.00241235	1.60058e-13
ENSG00000127419.16_TMEM175	0.129406	0.168327	0.30146	0.199731	0.387804	0.00345921	1.62852e-13
ENSG00000114948.12_ADAM23	0.0251694	0.131132	0.301372	0.152558	0.930311	0.0314401	1.65283e-13
ENSG00000054219.10_LY75	0.0474373	0.0610219	0.301298	0.136586	0.835227	0.408784	1.66204e-13
ENSG00000139668.8_WDFY2	0.13561	-0.147723	0.301267	0.0963846	0.353813	0.0126608	1.66575e-13
ENSG00000188897.8_CTD-3088G3.8	-0.000705342	0.123953	0.30125	0.141499	0.997248	0.0449731	1.68033e-13
ENSG00000164402.13_SEPT8	0.0797767	0.150944	0.301205	0.177309	0.678277	0.0104554	1.69966e-13
ENSG00000127955.15_GNAI1	0.0168581	0.0826729	-0.301147	-0.0672052	0.961584	0.229316	1.70833e-13
ENSG00000214279.13_SCART1	0.157887	0.20521	0.301117	0.221405	0.254422	0.000222111	1.7269e-13
ENSG00000244752.2_CRYBB2	0.138763	0.149304	0.301062	0.196376	0.338259	0.0115353	1.7524e-13
ENSG00000158773.14_USF1	0.122642	0.142772	0.30099	0.188801	0.425368	0.0168439	1.77857e-13
ENSG00000242861.1_RP11-285F7.2	0.190896	0.197643	0.300916	0.229818	0.158928	0.000405406	1.78767e-13
ENSG00000157992.12_KRTCAP3	0.134066	0.140032	0.300887	0.191662	0.362252	0.0196582	1.80974e-13
ENSG00000100139.13_MICALL1	-0.182548	-0.218666	-0.300825	-0.234013	0.181572	7.13128e-05	1.82913e-13
ENSG00000136238.17_RAC1	0.00569342	-0.198406	-0.300771	-0.164495	0.999789	0.000381413	1.84549e-13
ENSG00000084733.10_RAB10	-0.11622	-0.299567	-0.300724	-0.238837	0.459311	1.29334e-08	1.8866e-13
ENSG00000214338.10_SOGA3	0.0617137	-0.096507	0.300618	0.0886084	0.78648	0.143311	1.88981e-13
ENSG00000232807.2_RP11-536K7.3	0.155339	0.249925	0.300604	0.235289	0.266009	3.72164e-06	1.91241e-13
ENSG00000198707.14_CEP290	0.158016	0.22803	0.300544	0.228864	0.254049	3.1081e-05	1.91549e-13
ENSG00000234084.1_RP3-388E23.2	0.0394852	0.220346	0.300531	0.186787	0.871494	6.16569e-05	1.93657e-13
ENSG00000067842.17_ATP2B3	0.107433	0.18821	0.300475	0.198706	0.50658	0.000846804	1.94101e-13
ENSG00000271870.1_RP11-97C16.1	0.0958462	0.150043	0.300458	0.182116	0.579021	0.0110214	1.96436e-13
ENSG00000277476.1_RP11-147L13.13	0.118466	0.118413	0.300398	0.179092	0.449364	0.0583961	1.982e-13
ENSG00000132274.15_TRIM22	0.207018	0.140304	0.300351	0.215891	0.121718	0.0193565	1.99865e-13
ENSG00000175787.16_ZNF169	0.0934895	0.103167	0.300307	0.165654	0.593814	0.11156	2.02325e-13
ENSG00000237672.1_KRR1P1	0.177788	0.265399	0.300245	0.247811	0.195361	7.09032e-07	2.04008e-13
ENSG00000261474.1_RP11-452L6.1	0.13512	0.252084	0.300201	0.229135	0.356623	2.97314e-06	2.082e-13
ENSG00000274292.1_RP11-347I19.7	0.0528846	0.0889473	0.300103	0.147312	0.810536	0.187154	2.16347e-13
ENSG00000271605.5_MILR1	0.0976888	0.0782096	0.299923	0.158607	0.567501	0.261783	2.16766e-13
ENSG00000061794.12_MRPS35	-0.159573	-0.333316	-0.299908	-0.264266	0.247867	1.33983e-10	2.17009e-13
ENSG00000225194.2_LINC00092	0.070728	0.0343014	0.299897	0.134975	0.730931	0.677842	2.20181e-13
ENSG00000223704.1_LINC01422	0.132518	0.243407	0.299825	0.22525	0.370868	7.0965e-06	2.20473e-13
ENSG00000132016.11_C19orf57	0.0976609	0.0626961	0.299813	0.15339	0.567359	0.393161	2.23545e-13
ENSG00000229852.2_RP11-398K22.12	0.095841	0.134284	0.299744	0.176623	0.578875	0.0267315	2.27094e-13
ENSG00000242028.6_HYPK	0.0432557	0.213476	0.299666	0.185466	0.854418	0.000111615	2.34499e-13
ENSG00000164465.18_DCBLD1	0.0195369	0.202007	0.299515	0.173686	0.952053	0.000288336	2.45366e-13
ENSG00000233025.1_CRYZP1	0.0339581	0.0463825	0.299303	0.126548	0.895236	0.55091	2.48161e-13
ENSG00000272144.1_CTD-2035E11.5	0.0805398	0.173977	0.299245	0.184587	0.672579	0.002358	2.6047e-13
ENSG00000188636.3_LDOC1L	-0.25132	-0.451518	-0.299019	-0.333953	0.0447178	4.35775e-20	2.69234e-13
ENSG00000267505.1_CTC-296K1.3	-0.00334426	-0.267211	-0.29883	-0.189795	0.988766	5.7926e-07	2.70699e-13
ENSG00000100151.15_PICK1	0.189988	0.212545	0.298863	0.233799	0.16054	0.000120263	2.70792e-13
ENSG00000140511.11_HAPLN3	0.0509058	0.210027	0.298826	0.186586	0.819591	0.000149097	2.71785e-13
ENSG00000214534.5_ZNF705E	0.194683	0.150359	0.298747	0.214596	0.149558	0.0108317	2.74674e-13
ENSG00000197182.14_MIRLET7BHG	-0.0191917	0.0657646	0.298801	0.115125	0.953483	0.365391	2.7468e-13
ENSG00000278867.1_RP11-640N20.4	0.210713	0.275627	0.298723	0.261687	0.11445	2.2705e-07	2.75348e-13
ENSG00000243147.7_MRPL33	0.034234	-0.118786	-0.298741	-0.127764	0.893992	0.0574387	2.75364e-13
ENSG00000053254.15_FOXN3	-0.077613	-0.294594	-0.298702	-0.223636	0.691528	2.40246e-08	2.759e-13
ENSG00000153246.12_PLA2R1	0.128461	0.351279	0.298717	0.259486	0.392416	9.47801e-12	2.75901e-13
ENSG00000069696.6_DRD4	0.235082	0.296723	0.298696	0.276834	0.0703673	1.84909e-08	2.77614e-13
ENSG00000171700.13_RGS19	-0.143928	-0.150882	-0.298661	-0.197824	0.313618	0.0104973	2.80012e-13
ENSG00000272870.1_RP11-798M19.6	0.281948	0.29692	0.298616	0.292494	0.0174847	1.81018e-08	2.81083e-13
ENSG00000175198.15_PCCA	0.0045683	-0.158453	-0.298593	-0.150826	0.998486	0.00660354	2.81207e-13
ENSG00000184182.18_UBE2F	0.0427332	0.283448	-0.298584	0.00919904	0.856978	9.35389e-08	2.85901e-13
ENSG00000279430.1_RP11-190A12.9	-0.0521957	-0.0410067	0.298503	0.0684336	0.813784	0.607125	2.94106e-13
ENSG00000179277.9_MEIS3P1	-0.285197	-0.503271	-0.298321	-0.362263	0.0167289	1.67319e-25	2.96505e-13
ENSG00000007392.16_LUC7L	0.181701	0.184183	0.298368	0.221417	0.184184	0.00114584	2.96775e-13
ENSG00000273544.1_SNORA44	0.0751957	0.232727	0.298319	0.20208	0.705577	2.00573e-05	2.99408e-13
ENSG00000277511.1_CTD-2095E4.5	0.141199	0.101581	0.298268	0.180349	0.327277	0.118649	3.01064e-13
ENSG00000184271.16_POU6F1	0.138707	0.152173	0.298237	0.196372	0.338432	0.00968514	3.10317e-13
ENSG00000135314.12_KHDC1	0.02568	0.131178	0.298093	0.151651	0.928119	0.0313697	3.13532e-13
ENSG00000198959.11_TGM2	-0.169549	0.0695458	-0.29804	-0.132681	0.21968	0.332586	3.19745e-13
ENSG00000231160.9_KLF3-AS1	0.134109	0.111355	0.297945	0.181136	0.362403	0.0797882	3.23544e-13
ENSG00000138107.12_ACTR1A	-0.0806642	-0.0836585	-0.297885	-0.154069	0.672161	0.222148	3.3557e-13
ENSG00000143786.7_CNIH3	0.169367	0.201117	0.297712	0.222732	0.219885	0.000310021	3.37116e-13
ENSG00000263776.1_SNORA4	0.0756827	0.227022	0.297685	0.20013	0.703336	3.4018e-05	3.38828e-13
ENSG00000176102.11_CSTF3	0.0944908	0.169892	0.297656	0.187346	0.587753	0.00311121	3.43085e-13
ENSG00000267506.5_RP11-13K12.1	0.088017	0.180019	0.297593	0.188543	0.629572	0.0015476	3.43489e-13
ENSG00000106603.18_COA1	0.142046	0.193906	0.297581	0.211178	0.324478	0.0005465	3.45286e-13
ENSG00000280339.1_RP11-736K20.4	0.0993251	0.220656	0.297552	0.205844	0.555927	5.99709e-05	3.5912e-13
ENSG00000123297.17_TSFM	-0.140547	-0.18808	-0.297366	-0.208664	0.329788	0.000855225	3.64057e-13
ENSG00000112599.8_GUCA1B	0.022446	0.122406	0.297298	0.147383	0.941708	0.0484638	3.69753e-13
ENSG00000265413.1_RP11-789C17.1	0.0836124	0.226883	0.297221	0.202572	0.655105	3.44539e-05	3.70295e-13
ENSG00000169239.12_CA5B	0.183624	0.327899	0.297208	0.269577	0.178789	2.91764e-10	3.75868e-13
ENSG00000106049.8_HIBADH	-0.0196007	-0.23567	-0.297134	-0.184135	0.951834	1.51584e-05	3.84048e-13
ENSG00000006282.20_SPATA20	0.105314	0.0406399	0.297029	0.147661	0.520256	0.610905	3.87664e-13
ENSG00000116871.15_MAP7D1	-0.145226	-0.0182472	-0.29698	-0.153484	0.307086	0.842437	3.90718e-13
ENSG00000258682.1_CTD-2002H8.2	0.00104597	0.0464251	0.296938	0.114803	0.996077	0.550533	3.92922e-13
ENSG00000196576.14_PLXNB2	0.0546191	0.379544	0.2968	0.243654	0.808434	9.26258e-14	4.01553e-13
ENSG00000273373.1_RP5-1074L1.4	0.17922	0.245093	0.296907	0.240407	0.19097	6.06167e-06	4.01656e-13
ENSG00000212127.5_TAS2R14	0.13187	0.169902	0.296795	0.199522	0.374206	0.00310957	4.05129e-13
ENSG00000143919.14_CAMKMT	0.0138696	-0.366153	-0.296749	-0.216344	0.972988	8.86973e-13	4.05998e-13
ENSG00000160194.17_NDUFV3	-0.0463462	-0.147954	-0.296733	-0.163678	0.839724	0.0124884	4.1774e-13
ENSG00000163681.14_SLMAP	-0.0122094	-0.203739	-0.296596	-0.170848	0.979211	0.000250846	4.17988e-13
ENSG00000259488.2_RP11-154J22.1	0.0992907	0.0876186	0.296588	0.161166	0.55603	0.195722	4.27585e-13
ENSG00000158796.16_DEDD	-0.0847716	-0.134318	-0.296478	-0.171856	0.647701	0.0266864	4.28235e-13
ENSG00000164136.16_IL15	0.0991056	0.132187	0.296465	0.175919	0.557299	0.0298059	4.32729e-13
ENSG00000223960.6_AC009948.5	0.163632	0.230351	0.296411	0.230131	0.232728	2.51217e-05	4.42303e-13
ENSG00000204065.2_TCEAL5	-0.112447	-0.204948	0.296305	-0.00703032	0.480748	0.000227342	4.58816e-13
ENSG00000254352.1_RP11-578O24.2	0.150098	0.172202	0.29613	0.206143	0.286281	0.00266206	4.59009e-13
ENSG00000198093.10_ZNF649	-0.0938298	-0.19355	-0.296123	-0.194501	0.592002	0.000561027	4.6375e-13
ENSG00000162783.10_IER5	-0.0181324	0.092616	0.29607	0.123518	0.957003	0.164387	4.7501e-13
ENSG00000162004.16_CCDC78	0.15832	0.186694	0.295953	0.213656	0.253069	0.000950721	4.77216e-13
ENSG00000260853.1_RP11-264B17.2	0.0541044	-0.0439782	0.295926	0.102017	0.811646	0.575972	4.7865e-13
ENSG00000116473.14_RAP1A	-0.0438324	-0.302181	-0.295907	-0.213973	0.851445	9.26778e-09	4.80381e-13
ENSG00000258334.1_RP11-161H23.9	0.070769	0.0275998	0.295884	0.131418	0.730831	0.746215	4.93209e-13
ENSG00000196104.10_SPOCK3	0.0529724	0.126963	0.295757	0.158564	0.810098	0.0388039	4.95836e-13
ENSG00000154845.15_PPP4R1	-0.00754698	-0.230614	-0.295526	-0.177896	0.995879	2.45043e-05	5.15371e-13
ENSG00000131100.12_ATP6V1E1	-0.00571233	-0.0514827	-0.295526	-0.117574	0.999729	0.502566	5.15947e-13
ENSG00000196652.11_ZKSCAN5	-0.0299935	-0.339559	-0.295527	-0.221693	0.910194	5.16682e-11	5.16015e-13
ENSG00000168904.14_LRRC28	0.0759911	0.0429848	-0.295727	-0.058917	0.701452	0.586937	5.16565e-13
ENSG00000181074.3_OR52N4	0.0449565	0.182677	0.295533	0.174389	0.846251	0.00128223	5.1657e-13
ENSG00000254165.1_RP11-503E24.2	0.187736	0.242611	0.295515	0.241954	0.16771	7.67033e-06	5.26095e-13
ENSG00000111716.12_LDHB	-0.0797688	-0.155274	-0.295419	-0.176821	0.678378	0.00804632	5.56394e-13
ENSG00000179698.13_WDR97	0.1855	0.209719	0.295155	0.230125	0.173406	0.000152706	5.68002e-13
ENSG00000119414.11_PPP6C	-0.0383643	-0.147003	-0.295054	-0.160141	0.875928	0.0132004	5.73143e-13
ENSG00000245849.6_RAD51-AS1	0.152107	0.161101	0.295007	0.202738	0.278146	0.00558326	5.81017e-13
ENSG00000267002.2_RP11-242D8.1	0.130779	0.139095	0.294938	0.188271	0.379766	0.0206926	6.04224e-13
ENSG00000145416.13_MARCH1	0.106383	0.143058	0.294752	0.181398	0.515011	0.0165601	6.12459e-13
ENSG00000005882.11_PDK2	-0.123962	-0.269201	-0.294683	-0.229282	0.418105	4.64346e-07	6.23191e-13
ENSG00000091483.6_FH	-0.143159	-0.203945	-0.294597	-0.213901	0.318284	0.000246836	6.312e-13
ENSG00000224066.1_RP4-622L5.7	0.0310713	0.188485	0.294533	0.171363	0.906177	0.000829802	6.50677e-13
ENSG00000158435.7_CNOT11	-0.189698	-0.318863	-0.294386	-0.267649	0.161497	1.00709e-09	6.54107e-13
ENSG00000163444.11_TMEM183A	0.00283268	-0.153981	-0.294356	-0.148502	0.990039	0.00870298	6.69053e-13
ENSG00000014914.20_MTMR11	0.123352	0.131152	0.294246	0.182917	0.42137	0.031416	6.75512e-13
ENSG00000147437.9_GNRH1	0.205387	0.240854	0.294196	0.246812	0.125667	9.15777e-06	6.82183e-13
ENSG00000257878.1_RP11-256L6.3	0.00098931	0.031918	0.294145	0.109017	0.99631	0.70254	6.88047e-13
ENSG00000241978.9_AKAP2	-0.273407	-0.213763	-0.294099	-0.260423	0.0271212	0.000109062	6.90251e-13
ENSG00000163617.10_CCDC191	0.137545	0.255036	0.294079	0.228887	0.344201	2.16979e-06	6.93538e-13
ENSG00000107821.14_KAZALD1	-0.064325	0.146351	0.293979	0.125335	0.771057	0.0136908	7.03173e-13
ENSG00000277072.4_STAG3L2	0.0554381	0.066988	0.293976	0.138801	0.804613	0.355786	7.03349e-13
ENSG00000133134.11_BEX2	0.0351068	0.0662234	0.294051	0.131794	0.889803	0.361264	7.03555e-13
ENSG00000119969.14_HELLS	0.0701228	0.11674	0.293969	0.160277	0.734218	0.0628192	7.0988e-13
ENSG00000258839.3_MC1R	0.0869131	0.231764	0.29392	0.204199	0.636238	2.19572e-05	7.26226e-13
ENSG00000265845.2_RP11-20B24.5	0.0794204	-0.01972	0.293809	0.117836	0.680838	0.828099	7.36449e-13
ENSG00000150995.18_ITPR1	-0.0398767	-0.0675592	-0.293738	-0.133725	0.870325	0.350617	7.47081e-13
ENSG00000183475.12_ASB7	-0.0766809	-0.331165	-0.293666	-0.233838	0.697399	1.80916e-10	7.62066e-13
ENSG00000186364.11_NUDT17	0.0148218	0.0689147	0.293569	0.125768	0.969037	0.338229	7.84338e-13
ENSG00000113812.13_ACTR8	-0.0867755	-0.257043	-0.293429	-0.212416	0.637196	1.76545e-06	7.87203e-13
ENSG00000152409.8_JMY	0.0206492	-0.144439	-0.293407	-0.139066	0.947706	0.0152979	7.98734e-13
ENSG00000167447.12_SMG8	-0.216031	-0.320916	-0.293333	-0.27676	0.105842	7.63252e-10	8.06829e-13
ENSG00000226807.6_MROH5	0.112642	0.098434	0.293281	0.168119	0.480527	0.133695	8.1122e-13
ENSG00000003756.16_RBM5	0.166945	0.172305	0.29325	0.210833	0.220957	0.00264487	8.23512e-13
ENSG00000247095.2_MIR210HG	0.176469	0.287297	0.293175	0.252313	0.200113	5.8815e-08	8.25954e-13
ENSG00000275481.1_RP11-474P2.6	0.173144	0.228672	0.293155	0.231657	0.210117	2.93142e-05	8.42025e-13
ENSG00000268218.1_AC137932.4	0.15852	0.279292	0.29306	0.243624	0.252719	1.49112e-07	8.43353e-13
ENSG00000280300.1_RP11-338K17.10	-0.0130803	0.143798	0.293047	0.141255	0.975904	0.015871	8.52855e-13
ENSG00000272455.1_RP4-758J18.13	0.00849273	0.0741249	0.292989	0.125202	0.993099	0.293662	8.57852e-13
ENSG00000169564.6_PCBP1	-0.159002	-0.0811281	-0.292956	-0.177695	0.250806	0.240164	8.65267e-13
ENSG00000279954.1_WI2-85898F10.2	0.120654	0.135164	0.292911	0.18291	0.4361	0.0255012	8.68223e-13
ENSG00000213085.9_CFAP45	0.165925	0.1994	0.292889	0.219405	0.223448	0.000353613	8.80014e-13
ENSG00000263847.1_RP11-143J12.3	0.16547	0.264992	0.292821	0.241094	0.225281	7.42598e-07	8.86568e-13
ENSG00000245261.1_RP3-330M21.5	0.13418	0.232554	0.292765	0.219833	0.362093	2.0402e-05	8.87734e-13
ENSG00000207051.1_SNORA27	0.0685238	0.131756	0.292781	0.164354	0.74393	0.0304659	8.88521e-13
ENSG00000124222.22_STX16	0.133452	0.199009	0.292764	0.208408	0.366262	0.000363982	9.20344e-13
ENSG00000159352.15_PSMD4	0.00527074	-0.0420676	-0.29259	-0.109796	1.00056	0.596674	9.5011e-13
ENSG00000146856.14_AGBL3	0.196536	0.221965	0.292436	0.236979	0.145662	5.35725e-05	9.562e-13
ENSG00000100991.11_TRPC4AP	0.0309534	0.294171	0.292401	0.205842	0.906565	2.53177e-08	9.93156e-13
ENSG00000251414.1_RP11-843P14.1	0.124592	0.0585653	0.292219	0.158459	0.413883	0.432183	9.98912e-13
ENSG00000160072.19_ATAD3B	0.0730715	0.205388	0.29215	0.190203	0.717216	0.000218947	1.00514e-12
ENSG00000110888.17_CAPRIN2	0.1764	0.184744	0.292186	0.217777	0.200012	0.0010996	1.00547e-12
ENSG00000171962.17_DRC3	0.142641	0.138399	0.292146	0.191062	0.320781	0.0214775	1.01342e-12
ENSG00000260304.1_RP11-388M20.6	-0.0826793	-0.0577338	0.292102	0.050563	0.659054	0.440044	1.0408e-12
ENSG00000222019.7_URAHP	0.134117	0.212612	0.291972	0.2129	0.362497	0.000119627	1.04596e-12
ENSG00000163431.12_LMOD1	-0.0548018	-0.170148	-0.291943	-0.172298	0.807469	0.00306132	1.05297e-12
ENSG00000172943.19_PHF8	0.175713	0.256356	0.291907	0.241325	0.203357	1.88729e-06	1.05957e-12
ENSG00000244486.8_SCARF2	0.116915	0.326565	0.291872	0.245118	0.455823	3.52679e-10	1.07413e-12
ENSG00000170638.9_TRABD	0.060541	0.252594	0.291803	0.201646	0.792945	2.81083e-06	1.07423e-12
ENSG00000165684.4_SNAPC4	0.0814217	0.139894	0.291797	0.171037	0.667969	0.0198105	1.10564e-12
ENSG00000169504.14_CLIC4	-0.123508	-0.20612	-0.291657	-0.207095	0.420369	0.000205942	1.13276e-12
ENSG00000261220.2_RP11-629O1.2	0.148224	0.20449	0.291538	0.214751	0.294144	0.000236071	1.15262e-12
ENSG00000162882.14_HAAO	0.13019	0.0813089	0.291451	0.16765	0.383853	0.238831	1.15431e-12
ENSG00000267481.1_CTC-559E9.5	0.198009	0.203585	0.291439	0.231011	0.142509	0.000253757	1.1556e-12
ENSG00000108091.10_CCDC6	-0.0189754	-0.244519	-0.291428	-0.184974	0.954433	6.39069e-06	1.16915e-12
ENSG00000131467.10_PSME3	-0.194855	-0.261235	-0.291368	-0.249153	0.149634	1.12391e-06	1.20853e-12
ENSG00000131931.8_THAP1	-0.0738316	-0.209721	-0.291207	-0.191587	0.712385	0.000152721	1.22045e-12
ENSG00000236991.6_EDRF1-AS1	-0.00627471	-0.173684	0.291156	0.0370657	0.999079	0.0024032	1.22393e-12
ENSG00000177981.10_ASB8	-0.148227	-0.324495	-0.291137	-0.25462	0.294185	4.70752e-10	1.26153e-12
ENSG00000256053.7_APOPT1	-0.0226961	0.0281632	-0.29094	-0.0951577	0.940926	0.740693	1.27203e-12
ENSG00000267322.2_SNHG22	0.134283	0.203583	0.29099	0.209619	0.361825	0.000253739	1.27349e-12
ENSG00000139636.15_LMBR1L	0.147721	0.201725	0.29094	0.213462	0.296233	0.000295297	1.27631e-12
ENSG00000250903.8_GMDS-AS1	0.19686	0.244588	0.290919	0.244122	0.144475	6.3666e-06	1.30643e-12
ENSG00000015171.19_ZMYND11	-0.0176213	-0.316373	-0.290804	-0.208266	0.958864	1.42061e-09	1.31912e-12
ENSG00000106344.8_RBM28	0.0492919	0.119746	0.290753	0.153264	0.827286	0.0549426	1.34806e-12
ENSG00000106536.19_POU6F2	0.175225	0.385165	0.290622	0.283671	0.20458	3.56963e-14	1.3525e-12
ENSG00000161547.16_SRSF2	0.100541	0.141067	0.290646	0.177418	0.548485	0.0185459	1.35339e-12
ENSG00000100393.12_EP300	-0.10908	-0.342188	-0.29062	-0.247296	0.495923	3.57459e-11	1.35832e-12
ENSG00000224086.5_LL22NC03-86G7.1	0.0122611	0.0313232	0.290594	0.111393	0.978974	0.709488	1.37407e-12
ENSG00000188004.9_C1orf204	0.148475	0.181305	0.290535	0.206772	0.293049	0.00141259	1.40068e-12
ENSG00000260051.1_LA16c-390E6.4	0.114649	0.206281	0.290439	0.203789	0.467856	0.000203215	1.41431e-12
ENSG00000075826.16_SEC31B	0.189139	0.175486	0.290388	0.218338	0.163431	0.00212222	1.42633e-12
ENSG00000225889.7_AC074289.1	0.0956395	0.0457532	0.290343	0.143912	0.580336	0.55757	1.42657e-12
ENSG00000197608.11_ZNF841	0.140051	0.234925	0.290337	0.221771	0.331484	1.61898e-05	1.42745e-12
ENSG00000198894.7_CIPC	0.0628984	-0.00739193	-0.290329	-0.078274	0.778639	0.938158	1.44256e-12
ENSG00000230910.2_RP3-525N10.2	0.256371	0.287304	0.290274	0.277983	0.0381206	5.88152e-08	1.45163e-12
ENSG00000214114.8_MYCBP	-0.0636401	-0.198868	-0.290239	-0.184249	0.774829	0.000368042	1.46996e-12
ENSG00000072736.18_NFATC3	-0.106075	-0.146581	-0.290175	-0.180944	0.516761	0.0135216	1.50195e-12
ENSG00000141562.17_NARF	0.183306	0.248655	0.290068	0.240676	0.178614	4.23909e-06	1.51885e-12
ENSG00000129167.9_TPH1	0.0817965	0.134472	0.29001	0.168759	0.665036	0.0264688	1.54373e-12
ENSG00000273329.1_RP11-448A19.1	0.132192	0.0901808	0.289928	0.170767	0.372455	0.17945	1.54638e-12
ENSG00000206344.7_HCG27	0.123268	0.215598	0.289915	0.209593	0.421786	9.28137e-05	1.57994e-12
ENSG00000189423.11_USP32P3	0.130619	0.163346	0.289808	0.194591	0.380538	0.00482628	1.59257e-12
ENSG00000256499.1_CTC-465D4.1	0.156134	0.160693	0.289766	0.202198	0.262219	0.00573375	1.60745e-12
ENSG00000156535.13_CD109	0.12754	0.276158	0.289666	0.231121	0.396562	2.13186e-07	1.62128e-12
ENSG00000272858.1_CTA-292E10.8	0.0968677	0.204397	0.289716	0.196994	0.572845	0.000237896	1.62289e-12
ENSG00000143033.17_MTF2	0.134911	0.205369	0.289665	0.209982	0.357726	0.000219295	1.63234e-12
ENSG00000184489.11_PTP4A3	0.109802	0.145184	0.289628	0.181538	0.491646	0.014646	1.66595e-12
ENSG00000277715.1_RP11-651L5.3	0.134024	0.181136	0.289527	0.201562	0.362225	0.00142904	1.66671e-12
ENSG00000182557.7_SPNS3	-0.0121209	-0.00395633	0.289519	0.0911473	0.979454	0.967846	1.68013e-12
ENSG00000149256.15_TENM4	-0.0440742	0.0930706	0.289434	0.11281	0.850515	0.161853	1.69254e-12
ENSG00000167193.7_CRK	-0.135876	-0.278433	-0.289476	-0.234595	0.352936	1.64353e-07	1.69315e-12
ENSG00000129493.14_HEATR5A	-0.0790607	-0.0953412	-0.289431	-0.154611	0.681639	0.149442	1.70466e-12
ENSG00000130751.9_NPAS1	0.0538232	0.139697	0.289392	0.160971	0.813199	0.0200286	1.72656e-12
ENSG00000122557.9_HERPUD2	0.022772	-0.273658	-0.289326	-0.180071	0.940619	2.81485e-07	1.78066e-12
ENSG00000078814.15_MYH7B	-0.0595845	0.195644	0.289175	0.141745	0.784239	0.000477422	1.81919e-12
ENSG00000268810.1_AC007193.9	0.0982114	0.146381	0.289069	0.177887	0.563431	0.0136718	1.84372e-12
ENSG00000182087.12_TMEM259	0.158433	0.236597	0.289001	0.22801	0.252802	1.38791e-05	1.8445e-12
ENSG00000163531.15_NFASC	0.163718	0.302777	0.288993	0.251829	0.232582	8.67016e-09	1.85513e-12
ENSG00000231794.5_AC009542.2	0.191126	0.282966	0.288961	0.254351	0.159361	9.91488e-08	1.85524e-12
ENSG00000257270.1_RP11-521B24.5	0.113898	0.239462	0.288955	0.214105	0.472698	1.04664e-05	1.85856e-12
ENSG00000007384.15_RHBDF1	0.189469	0.289256	0.288942	0.255889	0.162119	4.63212e-08	1.86451e-12
ENSG00000183665.5_TRMT12	-0.0293414	-0.252084	-0.288921	-0.190116	0.913423	2.9716e-06	1.87131e-12
ENSG00000168724.14_DNAJC21	0.0380704	-0.151407	-0.288899	-0.134078	0.877308	0.0101656	1.92855e-12
ENSG00000258137.5_RP11-753H16.3	0.139417	-0.163457	-0.288751	-0.104263	0.334903	0.00479185	1.93154e-12
ENSG00000100053.9_CRYBB3	0.119278	0.202899	0.288739	0.203638	0.444057	0.00026879	1.9349e-12
ENSG00000271327.1_RP11-1109F11.3	0.150599	0.208289	0.288725	0.215871	0.284468	0.000172117	1.94023e-12
ENSG00000035664.11_DAPK2	0.0766624	0.434045	0.288707	0.266471	0.697413	2.06645e-18	1.9523e-12
ENSG00000236304.1_AP001189.4	0.00322546	-0.111976	0.288672	0.0599738	0.98902	0.0776322	1.96511e-12
ENSG00000116151.13_MORN1	0.105842	0.23457	0.288636	0.209683	0.518043	1.67727e-05	1.98237e-12
ENSG00000261460.1_RP11-106M3.3	0.159433	0.193666	0.28859	0.213896	0.248505	0.000556116	2.04068e-12
ENSG00000268030.1_AC005253.2	0.160648	0.232159	0.288447	0.227085	0.242714	2.11495e-05	2.04584e-12
ENSG00000253476.1_RP11-395I14.2	0.159574	0.20651	0.28843	0.218171	0.248041	0.000199354	2.08168e-12
ENSG00000203865.9_ATP1A1-AS1	0.166632	0.227403	0.288343	0.227459	0.222051	3.29478e-05	2.12394e-12
ENSG00000100359.20_SGSM3	0.127879	0.24366	0.288242	0.219927	0.395623	6.93319e-06	2.16632e-12
ENSG00000083720.12_OXCT1	-0.102741	-0.274952	-0.288143	-0.221945	0.534629	2.44122e-07	2.21616e-12
ENSG00000263874.2_LINC00672	0.0382961	0.11991	0.28803	0.148745	0.876342	0.0545189	2.22779e-12
ENSG00000170209.4_ANKK1	0.0501821	0.231866	0.288	0.190016	0.822535	2.17619e-05	2.22863e-12
ENSG00000102125.15_TAZ	0.2044	0.232813	0.287993	0.241735	0.128578	1.9892e-05	2.26261e-12
ENSG00000141627.13_DYM	0.0166449	0.00253452	-0.287916	-0.089579	0.962363	0.979735	2.26299e-12
ENSG00000108773.10_KAT2A	0.162003	0.225432	0.28791	0.225115	0.237923	3.92705e-05	2.30452e-12
ENSG00000105287.12_PRKD2	0.108098	0.225433	0.287819	0.207117	0.502973	3.92775e-05	2.31183e-12
ENSG00000280927.1_CTBP1-AS	-0.0448069	-0.115608	0.287705	0.0424301	0.847306	0.0662449	2.3455e-12
ENSG00000231646.5_FSIP2-AS1	0.137071	0.212187	0.287716	0.212324	0.346755	0.00012392	2.34603e-12
ENSG00000135502.17_SLC26A10	0.131232	-0.0141282	0.287716	0.13494	0.377338	0.882386	2.34758e-12
ENSG00000100479.12_POLE2	-0.0400737	-0.147004	0.287714	0.0335454	0.869246	0.0132014	2.34762e-12
ENSG00000174010.9_KLHL15	-0.109433	-0.21339	-0.287799	-0.203541	0.494034	0.00011226	2.34974e-12
ENSG00000251188.1_RP11-478C6.6	0.192838	0.141485	0.287704	0.207343	0.153748	0.0181169	2.44414e-12
ENSG00000279155.1_LL0XNC01-36H8.1	0.022122	0.0994987	0.287504	0.136375	0.942839	0.128402	2.44657e-12
ENSG00000068400.13_GRIPAP1	0.0899122	0.147258	0.287494	0.174888	0.616539	0.0130132	2.47536e-12
ENSG00000069493.14_CLEC2D	0.0676097	0.233512	0.287419	0.19618	0.749624	1.85629e-05	2.47963e-12
ENSG00000132155.11_RAF1	-0.0742909	-0.158552	-0.287433	-0.173425	0.710279	0.00656148	2.47983e-12
ENSG00000038427.15_VCAN	0.079463	0.248024	0.287316	0.204934	0.680562	4.51779e-06	2.52428e-12
ENSG00000144040.12_SFXN5	0.0759413	-0.0279294	0.287321	0.111778	0.701876	0.742761	2.52605e-12
ENSG00000159423.16_ALDH4A1	-0.0809524	-0.277496	-0.287415	-0.215288	0.670335	1.82424e-07	2.52633e-12
ENSG00000111911.6_HINT3	-0.110948	-0.0939241	-0.287314	-0.164062	0.488256	0.156942	2.61774e-12
ENSG00000160703.15_NLRX1	-0.193001	-0.268898	-0.287136	-0.249678	0.153643	4.80791e-07	2.62522e-12
ENSG00000186106.11_ANKRD46	-0.0507726	-0.191317	-0.287118	-0.176403	0.820154	0.000668369	2.65386e-12
ENSG00000072041.16_SLC6A15	0.0792429	0.270704	0.287061	0.212336	0.681621	3.93274e-07	2.6846e-12
ENSG00000131408.13_NR1H2	-0.033839	-0.039198	-0.287001	-0.120013	0.89553	0.625962	2.76537e-12
ENSG00000167414.4_GNG8	0.106699	0.0287829	0.286855	0.140779	0.51229	0.736097	2.78003e-12
ENSG00000178301.3_AQP11	0.044553	-0.0432482	0.286825	0.0960432	0.848572	0.583745	2.80238e-12
ENSG00000272696.1_RP11-339B21.13	0.106813	0.181706	0.286781	0.191767	0.511335	0.00137242	2.86153e-12
ENSG00000110274.15_CEP164	0.0958261	0.135001	0.286677	0.172501	0.578945	0.025731	2.8988e-12
ENSG00000213462.4_ERV3-1	0.113219	0.111454	0.28661	0.170428	0.476919	0.0794478	3.02853e-12
ENSG00000155903.11_RASA2	0.155957	0.189548	0.286396	0.210633	0.263629	0.00076404	3.13805e-12
ENSG00000123384.13_LRP1	0.0207439	0.143974	0.286222	0.150313	0.947449	0.0157147	3.16177e-12
ENSG00000094916.15_CBX5	-0.0669275	0.0339471	0.286181	0.0844	0.754682	0.681316	3.17553e-12
ENSG00000019991.15_HGF	0.00165983	0.0819348	0.286155	0.12325	0.993948	0.234596	3.17971e-12
ENSG00000170759.10_KIF5B	-0.10711	-0.233523	-0.286111	-0.208914	0.509095	1.85628e-05	3.1961e-12
ENSG00000228444.2_RP11-173B14.4	0.0330152	0.196992	0.286143	0.17205	0.898666	0.000427716	3.19808e-12
ENSG00000176593.7_CTD-2368P22.1	0.103303	0.0467992	0.286109	0.145404	0.531634	0.546518	3.2016e-12
ENSG00000159496.14_RGL4	0.107638	0.0541246	0.286095	0.149286	0.505253	0.475659	3.22558e-12
ENSG00000198055.10_GRK6	-0.0682617	-0.33279	-0.286055	-0.229036	0.745482	1.43426e-10	3.29189e-12
ENSG00000186866.16_POFUT2	0.115141	0.366266	0.285952	0.255787	0.464613	8.7271e-13	3.3248e-12
ENSG00000082126.17_MPP4	0.110008	0.174804	0.2859	0.190237	0.490433	0.0022261	3.33651e-12
ENSG00000173227.13_SYT12	0.070358	0.317203	0.285878	0.22448	0.732789	1.26627e-09	3.42233e-12
ENSG00000199804.1_RNA5SP383	0.0612179	-0.0704672	0.285752	0.0921674	0.788958	0.324466	3.44354e-12
ENSG00000117360.12_PRPF3	0.147784	0.146696	0.285717	0.193399	0.296241	0.0134304	3.45902e-12
ENSG00000145908.12_ZNF300	0.0577122	-0.0830493	0.285691	0.0867845	0.793528	0.226625	3.50179e-12
ENSG00000196123.12_KIAA0895L	0.0821075	0.143095	0.285627	0.170276	0.66251	0.0165238	3.5155e-12
ENSG00000026103.21_FAS	0.125643	0.214908	0.285603	0.208718	0.406851	9.86908e-05	3.56187e-12
ENSG00000228737.2_AC008781.7	-0.0162777	-0.0852161	0.285535	0.0613472	0.963499	0.211357	3.58022e-12
ENSG00000105993.14_DNAJB6	-0.00517017	-0.0184217	-0.285506	-0.103033	1.00088	0.840442	3.59498e-12
ENSG00000267287.1_RP11-567M16.1	0.0505165	0.211405	0.285481	0.182468	0.821136	0.000132554	3.59679e-12
ENSG00000090097.21_PCBP4	0.0653998	0.106935	0.285474	0.152603	0.764515	0.0961151	3.59764e-12
ENSG00000102078.15_SLC25A14	0.156345	0.171455	0.285467	0.204423	0.261568	0.00280035	3.63165e-12
ENSG00000235703.5_LINC00894	0.149659	0.19761	0.285417	0.210895	0.287649	0.000406116	3.67763e-12
ENSG00000130592.15_LSP1	0.0378095	0.111888	0.285352	0.145017	0.878768	0.0779216	3.69948e-12
ENSG00000159069.13_FBXW5	0.0235448	-0.0220382	-0.285319	-0.0946041	0.936905	0.804342	3.71628e-12
ENSG00000132424.14_PNISR	0.185672	0.20151	0.285272	0.224151	0.173405	0.000300403	3.72758e-12
ENSG00000275549.1_STPG3-AS1	0.0478168	0.147475	0.285292	0.160195	0.833681	0.0128454	3.72803e-12
ENSG00000256667.6_KLRA1P	0.111155	0.195541	0.285268	0.197321	0.487021	0.000481342	3.7384e-12
ENSG00000236498.1_AC107081.5	0.0429715	0.168164	0.285249	0.165461	0.855757	0.003496	3.78216e-12
ENSG00000219355.2_RPL31P52	-0.0333077	0.0728015	0.285188	0.108227	0.89723	0.304745	3.81372e-12
ENSG00000179119.14_SPTY2D1	-0.237739	-0.315257	-0.285143	-0.27938	0.0646695	1.65964e-09	3.83433e-12
ENSG00000181045.14_SLC26A11	0.108499	0.224208	0.285112	0.20594	0.500146	4.37681e-05	3.88191e-12
ENSG00000166451.13_CENPN	-0.158563	-0.112931	-0.285048	-0.185514	0.252699	0.0745192	4.00895e-12
ENSG00000279803.1_RP11-407G23.5	0.0683842	-0.0166048	0.284889	0.112223	0.744673	0.858778	4.0255e-12
ENSG00000233977.1_RP11-310H4.2	0.0727265	0.133257	0.284837	0.163607	0.719635	0.0281937	4.04076e-12
ENSG00000188013.6_MEIS3P2	-0.241431	-0.46817	-0.284864	-0.331488	0.0591558	9.74917e-22	4.04462e-12
ENSG00000166428.12_PLD4	0.0241573	0.0672091	0.284836	0.125401	0.934043	0.353804	4.11024e-12
ENSG00000154174.7_TOMM70	-0.160697	-0.239308	-0.284749	-0.228252	0.242642	1.06189e-05	4.1727e-12
ENSG00000239523.5_MYLK-AS1	0.00662695	-0.0297185	0.284672	0.0871935	0.997904	0.726232	4.19696e-12
ENSG00000187492.8_CDHR4	0.132367	0.106419	0.284639	0.174475	0.371519	0.098233	4.29427e-12
ENSG00000188038.7_NRN1L	0.165114	0.202791	0.284524	0.217476	0.226714	0.000271184	4.30069e-12
ENSG00000165006.13_UBAP1	-0.100182	-0.0284857	-0.284512	-0.137727	0.551164	0.737503	4.366e-12
ENSG00000096654.15_ZNF184	0.0620686	-0.113801	-0.284435	-0.112056	0.784342	0.071783	4.38124e-12
ENSG00000243716.10_NPIPB5	0.19461	0.198797	0.284413	0.22594	0.14942	0.000370263	4.38979e-12
ENSG00000165861.13_ZFYVE1	-0.0181831	-0.0361479	-0.284399	-0.11291	0.956838	0.658327	4.39627e-12
ENSG00000230844.2_ZNF674-AS1	0.0499951	0.119242	0.284387	0.151208	0.823396	0.0562906	4.5755e-12
ENSG00000240288.7_GHRLOS	0.128982	0.177817	0.28419	0.196996	0.389721	0.00181006	4.68139e-12
ENSG00000281404.1_LINC01176	0.110283	0.184713	0.284075	0.193024	0.493159	0.00110149	4.69582e-12
ENSG00000198816.6_ZNF358	0.048678	0.00646626	-0.284055	-0.0763036	0.829589	0.946236	4.71364e-12
ENSG00000183087.14_GAS6	0.144404	0.373369	0.284032	0.267268	0.311104	2.67566e-13	4.74145e-12
ENSG00000184983.9_NDUFA6	-0.106519	-0.0857106	-0.283999	-0.158743	0.513859	0.208065	4.75301e-12
ENSG00000124217.4_MOCS3	-0.216472	-0.29674	-0.283982	-0.265731	0.10431	1.84674e-08	4.83535e-12
ENSG00000222009.8_BTBD19	0.145136	0.297639	0.283895	0.242223	0.307311	1.6498e-08	4.8753e-12
ENSG00000181894.14_ZNF329	-0.0689889	-0.293759	-0.283821	-0.215523	0.741283	2.66631e-08	4.89736e-12
ENSG00000142920.16_AZIN2	0.0747952	0.281122	0.28385	0.213256	0.707349	1.2233e-07	4.8994e-12
ENSG00000136143.14_SUCLA2	-0.0920157	-0.109114	-0.283819	-0.161649	0.603958	0.0877442	5.04342e-12
ENSG00000174437.16_ATP2A2	-0.20174	-0.224394	-0.283672	-0.236602	0.132293	4.30618e-05	5.05971e-12
ENSG00000248015.6_AC005329.7	0.0119844	0.0655904	0.283652	0.120409	0.979773	0.366917	5.07001e-12
ENSG00000118407.14_FILIP1	-0.0413181	-0.259079	-0.283637	-0.194678	0.862819	1.42122e-06	5.11755e-12
ENSG00000196912.12_ANKRD36B	0.209979	0.147044	0.283587	0.213537	0.116006	0.0131738	5.14231e-12
ENSG00000104331.8_IMPAD1	-0.140827	-0.0342211	-0.283559	-0.152869	0.329006	0.678635	5.33358e-12
ENSG00000162599.15_NFIA	-0.0487597	-0.152542	-0.283378	-0.16156	0.829351	0.00947208	5.35127e-12
ENSG00000163354.14_DCST2	0.13825	0.157834	0.283357	0.193147	0.340583	0.0068645	5.42023e-12
ENSG00000271795.1_CTC-251D13.1	0.101436	0.105174	0.28329	0.1633	0.542978	0.103429	5.44031e-12
ENSG00000142444.6_TIMM29	-0.13409	-0.113991	-0.283268	-0.177116	0.362261	0.0711789	5.47059e-12
ENSG00000160051.11_IQCC	-0.0513073	0.166179	0.283236	0.132703	0.817515	0.00400224	5.56099e-12
ENSG00000166448.14_TMEM130	0.0340178	0.494629	0.283152	0.2706	0.894825	1.27258e-24	5.70366e-12
ENSG00000197536.11_C5orf56	0.104181	0.139396	0.283025	0.175534	0.52662	0.0203528	5.75654e-12
ENSG00000189134.3_NKAPL	-0.0976848	-0.202595	-0.282975	-0.194418	0.567474	0.000275156	5.82271e-12
ENSG00000101846.6_STS	0.00839906	-0.02596	-0.282915	-0.100159	0.99325	0.763225	5.83913e-12
ENSG00000256564.1_RP11-424M22.3	0.143784	0.175209	0.282897	0.20063	0.314928	0.00216701	5.88741e-12
ENSG00000185245.7_GP1BA	0.0721367	0.138462	0.282852	0.164484	0.722734	0.0214066	5.93199e-12
ENSG00000174353.17_STAG3L3	0.0967082	0.0959796	0.282811	0.1585	0.573883	0.146016	5.97964e-12
ENSG00000223705.9_NSUN5P1	0.111533	0.143924	0.282767	0.179408	0.485905	0.0157579	6.02321e-12
ENSG00000181104.6_F2R	0.219598	0.244281	0.282727	0.248869	0.0961814	6.53501e-06	6.02681e-12
ENSG00000260103.2_RP11-10O17.1	0.148979	0.160177	0.28272	0.197292	0.290865	0.00592749	6.15307e-12
ENSG00000160961.11_ZNF333	0.108705	0.0988183	0.282615	0.163379	0.498466	0.131774	6.17547e-12
ENSG00000040608.13_RTN4R	-0.0443326	0.0924718	0.282592	0.110244	0.849592	0.165249	6.25267e-12
ENSG00000189129.13_PLAC9	0.119435	0.084035	0.282527	0.161999	0.442926	0.219464	6.25763e-12
ENSG00000174501.14_ANKRD36C	0.229752	0.228293	0.282519	0.246855	0.0751698	3.03356e-05	6.32121e-12
ENSG00000283031.1_RP11-557N21.1	0.111862	0.221784	0.282402	0.205349	0.484079	5.43818e-05	6.39442e-12
ENSG00000106617.13_PRKAG2	-0.00225678	-0.242018	-0.282465	-0.17558	0.991753	8.15451e-06	6.39772e-12
ENSG00000114383.9_TUSC2	-0.160547	-0.0569452	-0.2824	-0.166631	0.243443	0.44795	6.66525e-12
ENSG00000279689.1_RP11-574K11.32	-0.0816666	-0.10491	0.282194	0.0318722	0.666115	0.104619	6.7041e-12
ENSG00000277050.1_RP11-102G14.1	0.137604	0.247024	0.282161	0.222263	0.343969	4.99515e-06	6.73279e-12
ENSG00000167325.14_RRM1	-0.0820391	-0.191662	-0.282135	-0.185279	0.662983	0.000650486	6.82526e-12
ENSG00000269399.2_CTD-3222D19.12	-0.0424089	-0.0255763	0.282064	0.0713597	0.858121	0.767059	6.87084e-12
ENSG00000006638.11_TBXA2R	-0.0359699	0.0796654	-0.282027	-0.0794439	0.886599	0.250463	6.88945e-12
ENSG00000136197.12_C7orf25	-0.0242564	-0.242667	-0.282009	-0.182977	0.933719	7.63574e-06	7.2114e-12
ENSG00000251429.1_RP11-597D13.7	-0.0329735	-0.0097917	0.281783	0.0796725	0.898815	0.921263	7.25004e-12
ENSG00000169255.13_B3GALNT1	0.0239533	0.17205	0.281752	0.159252	0.935114	0.00269046	7.29397e-12
ENSG00000261136.1_RP11-37C7.3	0.00146001	0.0266967	0.281718	0.103292	0.994731	0.75562	7.30666e-12
ENSG00000128606.12_LRRC17	0.0755371	-0.0746438	0.281705	0.0941994	0.70371	0.289369	7.34101e-12
ENSG00000105402.7_NAPA	-0.0213668	-0.0181823	-0.281663	-0.107071	0.945424	0.842945	7.34283e-12
ENSG00000243431.1_RPL5P30	0.0873057	0.190629	0.281677	0.186537	0.634218	0.000704085	7.34417e-12
ENSG00000225649.5_AC064875.2	0.1427	0.277601	0.281671	0.233991	0.320607	1.80628e-07	7.34852e-12
ENSG00000163590.13_PPM1L	0.0423916	-0.0804394	-0.281662	-0.10657	0.858213	0.244952	7.42062e-12
ENSG00000165916.8_PSMC3	-0.0672139	0.0455142	-0.281606	-0.101102	0.752919	0.56016	7.47721e-12
ENSG00000008226.19_DLEC1	0.0998929	0.210006	0.281564	0.197154	0.553055	0.000149245	7.48659e-12
ENSG00000166682.10_TMPRSS5	0.0366864	0.217261	0.281554	0.1785	0.883509	8.0457e-05	7.51e-12
ENSG00000019102.11_VSIG2	0.159743	0.185911	0.281478	0.209044	0.247185	0.0010074	7.587e-12
ENSG00000247137.8_RP11-727A23.5	0.13403	0.152077	0.281534	0.189214	0.362344	0.00974791	7.58881e-12
ENSG00000130948.9_HSD17B3	0.172936	0.179051	0.281475	0.211154	0.210749	0.00166064	7.61414e-12
ENSG00000171723.15_GPHN	-0.0153403	-0.193366	-0.281453	-0.163387	0.967286	0.0005693	7.64981e-12
ENSG00000178163.7_ZNF518B	-0.159358	-0.520694	-0.281425	-0.320492	0.249054	1.33138e-27	7.65118e-12
ENSG00000262482.1_LA16c-321D4.2	0.161607	0.280501	0.28142	0.241176	0.239098	1.30495e-07	7.73384e-12
ENSG00000101746.15_NOL4	0.281489	0.0885211	0.281363	0.217124	0.0168564	0.189924	7.77244e-12
ENSG00000239900.12_ADSL	-0.160589	-0.206274	-0.281334	-0.216066	0.243166	0.000203297	7.80004e-12
ENSG00000185986.11_SDHAP3	0.136518	0.217231	0.281312	0.211687	0.349717	8.06313e-05	7.8219e-12
ENSG00000134056.11_MRPS36	0.025241	-0.161239	-0.281294	-0.139097	0.930066	0.0055371	7.89543e-12
ENSG00000023734.10_STRAP	-0.153751	-0.124338	-0.281244	-0.186444	0.271392	0.0441908	7.91384e-12
ENSG00000142552.7_RCN3	0.0725855	0.329117	0.281228	0.227643	0.72053	2.44788e-10	8.38623e-12
ENSG00000231389.7_HLA-DPA1	0.0475992	0.103757	0.28094	0.144099	0.834384	0.108992	8.3898e-12
ENSG00000122490.18_PQLC1	0.018005	0.181962	0.280934	0.1603	0.957367	0.00134733	8.39663e-12
ENSG00000167315.17_ACAA2	-0.0558878	-0.217353	-0.280925	-0.184722	0.802485	7.98463e-05	8.41447e-12
ENSG00000029725.16_RABEP1	0.00739154	-0.171078	-0.28091	-0.148199	0.996345	0.002871	8.42469e-12
ENSG00000196535.15_MYO18A	-0.0338847	-0.142701	0.2809	0.0347714	0.895396	0.0169149	8.51837e-12
ENSG00000122432.17_SPATA1	0.168516	0.199443	0.280841	0.216267	0.222479	0.00035244	8.60661e-12
ENSG00000275857.1_AC009133.21	0.0407127	-0.0885099	0.280786	0.077663	0.865187	0.190001	8.71745e-12
ENSG00000270871.1_AC015849.19	-0.00196365	0.050555	0.280719	0.10977	0.992865	0.512731	8.83218e-12
ENSG00000148229.12_POLE3	-0.198689	-0.311848	-0.280651	-0.263729	0.140652	2.6431e-09	8.94564e-12
ENSG00000026297.15_RNASET2	0.090219	0.152221	0.280584	0.174341	0.614814	0.00966325	9.00014e-12
ENSG00000077232.17_DNAJC10	0.0951742	0.17203	0.280549	0.182584	0.58295	0.00269403	9.049e-12
ENSG00000250326.1_RP11-284M14.1	0.168621	0.244583	0.280518	0.231241	0.22227	6.36125e-06	9.20003e-12
ENSG00000174307.6_PHLDA3	0.075281	0.340918	0.280433	0.232211	0.705258	4.22612e-11	9.24032e-12
ENSG00000122482.20_ZNF644	0.0803742	-0.260269	-0.280407	-0.153434	0.674194	1.24935e-06	9.40911e-12
ENSG00000276523.1_RP11-490B18.6	0.141838	0.118641	0.280314	0.180264	0.325548	0.0578172	9.51029e-12
ENSG00000110497.14_AMBRA1	0.0364336	0.0602118	-0.280257	-0.0612039	0.884419	0.416676	9.51957e-12
ENSG00000184163.3_C1QTNF12	-0.050019	0.145928	0.280248	0.125385	0.823316	0.0140295	9.56407e-12
ENSG00000184313.19_MROH7	0.161456	0.207637	0.28017	0.216421	0.239515	0.000181503	9.64647e-12
ENSG00000182389.19_CACNB4	0.0730299	0.317807	0.28022	0.223686	0.71762	1.15894e-09	9.65472e-12
ENSG00000081853.14_PCDHGA2	0.131844	0.190449	0.280169	0.200821	0.374102	0.000713326	9.66349e-12
ENSG00000122729.18_ACO1	-0.0729225	-0.198172	-0.280156	-0.18375	0.718752	0.000388712	9.84231e-12
ENSG00000009724.16_MASP2	-0.00656532	-0.098798	0.280062	0.0582328	0.998005	0.13185	9.86102e-12
ENSG00000071127.16_WDR1	-0.11057	-0.124094	-0.280048	-0.171571	0.491132	0.0446891	1.01108e-11
ENSG00000251432.6_RP11-420A23.1	0.126306	0.340871	0.279921	0.249032	0.403581	4.24911e-11	1.01593e-11
ENSG00000132635.16_PCED1A	0.0329638	0.20603	0.279893	0.172962	0.898944	0.000207423	1.02087e-11
ENSG00000231731.7_AC010976.2	0.141527	0.211731	0.279864	0.211041	0.32665	0.000128927	1.05568e-11
ENSG00000178307.9_TMEM11	-0.209461	0.0313223	-0.279696	-0.152611	0.117207	0.709484	1.07363e-11
ENSG00000083099.10_LYRM2	-0.0701156	-0.256435	-0.279608	-0.202053	0.734274	1.87649e-06	1.07747e-11
ENSG00000166676.14_TVP23A	-0.0243799	0.118673	0.279586	0.124626	0.933169	0.0577376	1.08594e-11
ENSG00000147889.17_CDKN2A	0.200563	0.339805	0.279543	0.273304	0.135598	4.9952e-11	1.09334e-11
ENSG00000181856.14_SLC2A4	-0.0961339	-0.0838201	-0.279476	-0.153143	0.57721	0.221013	1.09804e-11
ENSG00000267801.1_RP11-552F3.9	0.0329521	0.144465	0.279506	0.152307	0.89895	0.0152744	1.09891e-11
ENSG00000010322.15_NISCH	0.142479	0.158378	0.279476	0.193444	0.32191	0.00663043	1.10755e-11
ENSG00000163728.10_TTC14	0.205641	0.222082	0.279406	0.23571	0.124798	5.3025e-05	1.11135e-11
ENSG00000276269.1_RP11-403A3.2	0.223144	0.252457	0.279429	0.251677	0.0900432	2.85103e-06	1.11156e-11
ENSG00000265511.1_RP11-524F11.1	0.072658	0.145639	0.279403	0.1659	0.720143	0.0142762	1.11408e-11
ENSG00000175106.16_TVP23C	0.143554	0.195168	0.279386	0.206036	0.316068	0.000495452	1.1147e-11
ENSG00000130813.17_C19orf66	0.0901836	0.152218	0.279379	0.173927	0.615034	0.0096644	1.12953e-11
ENSG00000270049.2_RP11-297D21.4	0.0839182	0.188957	0.27931	0.184062	0.653334	0.000800041	1.13937e-11
ENSG00000182253.14_SYNM	-0.0410553	-0.175721	-0.279263	-0.165346	0.864044	0.00208882	1.14564e-11
ENSG00000092330.15_TINF2	-0.116168	-0.220908	-0.279231	-0.205436	0.459266	5.86274e-05	1.15252e-11
ENSG00000244619.2_RP11-315I20.3	0.207365	0.229352	0.279152	0.238623	0.122155	2.753e-05	1.16207e-11
ENSG00000162928.8_PEX13	0.0788683	0.0969498	-0.279197	-0.0344597	0.682945	0.141118	1.16211e-11
ENSG00000279198.1_CTD-2231E14.2	0.168299	0.0747093	0.279148	0.174052	0.222651	0.288817	1.16402e-11
ENSG00000136449.13_MYCBPAP	0.137454	0.194507	0.279135	0.203699	0.344449	0.000521879	1.16413e-11
ENSG00000168288.12_MMADHC	0.01816	-0.0739054	-0.2791	-0.111615	0.95699	0.295579	1.17011e-11
ENSG00000114735.9_HEMK1	0.0573499	0.162693	0.27913	0.166391	0.795127	0.0050324	1.17022e-11
ENSG00000100197.20_CYP2D6	0.0673963	0.157382	0.279096	0.167958	0.751384	0.00705309	1.1711e-11
ENSG00000183346.6_C10orf107	0.110529	0.293	0.279087	0.227539	0.491157	2.93917e-08	1.1727e-11
ENSG00000179082.3_C9orf106	0.0972498	0.0125603	0.279076	0.129629	0.569744	0.89608	1.17338e-11
ENSG00000064547.13_LPAR2	0.090043	0.126201	0.279069	0.165104	0.615489	0.0403134	1.17417e-11
ENSG00000171135.13_JAGN1	-0.0974031	-0.180597	-0.279061	-0.185687	0.569016	0.00148581	1.19998e-11
ENSG00000235706.7_DICER1-AS1	0.161035	0.255109	0.27895	0.231698	0.241553	2.15324e-06	1.23756e-11
ENSG00000152117.17_AC093838.4	0.211256	0.263661	0.278794	0.251237	0.11447	8.61817e-07	1.24125e-11
ENSG00000117640.17_MTFR1L	-0.104767	-0.163086	-0.278775	-0.182209	0.523185	0.00491164	1.24658e-11
ENSG00000239665.8_RP11-295P9.3	0.129561	0.184467	0.278749	0.197592	0.386876	0.00112214	1.25049e-11
ENSG00000159840.15_ZYX	-0.174185	-0.22598	-0.278729	-0.226298	0.207709	3.73684e-05	1.26887e-11
ENSG00000271447.5_MMP28	-0.0677117	-0.0461918	-0.278653	-0.130852	0.74885	0.552834	1.28215e-11
ENSG00000258424.1_RP11-471B22.2	0.0261452	-0.108189	0.278597	0.0655179	0.926571	0.0912474	1.28416e-11
ENSG00000274523.4_RCC1L	-0.025781	0.0339574	-0.278585	-0.0901362	0.927984	0.681259	1.29371e-11
ENSG00000224531.5_SMIM13	-0.123572	-0.313471	-0.278544	-0.238529	0.42052	2.12671e-09	1.30779e-11
ENSG00000115758.12_ODC1	-0.225563	-0.124347	-0.278486	-0.209466	0.0867402	0.0441782	1.33216e-11
ENSG00000118160.13_SLC8A2	-0.184988	-0.441218	-0.278391	-0.301532	0.175353	4.5495e-19	1.33489e-11
ENSG00000068354.15_TBC1D25	-0.0410539	-0.0866634	-0.278376	-0.135365	0.86404	0.201839	1.34222e-11
ENSG00000066926.10_FECH	-0.0594773	-0.345339	-0.278345	-0.227721	0.784865	2.3129e-11	1.37488e-11
ENSG00000232457.4_SLC16A6P1	0.144291	0.0615771	0.278222	0.161363	0.311786	0.403596	1.38669e-11
ENSG00000104852.14_SNRNP70	0.127666	0.1547	0.278176	0.186847	0.396694	0.00831905	1.42098e-11
ENSG00000125744.11_RTN2	-0.053967	-0.291607	-0.278051	-0.207875	0.812271	3.46764e-08	1.44489e-11
ENSG00000169047.5_IRS1	-0.130063	-0.183863	-0.277964	-0.197297	0.384549	0.00117302	1.44918e-11
ENSG00000104131.12_EIF3J	-0.122652	-0.120809	-0.277945	-0.173802	0.425702	0.0522932	1.45284e-11
ENSG00000156097.12_GPR61	0.158309	0.200646	0.277928	0.212294	0.253013	0.000321388	1.4645e-11
ENSG00000068796.16_KIF2A	-0.109656	-0.236599	-0.277884	-0.208046	0.492682	1.38814e-05	1.46779e-11
ENSG00000169021.5_UQCRFS1	-0.15621	-0.217235	-0.277869	-0.217105	0.261704	8.06183e-05	1.47275e-11
ENSG00000100842.12_EFS	0.0849059	0.156526	0.277848	0.173093	0.646976	0.0074366	1.47411e-11
ENSG00000092529.23_CAPN3	0.17166	0.0756595	0.277839	0.175053	0.21444	0.281488	1.48813e-11
ENSG00000164265.8_SCGB3A2	0.245234	0.341063	0.277788	0.288028	0.053985	4.18826e-11	1.49835e-11
ENSG00000231889.7_TRAF3IP2-AS1	0.166427	0.184396	0.277749	0.209524	0.222252	0.00112807	1.52663e-11
ENSG00000228109.1_MELTF-AS1	0.126444	0.165147	0.277653	0.189748	0.402871	0.00427791	1.53234e-11
ENSG00000250740.1_RP11-710F7.2	0.0985618	0.0595023	0.27763	0.145231	0.560991	0.423462	1.53349e-11
ENSG00000107331.16_ABCA2	0.0689526	-0.0939479	0.277622	0.0842088	0.741529	0.156836	1.53411e-11
ENSG00000213903.8_LTB4R	0.0442165	0.161768	0.277615	0.1612	0.849862	0.0053513	1.56297e-11
ENSG00000278274.1_SNORA61	0.0135774	0.261531	0.277519	0.184209	0.973686	1.08856e-06	1.56371e-11
ENSG00000177239.14_MAN1B1	0.133985	0.283563	0.277512	0.231686	0.36257	9.23518e-08	1.59548e-11
ENSG00000230002.2_ALMS1-IT1	0.116213	0.224534	0.277408	0.206052	0.459187	4.25308e-05	1.61218e-11
ENSG00000142102.15_PGGHG	0.0955983	0.151999	0.277352	0.174983	0.580625	0.00979466	1.62682e-11
ENSG00000197050.10_ZNF420	0.0297139	-0.160376	-0.277303	-0.135988	0.911707	0.00585137	1.62983e-11
ENSG00000181744.8_C3orf58	-0.0170452	-0.254121	-0.27729	-0.182819	0.961339	2.38791e-06	1.64219e-11
ENSG00000178038.16_ALS2CL	0.121249	0.181932	0.277248	0.193476	0.432569	0.00135035	1.67134e-11
ENSG00000122140.10_MRPS2	-0.170302	-0.16745	-0.277157	-0.20497	0.218294	0.00367268	1.67795e-11
ENSG00000257467.5_RP11-121G22.3	0.119655	0.120848	0.277133	0.172545	0.441713	0.052182	1.6803e-11
ENSG00000013375.15_PGM3	-0.00536176	0.291857	0.27708	0.187858	1.00035	3.36568e-08	1.69257e-11
ENSG00000135862.5_LAMC1	-0.17837	-0.332196	-0.277121	-0.262562	0.193395	1.55276e-10	1.69297e-11
ENSG00000150760.12_DOCK1	-0.150274	-0.380587	-0.277077	-0.269313	0.28537	7.66107e-14	1.69379e-11
ENSG00000270419.1_CAHM	0.0827689	0.193821	0.277069	0.184553	0.658584	0.000550032	1.70449e-11
ENSG00000251022.6_THAP9-AS1	0.147261	0.234324	0.277033	0.21954	0.297782	1.71253e-05	1.71189e-11
ENSG00000196792.11_STRN3	0.11729	0.0947186	-0.277007	-0.0216664	0.453764	0.152714	1.71482e-11
ENSG00000134152.10_KATNBL1	0.190781	0.212216	0.276979	0.226659	0.159207	0.000123662	1.71798e-11
ENSG00000213906.9_LTB4R2	0.0135483	0.0170719	0.276995	0.102538	0.97374	0.854457	1.71877e-11
ENSG00000108094.14_CUL2	-0.0371265	-0.283495	-0.276977	-0.1992	0.881666	9.30273e-08	1.72851e-11
ENSG00000170581.13_STAT2	0.193816	0.29581	0.276942	0.255523	0.15113	2.07329e-08	1.74402e-11
ENSG00000079277.19_MKNK1	0.121505	-0.138304	0.276894	0.0866982	0.431004	0.0215878	1.74857e-11
ENSG00000005206.16_SPPL2B	0.112108	0.123702	0.276877	0.170896	0.483292	0.0454854	1.75136e-11
ENSG00000257740.1_RP11-977G19.12	0.048208	0.224409	0.276864	0.18316	0.83174	4.30248e-05	1.77204e-11
ENSG00000230699.2_RP11-54O7.1	-0.0166734	0.0168783	0.276769	0.0923246	0.962248	0.85628	1.78208e-11
ENSG00000198793.12_MTOR	-0.0833679	-0.192245	-0.276802	-0.184138	0.656003	0.0006208	1.78227e-11
ENSG00000183323.12_CCDC125	0.142132	0.270574	0.276765	0.229824	0.324168	3.98204e-07	1.80923e-11
ENSG00000115687.13_PASK	0.0240362	0.0792461	0.276686	0.126656	0.934652	0.253613	1.82111e-11
ENSG00000250995.1_RP13-128O4.3	0.127557	0.279982	0.276649	0.228063	0.396629	1.37669e-07	1.88149e-11
ENSG00000171421.12_MRPL36	-0.0935043	-0.192543	-0.276483	-0.18751	0.593742	0.000606199	1.88216e-11
ENSG00000122145.14_TBX22	0.0405826	-0.116785	0.276477	0.0667581	0.866096	0.0627117	1.89313e-11
ENSG00000277245.1_RP11-48G14.3	0.0828413	0.265772	0.276444	0.208352	0.65834	6.79947e-07	1.90544e-11
ENSG00000175806.14_MSRA	-0.0319802	-0.0306888	-0.276407	-0.113025	0.902581	0.716014	1.93033e-11
ENSG00000124486.12_USP9X	-0.09925	-0.270628	-0.276339	-0.215406	0.556337	3.95992e-07	1.96477e-11
ENSG00000116560.10_SFPQ	0.0443406	0.0982047	0.276246	0.139597	0.849715	0.134852	1.98232e-11
ENSG00000104432.13_IL7	0.16483	0.174975	0.276198	0.205334	0.228101	0.00219837	1.98872e-11
ENSG00000257354.2_RP11-631N16.2	-0.0417104	-0.136283	0.276178	0.032728	0.861586	0.0240839	2.00401e-11
ENSG00000273129.1_PACERR	0.177915	0.201008	0.276105	0.218343	0.194941	0.000312927	2.0143e-11
ENSG00000149218.4_ENDOD1	0.0227429	0.0820688	-0.276135	-0.0571078	0.940674	0.233576	2.01454e-11
ENSG00000171817.16_ZNF540	0.169212	0.170119	0.276101	0.205144	0.219822	0.00306675	2.05654e-11
ENSG00000010244.18_ZNF207	0.119711	0.181278	0.275994	0.192327	0.441216	0.00141494	2.11146e-11
ENSG00000234771.3_SLC25A25-AS1	0.0863357	0.161761	0.275858	0.174652	0.640134	0.00535335	2.11241e-11
ENSG00000009844.15_VTA1	-0.186904	-0.302819	-0.275852	-0.255192	0.168805	8.63963e-09	2.11619e-11
ENSG00000196739.14_COL27A1	0.0325915	-0.225198	0.275839	0.0277442	0.900415	4.00934e-05	2.17385e-11
ENSG00000271095.1_BNIP3P28	0.205009	0.218313	0.275701	0.233008	0.126512	7.35176e-05	2.17887e-11
ENSG00000228223.2_HCG11	-0.22461	-0.440406	-0.275685	-0.313567	0.0894142	5.33351e-19	2.18507e-11
ENSG00000111325.16_OGFOD2	0.103032	0.182807	0.275666	0.187168	0.53264	0.00126985	2.18536e-11
ENSG00000259321.1_RP11-468E2.5	0.0397522	0.151433	0.275662	0.155616	0.870926	0.0101476	2.19667e-11
ENSG00000255165.1_CTD-2609K8.3	0.00650822	-0.0148512	0.275632	0.0890962	0.998257	0.875063	2.2058e-11
ENSG00000123124.13_WWP1	-0.0862966	-0.437456	-0.275607	-0.266453	0.640176	9.73401e-19	2.22072e-11
ENSG00000267283.1_AC005306.3	0.0692173	0.160812	0.275569	0.168533	0.739615	0.00568911	2.22231e-11
ENSG00000258366.7_RTEL1	0.105189	-0.0080831	0.275522	0.124209	0.521145	0.932016	2.23786e-11
ENSG00000271200.1_RP11-430G17.3	0.162147	0.169231	0.275561	0.202313	0.237415	0.0032548	2.23792e-11
ENSG00000263345.1_RP1-59D14.5	0.139475	0.164405	0.275518	0.193133	0.334566	0.0044959	2.25704e-11
ENSG00000173436.13_MINOS1	0.0408893	0.0138703	-0.275471	-0.0735705	0.86483	0.884882	2.26562e-11
ENSG00000279662.1_RP11-609N14.4	0.0506657	0.155469	0.275448	0.160528	0.820629	0.00794888	2.27018e-11
ENSG00000248124.7_RRN3P1	0.0795822	-0.0267107	0.275434	0.109435	0.680096	0.755477	2.27357e-11
ENSG00000200320.1_SNORA63	0.0942283	0.225492	0.275422	0.198381	0.589152	3.90611e-05	2.3039e-11
ENSG00000105058.11_FAM32A	-0.118108	-0.159054	-0.275352	-0.184171	0.451667	0.00635992	2.30417e-11
ENSG00000235245.1_RP11-122K13.12	0.134012	0.253165	0.275319	0.220832	0.362326	2.64008e-06	2.31333e-11
ENSG00000103150.5_MLYCD	-0.0624508	-0.259418	-0.275347	-0.199072	0.781508	1.37452e-06	2.31526e-11
ENSG00000148450.12_MSRB2	-0.0415685	-0.0856703	-0.275287	-0.134175	0.861773	0.208344	2.32492e-11
ENSG00000091436.16_MAP3K20	-0.108508	-0.230572	-0.275319	-0.204799	0.500055	2.45994e-05	2.32628e-11
ENSG00000011007.12_ELOA	-0.192489	-0.200349	-0.275286	-0.222708	0.154849	0.00032858	2.32924e-11
ENSG00000143319.16_ISG20L2	-0.326961	-0.359531	-0.275264	-0.320586	0.0037604	2.58458e-12	2.32961e-11
ENSG00000232442.1_CTD-3184A7.4	0.134157	0.204477	0.275272	0.204635	0.36214	0.0002363	2.33097e-11
ENSG00000101343.14_CRNKL1	-0.0171051	-0.210429	-0.275213	-0.167582	0.96111	0.000144103	2.35056e-11
ENSG00000099942.12_CRKL	-0.138276	-0.226814	-0.275263	-0.213451	0.340379	3.46944e-05	2.35089e-11
ENSG00000257763.1_OR5BK1P	0.125634	0.126071	0.27521	0.175638	0.406863	0.0405796	2.35611e-11
ENSG00000148219.16_ASTN2	0.0744334	0.101819	0.275194	0.150482	0.709345	0.117577	2.38202e-11
ENSG00000130299.16_GTPBP3	0.0198658	0.0370016	0.275135	0.110668	0.950674	0.649178	2.38371e-11
ENSG00000160991.15_ORAI2	-0.0924508	0.0572197	0.275128	0.0799655	0.601235	0.445491	2.38807e-11
ENSG00000177030.16_DEAF1	0.114138	0.0983867	0.275103	0.162542	0.470997	0.133963	2.39018e-11
ENSG00000138032.20_PPM1B	0.10758	-0.119056	-0.275114	-0.0955302	0.505582	0.0567521	2.39147e-11
ENSG00000247679.2_RP11-1277A3.1	0.12815	0.218046	0.275102	0.207099	0.393985	7.52595e-05	2.39254e-11
ENSG00000102390.10_PBDC1	-0.151445	-0.296755	-0.275093	-0.241098	0.28072	1.84704e-08	2.41746e-11
ENSG00000176407.17_KCMF1	-0.0043054	0.0081149	-0.275037	-0.090409	0.998444	0.931848	2.42626e-11
ENSG00000234197.1_ETV5-AS1	0.0728248	-0.041446	0.275014	0.102131	0.719245	0.602779	2.43924e-11
ENSG00000244701.1_RP5-894A10.2	0.146811	0.18116	0.274984	0.200985	0.299704	0.00142695	2.46997e-11
ENSG00000262180.1_OCLM	0.0802293	0.18245	0.274917	0.179199	0.67515	0.00130199	2.47361e-11
ENSG00000141219.15_C17orf80	-0.145281	-0.382572	-0.274905	-0.267586	0.306997	5.58466e-14	2.49662e-11
ENSG00000227671.4_RP11-488L18.4	0.113029	0.0309383	0.274855	0.139607	0.478255	0.713314	2.50582e-11
ENSG00000153113.23_CAST	-0.0191041	-0.174444	-0.274832	-0.156127	0.95375	0.00228554	2.53615e-11
ENSG00000130772.13_MED18	-0.121599	-0.20902	-0.274768	-0.201796	0.43018	0.000161935	2.55427e-11
ENSG00000075399.13_VPS9D1	0.0643298	0.159991	0.274728	0.16635	0.77115	0.00599684	2.64704e-11
ENSG00000123545.5_NDUFAF4	-0.116246	-0.173465	-0.274546	-0.188085	0.459644	0.00243693	2.66619e-11
ENSG00000169925.16_BRD3	-0.110911	-0.335324	-0.274506	-0.240247	0.488419	9.94413e-11	2.71844e-11
ENSG00000131508.15_UBE2D2	-0.0373678	-0.0232416	-0.274404	-0.111671	0.880629	0.790938	2.74289e-11
ENSG00000144909.7_OSBPL11	-0.109962	-0.292462	-0.274355	-0.225593	0.490646	3.12039e-08	2.77395e-11
ENSG00000271086.5_NAMA	0.175593	0.153349	0.274295	0.201079	0.203006	0.00902919	2.82441e-11
ENSG00000164168.7_TMEM184C	-0.154346	-0.345008	-0.2742	-0.257851	0.269566	2.42641e-11	2.83448e-11
ENSG00000158806.13_NPM2	0.155686	0.33179	0.27417	0.253882	0.264804	1.65188e-10	2.83469e-11
ENSG00000259744.1_RP11-138H8.6	-0.0963645	-0.124604	0.274178	0.0177365	0.575734	0.0436109	2.83697e-11
ENSG00000213373.7_LINC00671	0.0826322	0.0764901	0.27417	0.144431	0.659645	0.274857	2.85587e-11
ENSG00000144231.10_POLR2D	-0.192995	-0.326274	-0.274128	-0.264466	0.153518	3.68041e-10	2.9269e-11
ENSG00000073605.18_GSDMB	0.11962	0.172464	0.274001	0.188695	0.441847	0.00261622	2.95404e-11
ENSG00000266236.1_NARF-IT1	0.143134	0.180719	0.273951	0.199268	0.318384	0.00147199	2.95423e-11
ENSG00000235821.1_IFITM4P	0.163344	0.249842	0.273946	0.229044	0.232819	3.75244e-06	2.96367e-11
ENSG00000173531.15_MST1	0.188402	0.125308	0.273926	0.195879	0.165508	0.0421428	2.9661e-11
ENSG00000213762.11_ZNF134	-0.0869172	-0.252758	-0.273918	-0.204531	0.636209	2.76206e-06	2.96912e-11
ENSG00000085433.15_WDR47	0.000402522	-0.129609	-0.273909	-0.134372	0.998393	0.0339683	2.97185e-11
ENSG00000269609.5_RPARP-AS1	0.016031	0.140767	0.2739	0.143566	0.964056	0.018862	2.98813e-11
ENSG00000111237.18_VPS29	0.0247449	-0.038363	-0.273869	-0.0958289	0.931795	0.634597	3.01655e-11
ENSG00000182983.14_ZNF662	0.105007	0.000913221	0.273817	0.126579	0.521791	0.992901	3.11893e-11
ENSG00000267466.1_RP11-13K12.5	0.067736	0.121148	0.273645	0.154177	0.748556	0.0514517	3.11942e-11
ENSG00000100445.17_SDR39U1	0.12028	0.0351115	0.273641	0.143011	0.437617	0.669244	3.14666e-11
ENSG00000119673.14_ACOT2	-0.0724162	-0.221245	-0.273593	-0.189085	0.721631	5.69358e-05	3.17042e-11
ENSG00000141385.9_AFG3L2	-0.133853	-0.309805	-0.273551	-0.239069	0.36372	3.4718e-09	3.21478e-11
ENSG00000100142.14_POLR2F	0.0959731	0.195456	0.273477	0.188302	0.578289	0.000484587	3.21795e-11
ENSG00000279504.1_AD001527.4	-0.0508522	-0.104439	-0.273468	-0.14292	0.819846	0.106097	3.22324e-11
ENSG00000198836.8_OPA1	-0.111005	-0.303437	-0.273456	-0.229299	0.487986	7.95311e-09	3.22326e-11
ENSG00000065427.14_KARS	-0.109018	-0.152163	-0.273452	-0.178211	0.496361	0.00969058	3.25201e-11
ENSG00000072832.14_CRMP1	0.0731782	0.0557676	0.273403	0.134116	0.716251	0.459206	3.26613e-11
ENSG00000147533.16_GOLGA7	-0.0738349	-0.236488	-0.273377	-0.194567	0.712405	1.40308e-05	3.29275e-11
ENSG00000227782.2_CTC-529I10.2	0.184776	0.33012	0.273332	0.262743	0.176182	2.10769e-10	3.2958e-11
ENSG00000133818.13_RRAS2	-0.0477023	-0.193591	-0.273324	-0.171539	0.833953	0.000559192	3.34145e-11
ENSG00000255408.3_PCDHA3	0.128827	0.0969128	0.27325	0.16633	0.390858	0.141282	3.40801e-11
ENSG00000236908.2_RP5-1063M23.2	0.0379019	0.132867	0.273147	0.147972	0.878364	0.0287642	3.41605e-11
ENSG00000101146.12_RAE1	-0.103709	-0.197548	-0.273131	-0.191463	0.529262	0.000408292	3.43221e-11
ENSG00000187775.16_DNAH17	0.06706	0.13619	0.273103	0.158784	0.753939	0.024195	3.50823e-11
ENSG00000135900.3_MRPL44	-0.189507	-0.258728	-0.272989	-0.240408	0.162281	1.47522e-06	3.52674e-11
ENSG00000163013.11_FBXO41	0.0209211	0.123261	0.272958	0.139047	0.946812	0.046496	3.53513e-11
ENSG00000170381.12_SEMA3E	0.279467	0.175524	0.272942	0.242644	0.0189901	0.00211622	3.53669e-11
ENSG00000226648.1_PLCG1-AS1	0.084033	0.212203	0.272936	0.189724	0.652942	0.000123792	3.54391e-11
ENSG00000279159.1_RP3-394A18.1	0.212152	0.255003	0.272922	0.246692	0.112063	2.17617e-06	3.55965e-11
ENSG00000213706.2_AL590762.7	0.108329	0.106475	0.272895	0.162566	0.501405	0.0980299	3.59341e-11
ENSG00000115649.15_CNPPD1	-0.139242	-0.0657858	-0.272844	-0.15929	0.335808	0.365202	3.68896e-11
ENSG00000112936.18_C7	0.0273788	-0.0228885	0.272708	0.0923993	0.920899	0.794643	3.70905e-11
ENSG00000116337.15_AMPD2	0.0693941	0.287425	0.272676	0.209832	0.738472	5.80643e-08	3.81694e-11
ENSG00000136153.19_LMO7	0.077539	0.230133	0.272527	0.1934	0.691937	2.56162e-05	3.82532e-11
ENSG00000234537.1_RP11-100G15.7	0.142916	0.10935	0.272512	0.174926	0.319537	0.086789	3.90732e-11
ENSG00000157734.13_SNX22	0.0104849	0.159991	0.272401	0.147626	0.986235	0.0059964	3.97819e-11
ENSG00000240499.7_RP5-1101C3.1	0.125783	0.300002	0.272307	0.232697	0.405974	1.22168e-08	4.04003e-11
ENSG00000164970.14_FAM219A	0.0809784	0.153096	0.272225	0.168766	0.670033	0.0091602	4.08671e-11
ENSG00000260425.1_LA16c-316G12.2	0.0423015	0.103166	0.272163	0.13921	0.858538	0.111545	4.1028e-11
ENSG00000167604.13_NFKBID	0.113829	0.154806	0.272139	0.180258	0.47306	0.00826422	4.12439e-11
ENSG00000175946.8_KLHL38	-0.0681688	-0.146895	-0.272108	-0.162391	0.745976	0.0132822	4.14074e-11
ENSG00000183401.11_CCDC159	0.133433	0.0238152	0.272084	0.143111	0.366186	0.784965	4.14088e-11
ENSG00000213018.2_AL590762.11	0.152927	0.285583	0.27205	0.236853	0.274724	7.23378e-08	4.15989e-11
ENSG00000264057.1_RP11-583F2.1	0.0754565	0.116828	0.27208	0.154788	0.704298	0.0626081	4.16185e-11
ENSG00000206150.3_RNASE13	0.0298813	0.0966467	0.272049	0.132859	0.91087	0.142621	4.18618e-11
ENSG00000158691.14_ZSCAN12	-0.11256	-0.347855	-0.272013	-0.244143	0.480418	1.58971e-11	4.20635e-11
ENSG00000155975.9_VPS37A	0.0587263	0.0150555	-0.271985	-0.0660677	0.788926	0.873092	4.20777e-11
ENSG00000164118.12_CEP44	0.200892	0.20309	0.271955	0.225313	0.134795	0.000264627	4.22241e-11
ENSG00000276975.2_HYDIN2	0.186986	0.186507	0.271979	0.215157	0.168559	0.000964061	4.22424e-11
ENSG00000106992.17_AK1	0.0274596	0.251896	0.271954	0.18377	0.920439	3.02787e-06	4.23809e-11
ENSG00000162692.10_VCAM1	0.0194919	0.152529	0.271931	0.147984	0.952435	0.00948041	4.44828e-11
ENSG00000204536.13_CCHCR1	0.128346	0.0972716	0.271682	0.165767	0.392865	0.13956	4.47159e-11
ENSG00000121879.3_PIK3CA	0.0512584	-0.279306	-0.271651	-0.166566	0.817688	1.48953e-07	4.53144e-11
ENSG00000273449.1_RP11-218F10.3	0.115768	0.209898	0.27158	0.199082	0.461095	0.000150598	4.55286e-11
ENSG00000233885.7_YEATS2-AS1	0.141961	0.199866	0.271543	0.204457	0.324907	0.000340583	4.55592e-11
ENSG00000188786.9_MTF1	-0.216579	-0.326815	-0.271552	-0.271649	0.10424	3.40205e-10	4.55774e-11
ENSG00000125484.11_GTF3C4	-0.252618	-0.362638	-0.271541	-0.295599	0.0422964	1.56639e-12	4.57426e-11
ENSG00000124164.15_VAPB	-0.149875	-0.337493	-0.271517	-0.252962	0.287115	7.14001e-11	4.64198e-11
ENSG00000253317.1_RP11-142A23.1	0.131103	0.235301	0.271438	0.212614	0.377731	1.56463e-05	4.67873e-11
ENSG00000167941.2_SOST	-0.0246462	0.0904899	0.271394	0.112413	0.932401	0.177439	4.67918e-11
ENSG00000243323.6_PTPRVP	0.061829	0.122444	0.27139	0.151888	0.785702	0.0483652	4.72015e-11
ENSG00000274341.1_RP11-227G15.10	0.0777597	0.257707	0.271342	0.202269	0.690858	1.64486e-06	4.73003e-11
ENSG00000101665.8_SMAD7	0.161974	0.301209	0.271327	0.244837	0.238046	1.05213e-08	4.79672e-11
ENSG00000272787.1_KB-226F1.2	0.0289264	0.0326754	0.271252	0.110951	0.914778	0.694521	4.8243e-11
ENSG00000279452.1_AC006277.3	0.123064	0.159044	0.271219	0.184442	0.423081	0.00636353	4.85868e-11
ENSG00000154655.15_L3MBTL4	0.230596	0.34818	0.271179	0.283318	0.0743023	1.52203e-11	4.94866e-11
ENSG00000260822.1_GS1-358P8.4	0.0509992	-0.17627	-0.271029	-0.1321	0.818987	0.00201361	4.99442e-11
ENSG00000279066.1_HEXDC-IT1	0.0839516	0.135159	0.271082	0.163397	0.653248	0.0255042	4.99687e-11
ENSG00000100201.20_DDX17	0.153895	0.169068	0.271027	0.197997	0.271226	0.00329043	5.10241e-11
ENSG00000050344.8_NFE2L3	0.0667177	0.00671086	0.270915	0.114781	0.756132	0.944386	5.10705e-11
ENSG00000272589.1_ZSWIM8-AS1	0.0533515	-0.0337354	0.270906	0.0968408	0.808122	0.683609	5.13609e-11
ENSG00000260144.1_RP11-361M10.3	0.115644	0.119617	0.270874	0.168712	0.461852	0.0552923	5.18403e-11
ENSG00000087088.19_BAX	0.131904	0.26823	0.270822	0.223652	0.373985	5.15895e-07	5.19049e-11
ENSG00000160305.17_DIP2A	0.09865	0.147444	0.270802	0.172298	0.560352	0.0128709	5.19647e-11
ENSG00000204149.10_AGAP6	0.121865	0.218215	0.270812	0.203631	0.428364	7.41877e-05	5.19737e-11
ENSG00000198870.7_STKLD1	0.0186314	0.0671979	0.270799	0.118876	0.955565	0.353897	5.20332e-11
ENSG00000250979.1_RP11-656G20.1	0.144445	0.3273	0.270788	0.247511	0.311039	3.17341e-10	5.21651e-11
ENSG00000006740.16_ARHGAP44	0.183415	0.1937	0.270762	0.215959	0.178643	0.000554707	5.22162e-11
ENSG00000186377.7_CYP4X1	0.0350508	0.110566	0.270771	0.138796	0.890048	0.0825511	5.22233e-11
ENSG00000164074.14_ABHD18	0.144207	0.134253	0.270758	0.183073	0.312175	0.0267729	5.26721e-11
ENSG00000163945.15_UVSSA	0.0522582	0.0898148	0.27071	0.137594	0.813656	0.181634	5.30621e-11
ENSG00000166411.13_IDH3A	-0.0752541	-0.130105	-0.270669	-0.158676	0.705389	0.0331421	5.3519e-11
ENSG00000162851.7_TFB2M	-0.128173	-0.305677	-0.270621	-0.234824	0.393785	5.9487e-09	5.46853e-11
ENSG00000036530.8_CYP46A1	0.0313273	0.144171	0.270508	0.148669	0.905059	0.0155301	5.48644e-11
ENSG00000179262.9_RAD23A	-0.178307	-0.0881374	-0.270487	-0.178977	0.193336	0.192294	5.48892e-11
ENSG00000228327.3_RP11-206L10.2	0.0965071	0.118921	0.27047	0.161966	0.57531	0.0570855	5.49597e-11
ENSG00000198590.11_C3orf35	0.107461	0.204713	0.270467	0.194214	0.506436	0.000231923	5.49611e-11
ENSG00000255031.5_RP11-802E16.3	0.0917864	0.09125	0.270481	0.151173	0.604919	0.172703	5.49628e-11
ENSG00000162572.20_SCNN1D	0.0387042	0.137184	0.270463	0.148784	0.874393	0.0229363	5.52381e-11
ENSG00000050405.13_LIMA1	0.0227717	0.153816	0.270433	0.149007	0.940599	0.00878967	5.55018e-11
ENSG00000160298.17_C21orf58	0.103481	0.11274	0.270405	0.162209	0.530367	0.0751107	5.55308e-11
ENSG00000184984.9_CHRM5	0.0392567	0.0594704	0.270399	0.123042	0.872225	0.423719	5.56945e-11
ENSG00000197324.8_LRP10	-0.0340814	-0.0422791	-0.27038	-0.11558	0.894639	0.594557	5.68504e-11
ENSG00000135070.14_ISCA1	0.028621	-0.17522	-0.270271	-0.138957	0.916171	0.00216585	5.70194e-11
ENSG00000087448.9_KLHL42	-0.158267	-0.406207	-0.270252	-0.278242	0.25304	7.39379e-16	5.75617e-11
ENSG00000187446.11_CHP1	-0.0350337	-0.32589	-0.2702	-0.210375	0.889958	3.87416e-10	5.7613e-11
ENSG00000116128.10_BCL9	-0.309813	-0.458788	-0.270192	-0.346264	0.0100739	8.27611e-21	5.76451e-11
ENSG00000148399.12_DPH7	0.131633	0.159855	0.270185	0.187225	0.374569	0.0060451	5.86529e-11
ENSG00000171735.18_CAMTA1	0.0386682	-0.117008	-0.270093	-0.116144	0.874415	0.0621008	5.90846e-11
ENSG00000166106.3_ADAMTS15	-0.124172	-0.126478	-0.270052	-0.173567	0.416567	0.0397719	5.9145e-11
ENSG00000175267.14_VWA3A	0.0562306	0.102291	0.270043	0.142855	0.800892	0.115331	5.936e-11
ENSG00000150768.15_DLAT	-0.134688	-0.248809	-0.27002	-0.217839	0.359291	4.17096e-06	6.0536e-11
ENSG00000004961.14_HCCS	-0.192979	-0.0335138	-0.269917	-0.16547	0.153301	0.685766	6.0598e-11
ENSG00000147010.17_SH3KBP1	0.0609306	0.242222	0.269907	0.19102	0.790357	7.97758e-06	6.06958e-11
ENSG00000170677.5_SOCS6	-0.129018	-0.350759	-0.269895	-0.249891	0.389641	1.02058e-11	6.07975e-11
ENSG00000214353.7_VAC14-AS1	0.111787	0.112059	0.269883	0.164576	0.484428	0.077382	6.14515e-11
ENSG00000226145.7_KRT16P6	0.0290832	-0.128937	0.269825	0.056657	0.914354	0.0351155	6.15784e-11
ENSG00000178028.13_DMAP1	0.0998851	0.133706	0.26981	0.167801	0.552992	0.0275536	6.16902e-11
ENSG00000101367.8_MAPRE1	-0.188422	-0.229167	-0.269779	-0.229123	0.165494	2.80131e-05	6.17729e-11
ENSG00000138029.13_HADHB	-0.0926611	-0.21066	-0.269797	-0.191039	0.599941	0.000141341	6.17951e-11
ENSG00000091732.15_ZC3HC1	-0.141658	-0.249176	-0.269785	-0.220206	0.326194	4.01695e-06	6.18129e-11
ENSG00000160767.20_FAM189B	-0.100798	-0.0593852	-0.269779	-0.143321	0.546788	0.424395	6.18206e-11
ENSG00000176463.13_SLCO3A1	-0.031901	-0.0597979	0.269771	0.0593574	0.902892	0.420773	6.18305e-11
ENSG00000147124.12_ZNF41	-0.147119	-0.361932	-0.269766	-0.259606	0.298291	1.7737e-12	6.2038e-11
ENSG00000273015.2_RP11-352M15.2	0.13988	0.139219	0.269605	0.182901	0.332304	0.020565	6.36722e-11
ENSG00000204681.10_GABBR1	0.0984847	0.0942153	0.269746	0.154148	0.561493	0.155422	6.3719e-11
ENSG00000231826.5_LINC01819	0.116625	0.142799	0.269605	0.176343	0.45739	0.0168143	6.42332e-11
ENSG00000178567.7_EPM2AIP1	0.130028	0.195302	0.269557	0.198295	0.384866	0.000490678	6.43914e-11
ENSG00000256525.6_POLG2	0.113401	0.115964	0.26954	0.166302	0.476002	0.065146	6.57915e-11
ENSG00000188993.3_LRRC66	0.0981307	0.173533	0.269426	0.180363	0.564093	0.0024261	6.61373e-11
ENSG00000231177.4_LINC00852	-0.0411215	-0.0605676	0.269396	0.0559022	0.863613	0.413228	6.62077e-11
ENSG00000259577.1_CERNA1	0.173265	0.204396	0.269387	0.215682	0.210006	0.00023786	6.64584e-11
ENSG00000272836.1_RP3-402G11.27	-0.0148987	0.0712556	0.269363	0.108573	0.96875	0.317539	6.65008e-11
ENSG00000127951.6_FGL2	-0.0665614	-0.224694	0.269356	-0.00729974	0.756617	4.18721e-05	6.73479e-11
ENSG00000082641.15_NFE2L1	-0.126395	-0.068319	-0.269211	-0.154642	0.402965	0.343715	6.82986e-11
ENSG00000252481.1_SCARNA13	0.180828	0.274349	0.269288	0.241488	0.186353	2.62043e-07	6.83182e-11
ENSG00000243970.1_PPIEL	0.128308	0.151875	0.269209	0.18313	0.393109	0.00986983	6.85099e-11
ENSG00000085465.12_OVGP1	0.108299	0.272419	0.269189	0.216636	0.501618	3.23149e-07	6.90092e-11
ENSG00000178741.11_COX5A	-0.0654473	-0.146787	-0.269148	-0.160461	0.764054	0.0133647	7.05439e-11
ENSG00000166348.18_USP54	-0.020656	-0.32346	-0.269032	-0.204383	0.947675	5.43158e-10	7.0788e-11
ENSG00000281881.1_SPRY4-IT1	-0.199293	-0.15807	0.26901	-0.0294508	0.138079	0.00676392	7.11825e-11
ENSG00000196588.14_MKL1	-0.0559785	-0.0943603	-0.268978	-0.139772	0.801796	0.154727	7.1301e-11
ENSG00000177707.10_NECTIN3	-0.0513739	-0.195954	-0.268966	-0.172098	0.817402	0.000466451	7.14131e-11
ENSG00000265354.3_TIMM23	-0.145395	-0.135227	-0.268954	-0.183192	0.306483	0.0254237	7.17296e-11
ENSG00000272807.1_RP11-260M2.1	0.140629	0.235062	0.268927	0.214873	0.329508	1.59965e-05	7.31837e-11
ENSG00000228663.1_PSMD10P1	0.0779278	0.14905	0.268821	0.165266	0.68944	0.0117152	7.32613e-11
ENSG00000086827.8_ZW10	-0.0670253	-0.157853	-0.268812	-0.164563	0.754052	0.00685934	7.46913e-11
ENSG00000162929.13_KIAA1841	0.128414	0.0844758	0.268709	0.160533	0.392332	0.216491	7.50387e-11
ENSG00000139055.6_ERP27	0.0798707	0.157118	0.268681	0.168557	0.677858	0.00717175	7.52902e-11
ENSG00000232149.1_FERP1	0.164614	0.22417	0.26866	0.219148	0.228994	4.38724e-05	7.57013e-11
ENSG00000250971.1_RP11-696F12.1	0.135642	0.124351	0.268629	0.176207	0.353861	0.0441749	7.58404e-11
ENSG00000092094.10_OSGEP	0.112507	0.086845	0.268615	0.155989	0.48051	0.200747	7.73596e-11
ENSG00000279605.1_RP11-661A12.8	0.0601256	0.0881536	0.26851	0.13893	0.781661	0.192192	7.75748e-11
ENSG00000185630.18_PBX1	-0.0851464	-0.22733	-0.268492	-0.193656	0.644836	3.31466e-05	7.86438e-11
ENSG00000067225.17_PKM	0.0324741	0.279843	0.268418	0.193578	0.900791	1.39783e-07	7.87201e-11
ENSG00000132300.18_PTCD3	0.113067	0.074298	0.268409	0.151925	0.478025	0.29212	7.8852e-11
ENSG00000111348.8_ARHGDIB	0.158405	0.18471	0.268347	0.203821	0.252928	0.00110162	7.9563e-11
ENSG00000166546.13_BEAN1	0.056562	-0.162657	0.268397	0.0541008	0.799055	0.00504213	7.95663e-11
ENSG00000283787.1_PRR33	-0.00324219	0.161524	0.268343	0.142208	0.988987	0.00543791	8.0388e-11
ENSG00000074219.13_TEAD2	-0.199507	-0.19605	-0.268287	-0.221281	0.137462	0.000462633	8.11946e-11
ENSG00000107581.12_EIF3A	-0.201931	-0.396856	-0.268232	-0.289006	0.132759	4.23575e-15	8.14639e-11
ENSG00000246922.8_UBAP1L	0.158288	0.145899	0.268175	0.190788	0.252981	0.0140525	8.19273e-11
ENSG00000178950.16_GAK	0.147102	0.098066	0.268211	0.171126	0.298345	0.135563	8.19678e-11
ENSG00000188343.12_FAM92A	0.157716	0.194346	0.268174	0.206745	0.25457	0.000528365	8.21852e-11
ENSG00000176912.3_TYMSOS	0.24422	0.216208	0.268154	0.242861	0.0553527	8.80589e-05	8.26958e-11
ENSG00000112624.12_GLTSCR1L	-0.024082	-0.30215	-0.268119	-0.198117	0.934439	9.29841e-09	8.28379e-11
ENSG00000092203.13_TOX4	-0.0603997	-0.104951	-0.268106	-0.144486	0.779629	0.104439	8.30871e-11
ENSG00000110955.8_ATP5B	-0.157724	-0.129184	-0.268087	-0.184999	0.254654	0.0346877	8.37009e-11
ENSG00000118263.14_KLF7	-0.0935638	-0.375718	-0.268046	-0.245776	0.593213	1.83094e-13	8.4777e-11
ENSG00000228486.10_LINC01125	0.148031	0.184879	0.267976	0.200295	0.295327	0.001089	8.48735e-11
ENSG00000155754.14_ALS2CR11	0.113452	0.277948	0.267967	0.219789	0.475468	1.74031e-07	8.52908e-11
ENSG00000096080.11_MRPS18A	-0.0791957	-0.0485746	-0.267938	-0.131903	0.681737	0.532046	8.57572e-11
ENSG00000100485.11_SOS2	-0.0842271	-0.371639	-0.26785	-0.241239	0.651821	3.57352e-13	8.66111e-11
ENSG00000075624.13_ACTB	-0.129837	-0.110051	-0.267906	-0.169265	0.385388	0.0843414	8.66255e-11
ENSG00000272140.2_RP11-574K11.29	0.0928869	0.082515	0.267848	0.14775	0.598477	0.230433	8.73466e-11
ENSG00000270060.1_RP11-390K5.6	0.108339	0.0974477	0.2678	0.157862	0.501446	0.138669	8.8725e-11
ENSG00000268041.2_CTD-2575K13.6	0.0966701	0.233543	0.267716	0.19931	0.574255	1.85357e-05	8.96323e-11
ENSG00000105171.9_POP4	-0.103126	-0.194865	-0.26766	-0.18855	0.532051	0.000506666	9.06734e-11
ENSG00000105894.11_PTN	-0.0396203	0.0355353	0.267597	0.0878372	0.870938	0.664482	9.13446e-11
ENSG00000183929.7_DUSP5P1	0.146449	0.0604538	0.267555	0.158153	0.301344	0.414399	9.19835e-11
ENSG00000196821.9_C6orf106	-0.232073	-0.134707	-0.267423	-0.211401	0.0731753	0.026129	9.35226e-11
ENSG00000157077.14_ZFYVE9	-0.0736745	-0.30226	-0.267515	-0.214483	0.712857	9.18579e-09	9.35805e-11
ENSG00000047249.17_ATP6V1H	0.123779	0.011833	-0.267277	-0.0438883	0.41919	0.902403	9.61153e-11
ENSG00000135018.13_UBQLN1	-0.0582856	0.0240053	-0.267423	-0.100568	0.790457	0.782895	9.61295e-11
ENSG00000106780.8_MEGF9	-0.102602	0.00235007	-0.267206	-0.122486	0.535618	0.981404	9.73192e-11
ENSG00000188566.13_NDOR1	0.101301	0.0595012	0.267274	0.142692	0.544259	0.423462	9.73218e-11
ENSG00000181915.4_ADO	-0.206397	-0.253847	-0.267203	-0.242482	0.12231	2.46129e-06	9.74681e-11
ENSG00000260924.2_LINC01311	0.0378082	0.14214	0.267191	0.149046	0.878735	0.0174819	9.75616e-11
ENSG00000116141.15_MARK1	-0.0768532	-0.332928	-0.267182	-0.225655	0.696088	1.4053e-10	9.78417e-11
ENSG00000196421.8_LINC00176	0.0529403	0.19902	0.267164	0.173041	0.81019	0.000363762	9.80668e-11
ENSG00000166763.7_STRCP1	0.154685	0.290816	0.267148	0.23755	0.268377	3.82206e-08	9.8115e-11
ENSG00000170633.16_RNF34	0.0300696	-0.225603	-0.267142	-0.154225	0.910156	3.86543e-05	9.90379e-11
ENSG00000163939.18_PBRM1	-0.0658662	-0.272903	-0.26709	-0.201953	0.761383	3.06092e-07	9.99057e-11
ENSG00000115275.11_MOGS	0.03092	0.198701	0.267041	0.165554	0.906761	0.00037265	9.99334e-11
ENSG00000205581.10_HMGN1	0.0803034	0.0969835	0.267036	0.148108	0.674643	0.14097	1.00593e-10
ENSG00000284523.1_RP13-968A2.1	0.18909	0.214365	0.266999	0.223485	0.163684	0.000103591	1.01151e-10
ENSG00000173261.8_PLAC8L1	0.0965065	0.157453	0.266967	0.173642	0.575273	0.00702377	1.01742e-10
ENSG00000242349.5_NPPA-AS1	0.0647768	0.124549	0.266933	0.152086	0.768582	0.0437298	1.01909e-10
ENSG00000103168.16_TAF1C	0.0648695	0.0259945	0.266921	0.119262	0.767844	0.762913	1.02023e-10
ENSG00000110076.18_NRXN2	0.0116672	0.0234256	0.266911	0.100668	0.981435	0.788906	1.02656e-10
ENSG00000228544.1_CCDC183-AS1	-0.0296195	-0.0226717	0.266876	0.0715281	0.912281	0.79726	1.02794e-10
ENSG00000224186.8_C5orf66	0.0105412	-0.124046	0.266865	0.05112	0.985918	0.0447861	1.0482e-10
ENSG00000101084.17_C20orf24	-0.032613	-0.10602	-0.266761	-0.135131	0.900356	0.100003	1.05306e-10
ENSG00000103035.10_PSMD7	-0.136133	-0.026534	-0.266733	-0.143133	0.352453	0.757249	1.06432e-10
ENSG00000089505.17_CMTM1	0.0431906	0.105189	0.266674	0.138351	0.854463	0.103352	1.06946e-10
ENSG00000139182.13_CLSTN3	0.0345269	0.206348	0.266588	0.169154	0.892162	0.000202144	1.0806e-10
ENSG00000167641.10_PPP1R14A	-0.00353296	0.162327	-0.266646	-0.0359505	0.988281	0.00515426	1.08072e-10
ENSG00000259676.1_RP11-343B18.2	0.000629735	-0.0969224	0.266585	0.0567641	0.997597	0.141231	1.08921e-10
ENSG00000132600.16_PRMT7	0.0592101	-0.0111608	0.266489	0.104846	0.785925	0.908146	1.0987e-10
ENSG00000185619.18_PCGF3	0.0848273	0.158082	0.26654	0.169817	0.647437	0.00675944	1.09934e-10
ENSG00000010278.12_CD9	0.155033	0.208255	0.266488	0.209925	0.26702	0.000172419	1.10163e-10
ENSG00000174600.13_CMKLR1	0.0380103	0.252466	0.266471	0.185649	0.877589	2.84962e-06	1.10188e-10
ENSG00000130939.18_UBE4B	-0.011503	-0.124167	-0.266466	-0.134045	0.982025	0.0445502	1.1034e-10
ENSG00000257815.5_LINC01481	0.145289	0.0949368	0.266455	0.168894	0.307049	0.151605	1.10426e-10
ENSG00000131778.18_CHD1L	0.115318	0.174675	0.266447	0.18548	0.463162	0.00224725	1.10484e-10
ENSG00000260465.1_RP11-63M22.2	0.0622391	0.0212444	0.266441	0.116642	0.782996	0.81233	1.11105e-10
ENSG00000260988.1_RP11-285A1.1	0.0450583	0.0608678	0.266409	0.124112	0.845569	0.410149	1.11244e-10
ENSG00000196074.12_SYCP2	0.125212	-0.0270145	0.266398	0.121532	0.409495	0.752444	1.12133e-10
ENSG00000187068.2_C3orf70	-0.178675	-0.573024	-0.266354	-0.339351	0.192237	1.09374e-34	1.13328e-10
ENSG00000273402.1_RP5-855D21.2	0.111134	0.161583	0.266295	0.179671	0.487186	0.00541583	1.13721e-10
ENSG00000280198.1_RP11-384M20.1	0.0724269	0.183563	0.266274	0.174088	0.72159	0.00119916	1.14104e-10
ENSG00000232593.7_KANTR	0.190102	0.138984	0.266253	0.198446	0.161047	0.0208021	1.18469e-10
ENSG00000279179.1_RP11-131M11.3	-0.0452874	-0.0285994	0.266054	0.0640559	0.845212	0.736071	1.18713e-10
ENSG00000261625.1_RP11-554A11.4	-0.179984	-0.361595	-0.26604	-0.269206	0.189101	1.86992e-12	1.18777e-10
ENSG00000171827.10_ZNF570	0.0144787	-0.313989	-0.266034	-0.188515	0.97035	1.98046e-09	1.18871e-10
ENSG00000153291.15_SLC25A27	0.23914	0.203573	0.266026	0.236246	0.0634983	0.000253923	1.19062e-10
ENSG00000279425.1_CTD-2017D11.2	0.0865497	0.150341	0.266014	0.167635	0.638811	0.0108421	1.19547e-10
ENSG00000117632.22_STMN1	-0.0507779	-0.356039	-0.265989	-0.224269	0.820214	4.4547e-12	1.19815e-10
ENSG00000224713.4_AC025165.8	0.132861	0.0292823	0.265974	0.142706	0.368599	0.730685	1.20515e-10
ENSG00000104442.9_ARMC1	-0.00778699	-0.228406	-0.26594	-0.167378	0.995022	3.00114e-05	1.22085e-10
ENSG00000117616.17_RSRP1	0.178212	0.135506	0.26587	0.193196	0.193444	0.0250836	1.22448e-10
ENSG00000157017.15_GHRL	0.108205	0.0355274	0.265851	0.136528	0.502015	0.664568	1.23659e-10
ENSG00000113108.19_APBB3	0.184864	0.196957	0.265796	0.215872	0.175709	0.000428813	1.24242e-10
ENSG00000168256.17_NKIRAS2	-0.289397	-0.24782	-0.265768	-0.267662	0.0156209	4.61351e-06	1.27347e-10
ENSG00000158480.10_SPATA2	-0.294748	-0.264682	-0.265502	-0.274978	0.0144885	7.68193e-07	1.30567e-10
ENSG00000114125.13_RNF7	0.0181196	0.253561	-0.265636	0.00201475	0.957006	2.53515e-06	1.30584e-10
ENSG00000273448.1_RP11-166O4.6	0.170402	0.1558	0.265499	0.197234	0.218295	0.00779258	1.3143e-10
ENSG00000079308.16_TNS1	-0.124117	-0.247887	-0.265462	-0.212489	0.416834	4.5818e-06	1.31625e-10
ENSG00000232653.8_GOLGA8N	0.176502	0.299145	0.26545	0.247032	0.200302	1.36809e-08	1.31868e-10
ENSG00000156469.8_MTERF3	-0.0736077	-0.174929	-0.265437	-0.171324	0.713289	0.00220539	1.32069e-10
ENSG00000255423.1_EBLN2	0.0823239	0.190828	0.265426	0.179526	0.661309	0.000693128	1.33387e-10
ENSG00000168778.11_TCTN2	0.0946657	0.143399	0.26537	0.167812	0.586627	0.0162477	1.34139e-10
ENSG00000165678.20_GHITM	-0.0767677	-0.0642992	-0.265338	-0.135468	0.696752	0.377999	1.34875e-10
ENSG00000133606.10_MKRN1	-0.0189546	-0.28376	-0.265306	-0.18934	0.954461	9.01508e-08	1.35618e-10
ENSG00000103522.15_IL21R	-0.0382168	0.160288	0.265273	0.129115	0.876695	0.00588346	1.36703e-10
ENSG00000163251.3_FZD5	-0.0506441	-0.270391	-0.265228	-0.195421	0.820697	4.06598e-07	1.39239e-10
ENSG00000164124.10_TMEM144	0.0501903	0.121782	0.265129	0.1457	0.822515	0.0499	1.39898e-10
ENSG00000198837.9_DENND4B	0.0657158	0.0885995	0.265101	0.139805	0.762539	0.18937	1.42971e-10
ENSG00000170144.20_HNRNPA3	0.0706903	0.169079	0.264984	0.168251	0.731045	0.0032882	1.43364e-10
ENSG00000203485.12_INF2	0.102439	0.405574	0.264967	0.25766	0.536614	8.27595e-16	1.43436e-10
ENSG00000115170.13_ACVR1	-0.0807812	-0.274567	-0.26496	-0.20677	0.67134	2.5542e-07	1.44616e-10
ENSG00000241634.1_RP11-381E24.1	0.081133	-0.0733218	0.264898	0.090903	0.668957	0.300331	1.44948e-10
ENSG00000110987.8_BCL7A	-0.109548	-0.0231052	-0.264914	-0.132522	0.49339	0.792377	1.44967e-10
ENSG00000136205.16_TNS3	0.0355084	0.309151	0.264895	0.203185	0.88822	3.78021e-09	1.45063e-10
ENSG00000023228.13_NDUFS1	-0.113086	-0.186341	-0.264887	-0.188105	0.478004	0.000976676	1.47276e-10
ENSG00000246451.2_RP11-894P9.1	0.143409	0.298457	0.264805	0.235557	0.316498	1.48403e-08	1.47492e-10
ENSG00000124702.17_KLHDC3	-0.0517193	0.0771209	-0.264794	-0.0797974	0.816303	0.269745	1.5006e-10
ENSG00000148925.10_BTBD10	-0.0661726	-0.204981	-0.2647	-0.178618	0.759376	0.000226677	1.5009e-10
ENSG00000144229.11_THSD7B	0.0756913	-0.00446084	0.264696	0.111975	0.703419	0.963786	1.53566e-10
ENSG00000117054.13_ACADM	-0.00391459	-0.122388	-0.264573	-0.130292	0.999603	0.0484951	1.5373e-10
ENSG00000198121.13_LPAR1	0.021336	-0.367058	-0.264564	-0.203429	0.945366	7.6823e-13	1.54231e-10
ENSG00000108771.12_DHX58	0.0311676	0.0934039	0.264543	0.129705	0.905927	0.1599	1.5687e-10
ENSG00000061676.14_NCKAP1	-0.0895965	-0.116717	-0.264451	-0.156921	0.618658	0.0628801	1.58982e-10
ENSG00000251474.6_RPL32P3	0.0368192	0.0540416	0.264378	0.118413	0.882738	0.476503	1.59905e-10
ENSG00000270344.2_POC1B-AS1	0.179291	0.162245	0.264344	0.20196	0.190972	0.00518271	1.6016e-10
ENSG00000226711.6_FAM66C	0.163217	0.141523	0.264332	0.189691	0.233299	0.0180761	1.60267e-10
ENSG00000120451.10_SNX19	-0.0219844	-0.0592804	-0.264325	-0.115197	0.943265	0.425385	1.60308e-10
ENSG00000185019.16_UBOX5	0.0389202	-0.022426	-0.26432	-0.0826087	0.873454	0.799711	1.61569e-10
ENSG00000099622.13_CIRBP	0.078708	0.0320986	0.264276	0.125027	0.683801	0.700449	1.62274e-10
ENSG00000143970.16_ASXL2	-0.125649	-0.318501	-0.26425	-0.236133	0.406823	1.05994e-09	1.63309e-10
ENSG00000112081.16_SRSF3	0.134194	0.0974961	-0.264213	-0.010841	0.362177	0.138481	1.63551e-10
ENSG00000165629.19_ATP5C1	-0.0898156	-0.0979939	-0.264202	-0.15067	0.616987	0.135925	1.68009e-10
ENSG00000226355.1_RP11-65J3.2	0.11585	0.0963503	0.264058	0.158753	0.460982	0.144124	1.68284e-10
ENSG00000108387.14_SEPT4	0.222712	0.501591	0.264045	0.32945	0.0895485	2.3393e-25	1.68935e-10
ENSG00000146648.17_EGFR	-0.0265113	-0.162924	-0.264022	-0.151152	0.924642	0.00495887	1.69449e-10
ENSG00000165630.13_PRPF18	0.0688003	-0.168266	-0.264002	-0.121156	0.742572	0.00347254	1.7072e-10
ENSG00000257086.1_RP11-783K16.13	0.0943537	0.123043	0.263938	0.160445	0.588414	0.0470088	1.71317e-10
ENSG00000196109.6_ZNF676	0.269069	0.14297	0.26396	0.225333	0.028572	0.0166442	1.71334e-10
ENSG00000160695.14_VPS11	-0.0670861	-0.199273	-0.263935	-0.176764	0.753723	0.000357136	1.71739e-10
ENSG00000156042.17_CFAP70	0.153066	0.22056	0.263918	0.212515	0.274006	6.05139e-05	1.72326e-10
ENSG00000146223.14_RPL7L1	-0.192723	-0.325992	-0.263897	-0.26087	0.154161	3.82712e-10	1.73355e-10
ENSG00000265678.1_RP11-1376P16.2	0.101812	0.165655	0.263862	0.177109	0.54014	0.00413771	1.75971e-10
ENSG00000152464.14_RPP38	-0.0297383	-0.194268	-0.26378	-0.162596	0.911526	0.000531094	1.76456e-10
ENSG00000128805.14_ARHGAP22	0.101783	0.220145	0.263762	0.19523	0.540269	6.27993e-05	1.78763e-10
ENSG00000130518.16_KIAA1683	0.0622345	-0.00498521	0.263691	0.10698	0.783043	0.959042	1.79389e-10
ENSG00000172197.10_MBOAT1	0.063864	0.0687702	0.263669	0.132101	0.773609	0.339573	1.80074e-10
ENSG00000270589.1_RP11-348N5.7	0.109679	0.144015	0.263646	0.172447	0.49263	0.0156772	1.82638e-10
ENSG00000196715.5_VKORC1L1	-0.0474275	-0.140267	-0.263568	-0.150421	0.835159	0.0194016	1.83159e-10
ENSG00000046651.14_OFD1	0.159258	0.100888	0.26355	0.174565	0.249519	0.121866	1.84091e-10
ENSG00000276517.1_AL133243.2	0.184649	0.229307	0.26352	0.225825	0.176714	2.76338e-05	1.84481e-10
ENSG00000129245.11_FXR2	-0.118164	-0.117063	-0.263505	-0.166244	0.451083	0.061961	1.85444e-10
ENSG00000187699.10_C2orf88	0.022117	-0.207819	0.263474	0.025924	0.942867	0.000178709	1.85476e-10
ENSG00000180329.13_CCDC43	-0.144417	-0.249249	-0.26347	-0.219045	0.311022	3.98826e-06	1.87551e-10
ENSG00000160445.10_ZER1	-0.0141089	-0.112442	-0.263408	-0.129986	0.972036	0.0760772	1.91052e-10
ENSG00000110492.15_MDK	0.00192515	0.0649446	0.263308	0.110059	0.992914	0.372507	1.91757e-10
ENSG00000130827.6_PLXNA3	0.108884	0.186087	0.263285	0.186085	0.497169	0.000994462	1.92691e-10
ENSG00000272971.1_RP11-284F21.11	0.0659217	-0.0258591	-0.263256	-0.0743977	0.761034	0.764267	1.92777e-10
ENSG00000140534.13_TICRR	0.0854888	0.167999	0.26325	0.172246	0.644029	0.00353458	1.93343e-10
ENSG00000167881.14_SRP68	-0.0843543	-0.0391985	-0.263231	-0.128928	0.651001	0.625971	1.95308e-10
ENSG00000239779.6_WBP1	0.127747	0.200284	0.263175	0.197069	0.396144	0.0003302	1.96135e-10
ENSG00000198538.10_ZNF28	-0.0649161	-0.313099	-0.263149	-0.213721	0.767471	2.23324e-09	1.96515e-10
ENSG00000100031.18_GGT1	0.0528419	0.0411825	0.263135	0.119053	0.810749	0.605356	2.02169e-10
ENSG00000205592.13_MUC19	0.111988	0.211012	0.262983	0.195328	0.483911	0.000137193	2.03204e-10
ENSG00000261616.1_RP11-6O2.3	0.0132696	-0.134142	-0.262906	-0.127926	0.974864	0.0269141	2.04812e-10
ENSG00000127511.9_SIN3B	0.0421463	0.0917092	0.262953	0.132269	0.859248	0.169919	2.04877e-10
ENSG00000276505.1_CMB9-94B1.2	0.165692	0.215163	0.262905	0.214586	0.224375	9.64283e-05	2.08971e-10
ENSG00000115718.17_PROC	0.126622	0.118649	0.262795	0.169356	0.401954	0.0577945	2.08972e-10
ENSG00000255837.1_TAS2R20	0.193241	0.303641	0.262792	0.253225	0.153273	7.7579e-09	2.10157e-10
ENSG00000278259.4_MYO19	0.0476568	0.104827	0.262759	0.138414	0.834226	0.104979	2.11705e-10
ENSG00000198932.12_GPRASP1	0.0650202	0.129838	0.262717	0.152525	0.766925	0.0335921	2.14021e-10
ENSG00000089737.16_DDX24	-0.00819057	0.0329221	-0.262656	-0.0793082	0.993881	0.691713	2.1426e-10
ENSG00000236337.1_FMR1-IT1	-0.00158512	0.0611764	0.262647	0.107413	0.99431	0.407322	2.18243e-10
ENSG00000260082.1_RP11-2C24.5	0.0802981	0.177709	0.262546	0.173518	0.674697	0.00182276	2.18434e-10
ENSG00000196961.12_AP2A1	-0.0067597	-0.082602	-0.262538	-0.1173	0.997616	0.229798	2.20251e-10
ENSG00000198198.15_SZT2	0.110734	0.0952727	0.262491	0.156166	0.489938	0.149836	2.2204e-10
ENSG00000042286.14_AIFM2	-0.0753788	-0.0794639	-0.262445	-0.139096	0.704873	0.252033	2.23181e-10
ENSG00000108469.14_RECQL5	0.0884234	0.225031	0.262308	0.191921	0.626929	4.06976e-05	2.27535e-10
ENSG00000166801.15_FAM111A	0.128697	0.104115	0.262415	0.165076	0.391441	0.107524	2.27605e-10
ENSG00000189320.8_FAM180A	0.0704266	0.182038	0.262306	0.17159	0.732528	0.00133957	2.27693e-10
ENSG00000206561.12_COLQ	0.0921826	0.298262	0.262299	0.217581	0.603183	1.51911e-08	2.29615e-10
ENSG00000260274.1_RP11-817O13.8	0.186389	0.189163	0.262252	0.212601	0.170952	0.000787822	2.31554e-10
ENSG00000141469.16_SLC14A1	0.190539	0.369385	0.262204	0.274043	0.159888	5.28629e-13	2.31669e-10
ENSG00000133059.16_DSTYK	-0.183774	-0.375059	-0.262198	-0.273677	0.178463	2.0407e-13	2.33191e-10
ENSG00000228727.8_SAPCD1	0.0569845	0.244645	0.26216	0.18793	0.796794	6.32732e-06	2.36288e-10
ENSG00000171793.13_CTPS1	-0.0763997	0.0371491	-0.262087	-0.100446	0.699245	0.647496	2.38329e-10
ENSG00000277916.1_uc_338	-0.0557059	-0.0709579	0.262038	0.0451248	0.803196	0.319985	2.42497e-10
ENSG00000283426.1_RP11-141C7.2	0.121014	0.250944	0.261943	0.211301	0.433515	3.34586e-06	2.42505e-10
ENSG00000124333.15_VAMP7	-0.0512031	-0.153226	-0.26194	-0.155456	0.81806	0.00909576	2.44046e-10
ENSG00000279019.1_RP11-407G23.2	0.0783078	0.0635504	0.261903	0.134587	0.686229	0.38507	2.44322e-10
ENSG00000275582.1_RP4-681N20.5	0.133315	0.225005	0.261893	0.206738	0.366557	4.07816e-05	2.44526e-10
ENSG00000272677.1_RP11-127B20.3	0.172793	0.184023	0.261836	0.206217	0.211342	0.00115989	2.46667e-10
ENSG00000008256.15_CYTH3	-0.00301031	0.0211925	0.261886	0.0933559	0.989619	0.812882	2.46687e-10
ENSG00000102290.22_PCDH11X	0.232438	0.199897	0.261833	0.231389	0.0726111	0.000339915	2.51475e-10
ENSG00000145217.13_SLC26A1	0.1561	0.126178	0.261727	0.181335	0.262517	0.0403526	2.52223e-10
ENSG00000173992.8_CCS	0.0886828	0.148209	0.261708	0.1662	0.624421	0.0123025	2.54937e-10
ENSG00000258559.2_AC005519.4	0.066594	0.221155	0.261593	0.183114	0.756538	5.7378e-05	2.57357e-10
ENSG00000094880.10_CDC23	-0.201787	-0.312603	-0.261648	-0.258679	0.132562	2.39716e-09	2.57457e-10
ENSG00000281195.1_ZNF638-IT1	-0.0102094	-0.0088639	0.261592	0.0808395	0.987324	0.925026	2.62418e-10
ENSG00000229052.2_RP11-386I23.1	0.10702	0.200048	0.261485	0.189518	0.509536	0.000336434	2.62507e-10
ENSG00000079134.11_THOC1	0.188465	0.181586	0.26148	0.21051	0.165447	0.00138359	2.64039e-10
ENSG00000124098.9_FAM210B	-0.031515	-0.218658	-0.261446	-0.17054	0.904027	7.13451e-05	2.64513e-10
ENSG00000119318.12_RAD23B	-0.129375	-0.045001	-0.261433	-0.14527	0.387738	0.565431	2.65245e-10
ENSG00000205464.11_ATP6AP1L	0.109441	0.225605	0.261415	0.198821	0.494061	3.86598e-05	2.66398e-10
ENSG00000065665.20_SEC61A2	0.136711	0.20167	0.261389	0.199923	0.348425	0.000296716	2.69366e-10
ENSG00000091592.15_NLRP1	0.110863	0.232005	0.261327	0.201398	0.488931	2.14762e-05	2.71607e-10
ENSG00000186088.15_GSAP	0.104759	0.166183	0.26128	0.177407	0.523069	0.00400184	2.72647e-10
ENSG00000223865.10_HLA-DPB1	0.0427416	0.107246	0.261256	0.137081	0.856921	0.0948702	2.76286e-10
ENSG00000111729.13_CLEC4A	0.108051	0.137585	0.261183	0.168939	0.503232	0.0224474	2.76786e-10
ENSG00000148835.10_TAF5	-0.0384585	-0.256554	-0.26117	-0.185394	0.875225	1.85477e-06	2.77383e-10
ENSG00000138629.15_UBL7	0.00756092	-0.066964	-0.261155	-0.106853	0.995862	0.355979	2.78517e-10
ENSG00000183718.5_TRIM52	0.162115	0.206496	0.26113	0.209913	0.237477	0.000199574	2.80392e-10
ENSG00000154330.12_PGM5	-0.0127057	-0.272918	-0.261091	-0.182238	0.977505	3.05689e-07	2.82438e-10
ENSG00000235316.1_DUSP8P5	0.0780034	0.0505563	0.261049	0.12987	0.689045	0.512727	2.84365e-10
ENSG00000234684.6_SDCBP2-AS1	-0.0374566	0.143749	0.26101	0.122434	0.880388	0.0159133	2.84929e-10
ENSG00000116954.7_RRAGC	-0.0778184	-0.0388098	-0.260996	-0.125875	0.690605	0.630182	2.87207e-10
ENSG00000155980.11_KIF5A	0.0947266	0.21681	0.26095	0.190829	0.58641	8.35892e-05	2.89005e-10
ENSG00000270231.3_NBPF8	0.0601817	-0.0229994	0.260914	0.0993654	0.781374	0.793503	2.89712e-10
ENSG00000260597.1_AC012531.25	-0.105994	-0.196733	0.260898	-0.0139432	0.517178	0.000436919	2.90813e-10
ENSG00000091157.13_WDR7	0.0651167	-0.0163024	-0.260874	-0.0706866	0.766483	0.861545	2.9218e-10
ENSG00000158528.11_PPP1R9A	-0.0418248	-0.115936	-0.260846	-0.139535	0.860717	0.0652298	2.92757e-10
ENSG00000066651.18_TRMT11	0.180869	0.153468	0.260832	0.19839	0.186249	0.00897462	2.93373e-10
ENSG00000134242.15_PTPN22	0.0962595	0.0457061	0.260817	0.134261	0.576365	0.557937	2.98357e-10
ENSG00000125107.17_CNOT1	-0.163401	-0.350585	-0.260713	-0.258233	0.232589	1.04521e-11	2.98834e-10
ENSG00000185753.12_CXorf38	0.0410098	0.0775269	0.260725	0.126421	0.864272	0.266735	2.98852e-10
ENSG00000197768.10_STPG3	0.0511939	0.132629	0.26071	0.148178	0.818097	0.029113	3.00006e-10
ENSG00000183833.16_MAATS1	0.175087	0.13005	0.260686	0.188608	0.205181	0.0332449	3.02081e-10
ENSG00000206530.10_CFAP44	0.141273	0.085379	0.260646	0.162433	0.327547	0.210514	3.06378e-10
ENSG00000077616.10_NAALAD2	0.0277124	-0.066188	0.260567	0.0740306	0.919884	0.361556	3.07896e-10
ENSG00000091536.16_MYO15A	0.135893	0.174411	0.260538	0.190281	0.35284	0.00229138	3.08075e-10
ENSG00000148384.12_INPP5E	0.0254184	0.0668662	0.260531	0.117605	0.929372	0.356671	3.10285e-10
ENSG00000143363.15_PRUNE1	-0.0791098	-0.144002	-0.26049	-0.1612	0.681489	0.01569	3.10528e-10
ENSG00000229447.2_RP11-490K7.4	0.137525	0.273358	0.260483	0.223789	0.344258	2.91638e-07	3.1118e-10
ENSG00000139163.15_ETNK1	0.162588	0.267184	0.260468	0.23008	0.235622	5.80865e-07	3.13097e-10
ENSG00000112852.6_PCDHB2	0.0747363	0.0609031	0.260432	0.132024	0.70759	0.409831	3.14728e-10
ENSG00000067992.12_PDK3	0.0472251	-0.158332	-0.260401	-0.123836	0.835756	0.00664799	3.15781e-10
ENSG00000096401.7_CDC5L	-0.035145	-0.280915	-0.26038	-0.192147	0.88974	1.24927e-07	3.19415e-10
ENSG00000143149.12_ALDH9A1	-0.0882655	-0.461753	-0.260316	-0.270112	0.628133	4.30325e-21	3.20121e-10
ENSG00000259343.5_TMC3-AS1	0.0212153	0.217948	0.260301	0.166488	0.945751	7.58785e-05	3.211e-10
ENSG00000258515.1_RP11-203M5.7	0.133385	0.0945033	0.260281	0.162723	0.366118	0.153957	3.22889e-10
ENSG00000273137.1_RP3-402G11.28	0.00880021	0.0657572	0.260249	0.111602	0.992048	0.365447	3.28644e-10
ENSG00000162526.6_TSSK3	0.154796	0.197472	0.260151	0.20414	0.267948	0.000410896	3.2921e-10
ENSG00000076382.16_SPAG5	0.0256153	0.109707	0.260139	0.13182	0.928452	0.0854957	3.29792e-10
ENSG00000205307.11_SAP25	0.0727542	0.146711	0.260035	0.159833	0.719596	0.013423	3.34923e-10
ENSG00000280269.1_AP000577.2	0.104006	0.194952	0.260038	0.186332	0.527822	0.000503382	3.35068e-10
ENSG00000160124.9_CCDC58	0.0906128	0.0956376	0.260126	0.148792	0.612656	0.147764	3.35119e-10
ENSG00000126091.19_ST3GAL3	-0.0645891	0.0888694	-0.260034	-0.0785846	0.769305	0.187677	3.42016e-10
ENSG00000181392.14_SYNE4	0.105346	0.0885648	0.259919	0.151277	0.520431	0.189602	3.42218e-10
ENSG00000269940.1_RP11-73M18.7	0.12155	0.279272	0.259913	0.220245	0.430566	1.49381e-07	3.43506e-10
ENSG00000188316.13_ENO4	0.174246	0.138178	0.25989	0.190771	0.207229	0.0217453	3.43531e-10
ENSG00000051620.10_HEBP2	0.000729192	-0.0947179	-0.259886	-0.117958	0.997167	0.15271	3.44552e-10
ENSG00000263307.1_RP11-166B2.8	0.133073	0.243582	0.259867	0.212174	0.367382	6.98352e-06	3.48854e-10
ENSG00000273149.1_RP11-290D2.6	0.15473	0.200635	0.259797	0.205054	0.268368	0.000321542	3.4906e-10
ENSG00000115364.13_MRPL19	-0.120575	-0.203719	-0.259751	-0.194682	0.436423	0.00025119	3.51116e-10
ENSG00000083635.7_NUFIP1	-0.162921	-0.184488	-0.259751	-0.202387	0.235097	0.00112032	3.51282e-10
ENSG00000120709.10_FAM53C	-0.113188	-0.201234	-0.259791	-0.191404	0.477148	0.000306954	3.51437e-10
ENSG00000271895.2_RP4-635E18.8	0.0715934	-0.0575241	0.25975	0.091273	0.725912	0.442219	3.51583e-10
ENSG00000091844.7_RGS17	0.15002	-0.0305923	0.259739	0.126389	0.286261	0.716996	3.57217e-10
ENSG00000199785.1_SNORA52	-0.0185549	0.176917	0.259651	0.139338	0.955784	0.00192433	3.60788e-10
ENSG00000100023.18_PPIL2	0.059224	-0.0357265	0.259574	0.0943573	0.785811	0.662572	3.61955e-10
ENSG00000100852.12_ARHGAP5	-0.0133506	-0.0533661	-0.259595	-0.108771	0.974502	0.482912	3.61965e-10
ENSG00000133193.12_FAM104A	-0.0516976	-0.0236833	-0.259571	-0.111651	0.816309	0.786227	3.63691e-10
ENSG00000242622.1_RP11-18H7.1	0.0668665	0.122437	0.259543	0.149615	0.755017	0.0483817	3.65118e-10
ENSG00000277767.1_RP11-365P13.5	0.115557	0.0902499	0.259518	0.155108	0.462046	0.178989	3.65714e-10
ENSG00000238018.2_AC093110.3	0.114263	0.14757	0.259506	0.17378	0.470066	0.0127703	3.65758e-10
ENSG00000255815.3_KRT8P11	0.0489323	0.15659	0.259502	0.155008	0.829078	0.00740889	3.67016e-10
ENSG00000014641.17_MDH1	-0.14367	-0.146805	-0.259481	-0.183318	0.315479	0.0133518	3.69049e-10
ENSG00000130725.7_UBE2M	-0.0429763	0.168302	-0.259448	-0.0447075	0.855761	0.00346408	3.70603e-10
ENSG00000120705.12_ETF1	-0.117493	-0.203609	-0.259422	-0.193508	0.455443	0.000253305	3.72876e-10
ENSG00000283072.1_RP11-359G22.4	-0.0369311	0.0252786	-0.259387	-0.0903463	0.882334	0.769932	3.73478e-10
ENSG00000228242.6_AC093495.4	0.106764	0.125897	0.259375	0.164012	0.511783	0.0409182	3.76492e-10
ENSG00000272145.1_NFYC-AS1	0.0966925	-0.0178189	0.259329	0.112734	0.573963	0.84653	3.78618e-10
ENSG00000110768.11_GTF2H1	0.0711252	-0.0557155	-0.259295	-0.0812952	0.728446	0.459761	3.79474e-10
ENSG00000225872.3_LINC01529	-0.0433654	-0.139239	0.25928	0.0255586	0.853855	0.0205405	3.84052e-10
ENSG00000266714.6_MYO15B	0.137093	0.103791	0.259213	0.166699	0.346592	0.108833	3.84421e-10
ENSG00000163536.12_SERPINI1	0.0550142	0.279867	0.259204	0.198029	0.806273	1.39562e-07	3.90269e-10
ENSG00000168010.10_ATG16L2	0.133765	0.117732	0.25912	0.170206	0.364062	0.0601291	3.91953e-10
ENSG00000011454.16_RABGAP1	0.0557327	-0.0852607	-0.259094	-0.0962074	0.803113	0.211089	3.99696e-10
ENSG00000076641.4_PAG1	0.135901	0.200023	0.258986	0.198304	0.352928	0.000336933	3.99828e-10
ENSG00000214922.9_HLA-F-AS1	0.102112	0.191889	0.258981	0.184327	0.538891	0.000639384	4.0265e-10
ENSG00000160117.14_ANKLE1	0.0646439	0.0265967	0.25894	0.116727	0.769144	0.756724	4.03285e-10
ENSG00000121743.3_GJA3	-0.0785527	0.22964	0.258929	0.136672	0.684935	2.68123e-05	4.05462e-10
ENSG00000272953.1_RP11-1275H24.2	0.1941	0.202108	0.258897	0.218368	0.150977	0.000286048	4.10471e-10
ENSG00000185513.14_L3MBTL1	0.136418	0.122684	0.258828	0.172643	0.35046	0.0478307	4.10543e-10
ENSG00000279277.1_RP11-861A13.3	0.158517	0.263209	0.258824	0.22685	0.252672	9.0684e-07	4.10721e-10
ENSG00000065150.18_IPO5	-0.113314	-0.145188	-0.258818	-0.17244	0.476228	0.0146442	4.27667e-10
ENSG00000060491.16_OGFR	0.11866	0.291705	0.258599	0.222988	0.447811	3.43112e-08	4.32574e-10
ENSG00000108061.11_SHOC2	-0.0267784	-0.216697	-0.258534	-0.167337	0.923449	8.43297e-05	4.34408e-10
ENSG00000169045.17_HNRNPH1	0.131137	0.242796	0.258508	0.210814	0.377511	7.53676e-06	4.36017e-10
ENSG00000213658.11_LAT	0.146942	0.0047682	0.258476	0.136729	0.299164	0.960994	4.36276e-10
ENSG00000279833.1_RP4-742C19.13	0.095931	0.0809929	0.258485	0.145136	0.578357	0.241169	4.36477e-10
ENSG00000168958.19_MFF	0.0514197	0.00821314	-0.258476	-0.0662809	0.817557	0.930964	4.42952e-10
ENSG00000079387.13_SENP1	-0.0387826	-0.20127	-0.258391	-0.166148	0.874002	0.000306139	4.46516e-10
ENSG00000146376.10_ARHGAP18	0.122601	0.236701	0.258345	0.205882	0.42538	1.37521e-05	4.46697e-10
ENSG00000197140.14_ADAM32	0.0701017	0.0934154	0.25834	0.140619	0.734262	0.15983	4.48074e-10
ENSG00000115129.13_TP53I3	0.0783454	-0.137879	0.258308	0.0662583	0.685914	0.0220848	4.48511e-10
ENSG00000131981.15_LGALS3	0.00172041	0.0890958	0.25832	0.116379	0.993585	0.186269	4.48771e-10
ENSG00000135624.15_CCT7	-0.141921	-0.109472	-0.258308	-0.1699	0.324842	0.0863006	4.51161e-10
ENSG00000120727.12_PAIP2	-0.0691788	-0.208599	-0.258256	-0.178678	0.7399	0.000167661	4.52151e-10
ENSG00000196663.15_TECPR2	-0.027797	-0.280108	-0.258273	-0.188726	0.919414	1.36269e-07	4.52383e-10
ENSG00000265519.1_CTD-3157E16.1	-0.244289	-0.462339	-0.258248	-0.321625	0.0560159	3.90718e-21	4.52413e-10
ENSG00000106263.17_EIF3B	-0.180047	-0.168027	-0.258255	-0.202109	0.189465	0.00352795	4.52445e-10
ENSG00000187664.8_HAPLN4	0.118327	0.235328	0.258245	0.203967	0.449941	1.56054e-05	4.54373e-10
ENSG00000144644.14_GADL1	0.159168	0.134215	0.258219	0.183867	0.24997	0.0268253	4.5453e-10
ENSG00000137831.14_UACA	0.199859	0.287612	0.258214	0.248562	0.137207	5.66971e-08	4.6055e-10
ENSG00000260773.1_RP11-352G18.2	0.0435174	-0.0196098	0.25814	0.0940159	0.853122	0.82896	4.60805e-10
ENSG00000174276.6_ZNHIT2	-0.105021	-0.14034	-0.258134	-0.167832	0.52186	0.0193227	4.61952e-10
ENSG00000244480.1_AC005154.7	0.124785	0.152732	0.258117	0.178545	0.41274	0.0093646	4.62068e-10
ENSG00000116221.15_MRPL37	-0.145811	-0.00223424	-0.258113	-0.135386	0.304851	0.982128	4.63237e-10
ENSG00000168291.12_PDHB	-0.125442	-0.0246834	-0.258096	-0.136074	0.407834	0.775998	4.63419e-10
ENSG00000182308.6_DCAF4L1	0.0732388	0.180295	0.258091	0.170542	0.715736	0.00151797	4.64399e-10
ENSG00000144659.10_SLC25A38	0.00453417	-0.0918578	-0.258076	-0.115133	0.998374	0.169051	4.67697e-10
ENSG00000198824.5_CHAMP1	-0.196649	-0.36811	-0.258035	-0.274265	0.145352	6.5384e-13	4.67749e-10
ENSG00000215424.9_MCM3AP-AS1	-0.0194124	-0.0597124	0.258031	0.0596355	0.952699	0.421563	4.69759e-10
ENSG00000204287.13_HLA-DRA	0.0200162	0.10632	0.258005	0.128114	0.9499	0.098685	4.72455e-10
ENSG00000136807.13_CDK9	0.0829981	0.0938497	0.257971	0.14494	0.657932	0.157416	4.7795e-10
ENSG00000089876.11_DHX32	-0.137923	-0.167039	-0.257906	-0.187623	0.34249	0.00377669	4.78066e-10
ENSG00000226029.1_LINC01772	0.133712	0.155049	0.257901	0.182221	0.364326	0.00815213	4.78307e-10
ENSG00000179295.17_PTPN11	-0.168487	-0.329837	-0.257896	-0.252073	0.222124	2.19718e-10	4.82205e-10
ENSG00000278112.1_RP11-972P1.11	0.114617	0.179706	0.257849	0.184057	0.467796	0.00158482	4.83272e-10
ENSG00000234902.6_AC007879.2	0.0836933	0.250028	0.257834	0.197185	0.654848	3.68207e-06	4.89217e-10
ENSG00000250539.1_KRT8P33	-0.0162526	0.116094	0.257765	0.119202	0.963588	0.0647546	4.93362e-10
ENSG00000166529.14_ZSCAN21	-0.147062	-0.414967	-0.257489	-0.273173	0.298534	1.23142e-16	5.14351e-10
ENSG00000114698.14_PLSCR4	0.10421	0.218916	0.257716	0.193614	0.526584	6.98836e-05	5.1438e-10
ENSG00000171241.8_SHCBP1	-0.00669122	-0.0661422	0.257486	0.0615509	0.997809	0.361887	5.21393e-10
ENSG00000088340.15_FER1L4	0.106006	0.263095	0.25741	0.208837	0.517036	9.19343e-07	5.23532e-10
ENSG00000114859.15_CLCN2	0.0259417	-0.122276	0.257384	0.0536835	0.927277	0.0487729	5.24464e-10
ENSG00000270433.1_RP11-124D2.7	0.0586592	0.158686	0.257362	0.158236	0.789549	0.00650433	5.24959e-10
ENSG00000185404.16_SP140L	0.0911817	0.100672	0.257372	0.149742	0.608443	0.122837	5.25096e-10
ENSG00000088448.14_ANKRD10	0.141212	0.122191	0.25736	0.173588	0.327257	0.0489649	5.34034e-10
ENSG00000049656.13_CLPTM1L	-0.0709999	-0.113967	-0.257265	-0.147411	0.729232	0.0712543	5.36588e-10
ENSG00000072415.8_MPP5	0.0261207	-0.0215887	-0.257236	-0.0842347	0.92668	0.808942	5.38199e-10
ENSG00000112658.7_SRF	-0.234073	-0.242776	-0.257217	-0.244689	0.0697623	7.5507e-06	5.38814e-10
ENSG00000153443.12_UBALD1	0.00934318	0.0340151	-0.257207	-0.071283	0.990182	0.680917	5.41348e-10
ENSG00000173662.20_TAS1R1	0.142261	0.122099	0.257179	0.173846	0.323167	0.04917	5.43198e-10
ENSG00000183943.5_PRKX	0.131816	0.208271	0.257157	0.199082	0.374032	0.000172321	5.43996e-10
ENSG00000250334.5_LINC00989	0.288161	0.193713	0.257146	0.24634	0.0153939	0.000554172	5.45023e-10
ENSG00000083817.8_ZNF416	-0.119369	-0.264261	-0.257133	-0.213587	0.443424	8.03352e-07	5.45185e-10
ENSG00000227141.2_RP11-545A16.3	-0.0257297	-0.371687	-0.257128	-0.218182	0.927942	3.55995e-13	5.46725e-10
ENSG00000258289.8_CHURC1	-0.0747667	-0.157425	-0.25711	-0.1631	0.707355	0.00703322	5.48242e-10
ENSG00000152234.15_ATP5A1	-0.0949129	-0.174779	-0.257092	-0.175594	0.585047	0.00223033	5.53424e-10
ENSG00000145191.12_EIF2B5	0.0601657	0.219757	0.257038	0.178987	0.781456	6.48609e-05	5.56187e-10
ENSG00000057663.14_ATG5	0.136063	0.0534499	-0.257008	-0.0224983	0.352653	0.482151	5.56645e-10
ENSG00000169554.18_ZEB2	-0.16347	-0.334636	-0.257	-0.251702	0.232438	1.09844e-10	5.58005e-10
ENSG00000241170.2_RP11-147I3.1	0.0704704	0.0479489	0.256984	0.125134	0.732302	0.538131	5.59124e-10
ENSG00000115241.10_PPM1G	-0.208041	-0.229028	-0.25697	-0.231346	0.119701	2.83649e-05	5.62656e-10
ENSG00000182902.13_SLC25A18	0.0264063	-0.131937	-0.256933	-0.120821	0.925252	0.0301856	5.75645e-10
ENSG00000184517.11_ZFP1	-0.0592963	-0.332526	-0.256764	-0.216195	0.785399	1.48765e-10	5.79592e-10
ENSG00000253320.5_AZIN1-AS1	0.155301	0.231318	0.256807	0.214475	0.266181	2.29283e-05	5.79919e-10
ENSG00000258365.1_RP11-1105G2.3	0.0577426	0.135649	0.256763	0.150052	0.793221	0.0248859	5.82043e-10
ENSG00000246339.5_EXTL3-AS1	0.165306	0.19496	0.256738	0.205668	0.22619	0.000503142	5.83085e-10
ENSG00000151650.7_VENTX	-0.00292311	-0.0217042	0.256725	0.0773658	0.989769	0.807759	5.87597e-10
ENSG00000092871.16_RFFL	-0.0428413	0.0594209	-0.25668	-0.0800335	0.856438	0.424096	5.90152e-10
ENSG00000254469.7_RP11-849H4.2	0.203939	0.0690927	0.256653	0.176562	0.129643	0.336738	5.92185e-10
ENSG00000274225.1_KB-68A7.1	-0.029216	-0.0733148	-0.256632	-0.119721	0.914154	0.300349	5.94602e-10
ENSG00000000003.14_TSPAN6	0.11941	0.182139	0.256607	0.186052	0.443076	0.00133064	5.95244e-10
ENSG00000258655.2_ARHGAP5-AS1	0.0944697	0.097568	-0.256598	-0.02152	0.587933	0.138062	5.97263e-10
ENSG00000227678.7_RP11-73O6.3	0.154541	0.275925	0.256576	0.229014	0.268676	2.19476e-07	6.00467e-10
ENSG00000205302.6_SNX2	-0.0264667	-0.267275	-0.256544	-0.183429	0.924937	5.75356e-07	6.05968e-10
ENSG00000018189.12_RUFY3	0.121226	0.249719	0.256479	0.209141	0.432687	3.79967e-06	6.06815e-10
ENSG00000246851.1_RP11-544A12.8	0.169429	0.0944395	0.256492	0.173454	0.220019	0.154307	6.07003e-10
ENSG00000108523.15_RNF167	-0.044204	-0.204185	-0.256478	-0.168289	0.849817	0.000241769	6.09723e-10
ENSG00000148730.6_EIF4EBP2	-0.0649188	-0.0542838	-0.256393	-0.125198	0.767494	0.474199	6.15674e-10
ENSG00000172650.13_AGAP5	0.144521	0.224364	0.256449	0.208445	0.310827	4.31545e-05	6.15767e-10
ENSG00000145916.18_RMND5B	-0.0507578	-0.00752596	-0.25639	-0.104891	0.820196	0.936754	6.20443e-10
ENSG00000234500.1_GS1-124K5.10	0.178232	0.223641	0.256345	0.219406	0.193391	4.59982e-05	6.23402e-10
ENSG00000141431.10_ASXL3	0.226378	-0.0649445	0.256317	0.13925	0.0842212	0.372494	6.33655e-10
ENSG00000081842.17_PCDHA6	0.139889	0.171243	0.256225	0.189119	0.332391	0.00284037	6.36217e-10
ENSG00000235381.1_RP11-477D19.2	0.051557	0.104767	0.256155	0.137493	0.816961	0.105257	6.41152e-10
ENSG00000134001.12_EIF2S1	-0.0996047	-0.208554	-0.2562	-0.18812	0.554122	0.000168324	6.41224e-10
ENSG00000128159.11_TUBGCP6	0.0760422	0.0118244	0.256152	0.114673	0.701086	0.902479	6.4577e-10
ENSG00000108788.11_MLX	-0.0868486	-0.14645	-0.25611	-0.163136	0.636817	0.0136186	6.47204e-10
ENSG00000275339.1_RP3-425C14.6	0.246701	0.250059	0.256095	0.250952	0.0530548	3.67065e-06	6.48219e-10
ENSG00000278530.4_CHMP1B2P	0.259561	0.289396	0.256084	0.268347	0.036582	4.57062e-08	6.53469e-10
ENSG00000080298.15_RFX3	0.144146	0.241549	0.256037	0.213911	0.312275	8.53128e-06	6.53857e-10
ENSG00000185220.11_PGBD2	-0.112428	-0.280937	-0.256031	-0.216465	0.480894	1.24762e-07	6.54859e-10
ENSG00000145545.11_SRD5A1	0.119678	0.178483	0.256019	0.184726	0.441488	0.00172824	6.55486e-10
ENSG00000170629.14_DPY19L2P2	-0.0488748	0.0478246	0.256011	0.0849869	0.829051	0.539381	6.56772e-10
ENSG00000243679.1_RP11-274B21.3	0.144996	0.232102	0.255997	0.211032	0.308162	2.12654e-05	6.57732e-10
ENSG00000196757.7_ZNF700	0.108368	0.156194	0.255986	0.173516	0.501135	0.00758982	6.761e-10
ENSG00000080947.14_CROCCP3	0.134358	0.113341	0.255812	0.167837	0.361324	0.0731793	6.78324e-10
ENSG00000162396.5_PARS2	-0.26061	-0.319668	-0.255834	-0.278704	0.0356164	9.08514e-10	6.78391e-10
ENSG00000133247.13_KMT5C	0.103382	0.152627	0.25581	0.170606	0.531025	0.00942697	6.80724e-10
ENSG00000251136.8_RP11-37B2.1	0.169924	0.164367	0.255788	0.196693	0.218981	0.00450514	6.83172e-10
ENSG00000102878.16_HSF4	0.187513	0.220419	0.255765	0.221232	0.167593	6.12482e-05	6.83994e-10
ENSG00000090621.13_PABPC4	-0.0705927	-0.155382	-0.255755	-0.160577	0.731752	0.00799107	7.01206e-10
ENSG00000274105.1_RP11-278C7.3	0.0472996	0.155481	0.255618	0.1528	0.83569	0.00794254	7.05051e-10
ENSG00000182162.10_P2RY8	0.0163483	0.013775	0.255585	0.0952361	0.963141	0.885844	7.07836e-10
ENSG00000164877.18_MICALL2	0.0685713	0.131203	0.25556	0.151778	0.743702	0.0313383	7.10396e-10
ENSG00000113575.9_PPP2CA	-0.138631	-0.146779	-0.25551	-0.180306	0.339028	0.0133663	7.1357e-10
ENSG00000157954.14_WIPI2	-0.0555114	-0.228108	-0.255538	-0.179719	0.804355	3.08666e-05	7.13669e-10
ENSG00000010295.19_IFFO1	0.108574	0.0499813	0.255507	0.138021	0.49971	0.518356	7.20397e-10
ENSG00000214700.5_C12orf71	0.0304291	0.0776957	0.255453	0.121193	0.908947	0.265501	7.2766e-10
ENSG00000269947.1_RP11-849F2.9	0.00488202	0.159877	0.255395	0.140051	0.998404	0.0060377	7.355e-10
ENSG00000135298.13_ADGRB3	0.21555	0.232191	0.255334	0.234358	0.10538	2.10988e-05	7.51318e-10
ENSG00000184465.15_WDR27	0.137635	0.13762	0.255215	0.176823	0.344048	0.0224137	7.52447e-10
ENSG00000141748.12_ARL5C	-0.0907239	-0.0220002	0.255204	0.0474934	0.611966	0.80454	7.52662e-10
ENSG00000180769.8_WDFY3-AS2	0.173376	0.139212	0.255199	0.189263	0.209619	0.0205709	7.55234e-10
ENSG00000268079.1_BNIP3P30	0.178857	0.14519	0.255158	0.193068	0.191457	0.0146441	7.57541e-10
ENSG00000102158.19_MAGT1	-0.0308371	0.155343	0.255178	0.126561	0.907257	0.00801069	7.57616e-10
ENSG00000182379.9_NXPH4	0.0975749	0.275841	0.255155	0.209524	0.567928	2.21414e-07	7.58584e-10
ENSG00000129055.12_ANAPC13	-0.128956	-0.00706152	-0.255145	-0.130387	0.389902	0.940936	7.58781e-10
ENSG00000123200.16_ZC3H13	-0.187277	-0.405776	-0.25514	-0.282731	0.167907	8.01348e-16	7.62644e-10
ENSG00000260808.1_CTD-2007L18.5	0.155923	0.137417	0.255109	0.182816	0.263755	0.0226578	7.67969e-10
ENSG00000102572.14_STK24	-0.0378533	0.0784568	-0.255068	-0.0714883	0.878645	0.259839	7.7605e-10
ENSG00000104853.15_CLPTM1	-0.174256	-0.3537	-0.255009	-0.260988	0.207381	6.50239e-12	7.83086e-10
ENSG00000205268.10_PDE7A	0.061809	0.143446	0.254956	0.153404	0.785818	0.0162	7.85739e-10
ENSG00000144355.14_DLX1	0.0425694	0.118492	0.254935	0.138665	0.857408	0.0581946	7.87222e-10
ENSG00000280231.1_LA16c-380F5.3	0.0855234	0.215664	0.254922	0.18537	0.643931	9.23608e-05	8.00409e-10
ENSG00000235772.1_AP001625.6	0.0416934	0.0467532	0.254828	0.114425	0.86159	0.546864	8.01281e-10
ENSG00000232186.1_RP11-311P8.2	0.187509	0.23742	0.254819	0.226583	0.16747	1.28324e-05	8.0251e-10
ENSG00000176945.16_MUC20	0.074049	0.186833	0.254808	0.171897	0.711453	0.00094007	8.03959e-10
ENSG00000234409.6_CCDC188	-0.0515578	-0.0209401	0.254795	0.0607657	0.816977	0.815521	8.06406e-10
ENSG00000067560.10_RHOA	-0.0515258	0.150289	-0.254775	-0.0520041	0.817224	0.0108788	8.10332e-10
ENSG00000236015.1_AC011290.5	0.101334	0.176901	0.254746	0.177661	0.543848	0.00192593	8.12917e-10
ENSG00000280077.1_RP11-87H9.4	0.176211	0.199271	0.254725	0.210069	0.201194	0.000357122	8.1375e-10
ENSG00000251348.1_HSPD1P11	0.0765669	0.212177	0.254717	0.181154	0.69794	0.000124008	8.17892e-10
ENSG00000102230.13_PCYT1B	-0.0152366	0.0255628	-0.254686	-0.0814533	0.967506	0.767192	8.1994e-10
ENSG00000162148.10_PPP1R32	0.162068	0.243204	0.254669	0.219981	0.237693	7.24028e-06	8.2444e-10
ENSG00000130702.15_LAMA5	0.113401	-0.0160319	0.254637	0.117335	0.475961	0.86384	8.31462e-10
ENSG00000139626.15_ITGB7	-0.00090184	0.00769319	0.254504	0.0870984	0.996495	0.935157	8.43757e-10
ENSG00000131725.13_WDR44	-0.0561487	-0.179046	-0.254587	-0.163261	0.801101	0.00166109	8.43828e-10
ENSG00000080189.14_SLC35C2	0.157743	0.195046	0.254501	0.20243	0.254623	0.000500126	8.50153e-10
ENSG00000235285.1_SMIM2-IT1	0.0744276	0.0170401	-0.254457	-0.0543298	0.709372	0.854786	8.50387e-10
ENSG00000003137.8_CYP26B1	-0.00434662	-0.0349611	0.254453	0.0717149	0.998403	0.670621	8.51369e-10
ENSG00000226232.8_NPIPB14P	0.123228	0.221604	0.254443	0.199758	0.422073	5.51629e-05	8.53731e-10
ENSG00000224805.2_LINC00853	0.0198635	0.11454	0.254425	0.129609	0.950683	0.069454	8.54355e-10
ENSG00000127074.14_RGS13	0.0321453	0.0502016	0.254418	0.112255	0.902037	0.516068	8.58062e-10
ENSG00000063854.12_HAGH	0.0318296	0.0786069	-0.254391	-0.0479849	0.903052	0.258723	8.63426e-10
ENSG00000152782.16_PANK1	-0.0395075	-0.16117	-0.254354	-0.151677	0.871483	0.0055617	8.66538e-10
ENSG00000142230.11_SAE1	-0.0964433	-0.0283127	-0.254332	-0.126363	0.575464	0.739135	8.75829e-10
ENSG00000139155.8_SLCO1C1	-0.0116832	0.0400687	0.25427	0.0942187	0.981411	0.61682	8.78057e-10
ENSG00000168026.18_TTC21A	0.178636	0.21805	0.254254	0.21698	0.19234	7.52734e-05	8.78248e-10
ENSG00000137642.12_SORL1	0.031635	0.134751	0.254249	0.140212	0.903582	0.0260649	8.8437e-10
ENSG00000105176.17_URI1	0.0360461	-0.081198	-0.254208	-0.0997868	0.886081	0.239565	9.0877e-10
ENSG00000154920.14_EME1	-0.00911069	0.0524518	0.254057	0.0991327	0.990867	0.492667	9.15501e-10
ENSG00000215912.12_TTC34	0.0541545	0.0482218	0.254014	0.118797	0.811629	0.535611	9.22894e-10
ENSG00000279255.1_LA16c-380A1.2	0.0863169	0.0725036	0.253967	0.137596	0.640208	0.307119	9.23544e-10
ENSG00000157353.16_FUK	0.103876	0.209188	0.25396	0.189008	0.52859	0.000159591	9.25929e-10
ENSG00000277744.1_CTC-435M10.12	0.138238	0.238794	0.253943	0.210325	0.340667	1.1196e-05	9.28436e-10
ENSG00000201499.1_RNU6-312P	0.0848548	0.101772	0.253925	0.146851	0.647246	0.117777	9.28844e-10
ENSG00000213341.10_CHUK	-0.121719	-0.220521	-0.253919	-0.19872	0.429264	6.06999e-05	9.34924e-10
ENSG00000225828.1_FAM229A	0.123104	0.196172	0.253881	0.191052	0.422906	0.000457947	9.39676e-10
ENSG00000267244.5_CTB-31O20.4	0.0959528	0.180212	0.25385	0.176671	0.578356	0.00152741	9.47144e-10
ENSG00000182541.17_LIMK2	0.0970653	0.26823	0.253804	0.206366	0.570918	5.15557e-07	9.77048e-10
ENSG00000183049.12_CAMK1D	0.0324163	0.169343	0.253631	0.151797	0.900965	0.00323076	9.77106e-10
ENSG00000235631.1_RNF148	0.182451	0.195222	0.253628	0.210434	0.181875	0.00049343	9.82144e-10
ENSG00000277978.1_RP11-403P17.6	0.065359	0.0729584	0.253596	0.130638	0.764672	0.303362	9.82999e-10
ENSG00000185728.16_YTHDF3	-0.0895054	-0.208479	-0.253589	-0.183858	0.619194	0.000169422	9.89945e-10
ENSG00000127423.10_AUNIP	-0.203493	-0.186298	-0.253547	-0.214446	0.129562	0.000979835	9.91336e-10
ENSG00000119574.12_ZBTB45	-0.122046	-0.124389	-0.253536	-0.166657	0.427667	0.0440892	9.98887e-10
ENSG00000114021.11_NIT2	0.202709	0.1848	0.253462	0.213657	0.130701	0.00109585	1.00342e-09
ENSG00000265982.1_RP11-927P21.4	0.127549	0.0688513	0.253492	0.149964	0.396547	0.338776	1.00383e-09
ENSG00000281469.1_RP11-567F11.1	0.107625	0.190469	0.253421	0.183838	0.505357	0.000712933	1.00915e-09
ENSG00000232907.7_DLGAP4-AS1	0.140046	0.140346	0.253422	0.177938	0.331479	0.0193176	1.00961e-09
ENSG00000179399.14_GPC5	-0.00517776	-0.190452	0.253421	0.0192638	1.00082	0.000713305	1.0099e-09
ENSG00000243789.10_JMJD7	0.10664	0.0758972	0.253461	0.145333	0.512903	0.279677	1.01009e-09
ENSG00000122678.16_POLM	0.153967	0.226609	0.253414	0.21133	0.270991	3.52519e-05	1.01313e-09
ENSG00000272240.1_RP5-855D21.1	0.142894	0.233895	0.253393	0.210061	0.319454	1.78723e-05	1.01549e-09
ENSG00000071205.11_ARHGAP10	0.0950985	0.0105785	-0.253342	-0.0492218	0.583231	0.913797	1.0213e-09
ENSG00000267838.2_AC008746.12	0.135135	0.164269	0.253378	0.184261	0.356688	0.00453506	1.02146e-09
ENSG00000023902.13_PLEKHO1	-0.0843714	-0.0743274	-0.25334	-0.137346	0.650908	0.291835	1.02171e-09
ENSG00000198208.11_RPS6KL1	0.158247	0.22807	0.253335	0.213217	0.252996	3.09705e-05	1.03621e-09
ENSG00000272990.1_RP11-305K5.1	-0.0135219	0.0521904	0.253255	0.0973078	0.973801	0.495095	1.04074e-09
ENSG00000263069.5_CTD-2047H16.4	0.16365	0.200893	0.253228	0.205924	0.232918	0.000315153	1.04794e-09
ENSG00000132970.12_WASF3	0.0749687	-0.247813	-0.253187	-0.14201	0.706373	4.61524e-06	1.05683e-09
ENSG00000099958.14_DERL3	0.0907407	0.313558	0.253138	0.219146	0.611716	2.10173e-09	1.06216e-09
ENSG00000237399.7_PITRM1-AS1	0.0330285	0.136564	0.253107	0.1409	0.898609	0.0237407	1.06375e-09
ENSG00000278000.1_AC139100.4	0.0309937	0.0565099	0.253096	0.113533	0.906463	0.45222	1.06824e-09
ENSG00000175548.8_ALG10B	0.0669285	0.0469572	0.25307	0.122319	0.754702	0.544949	1.06989e-09
ENSG00000268403.2_CTD-2371O3.3	0.133704	0.173077	0.253059	0.186613	0.364237	0.00250304	1.08114e-09
ENSG00000102466.15_FGF14	0.18349	0.360261	0.252998	0.265583	0.178548	2.34136e-12	1.08365e-09
ENSG00000184156.16_KCNQ3	-0.0723914	-0.120607	0.252933	0.0199779	0.721771	0.0527585	1.09247e-09
ENSG00000189043.9_NDUFA4	-0.0443945	0.0795136	-0.252983	-0.0726212	0.849494	0.251619	1.09302e-09
ENSG00000259194.1_RP11-108K3.4	0.0814937	0.0833225	0.252911	0.139243	0.667676	0.224603	1.09567e-09
ENSG00000031823.14_RANBP3	0.00816607	-0.0797421	-0.252932	-0.108169	0.993955	0.249995	1.09603e-09
ENSG00000163349.21_HIPK1	-0.0973048	-0.0859006	-0.25291	-0.145372	0.569418	0.206765	1.09681e-09
ENSG00000251247.10_ZNF345	0.186212	0.0963823	0.252902	0.178499	0.171875	0.143976	1.09783e-09
ENSG00000004142.11_POLDIP2	-0.158246	-0.0984485	-0.252893	-0.169862	0.252922	0.13364	1.11149e-09
ENSG00000197816.13_CCDC180	0.140607	0.223291	0.252823	0.205574	0.329572	4.74714e-05	1.11255e-09
ENSG00000173915.14_USMG5	0.0438351	0.0797504	-0.252814	-0.0430763	0.851513	0.249969	1.11297e-09
ENSG00000244055.1_AC007566.10	0.14174	0.219379	0.252809	0.204643	0.32587	6.70427e-05	1.12899e-09
ENSG00000220201.7_ZGLP1	0.0463995	0.0885681	0.252728	0.129232	0.839491	0.189595	1.1301e-09
ENSG00000271259.1_RP11-1109F11.5	0.141218	0.154976	0.25272	0.182971	0.327386	0.00818003	1.15788e-09
ENSG00000130635.15_COL5A1	-0.00415023	-0.00710333	0.252583	0.0804432	0.998668	0.940481	1.15792e-09
ENSG00000086758.15_HUWE1	-0.208377	-0.359319	-0.25258	-0.273425	0.11935	2.65296e-12	1.16972e-09
ENSG00000112305.14_SMAP1	-0.0773658	-0.240687	-0.252521	-0.190191	0.692851	9.30451e-06	1.17251e-09
ENSG00000181929.11_PRKAG1	-0.192454	-0.207576	-0.252505	-0.217511	0.154964	0.000182401	1.17543e-09
ENSG00000254855.1_RP11-867G23.1	0.0812459	0.0865925	0.252489	0.140109	0.66863	0.202274	1.18242e-09
ENSG00000188599.17_NPIPP1	0.109396	0.123307	0.252416	0.161706	0.494376	0.0464032	1.18898e-09
ENSG00000242066.3_RN7SL214P	0.0636257	0.0580473	0.252418	0.124697	0.774946	0.437095	1.18909e-09
ENSG00000011114.14_BTBD7	-0.173528	-0.314908	-0.252453	-0.246963	0.208603	1.74816e-09	1.18944e-09
ENSG00000230928.1_RP11-34A14.3	0.145098	0.242157	0.252414	0.213223	0.307704	8.03305e-06	1.19037e-09
ENSG00000223834.2_RP11-472N13.2	0.167636	0.182467	0.252404	0.200836	0.225956	0.00130083	1.21875e-09
ENSG00000132823.10_OSER1	0.167508	0.242887	-0.252272	0.0527076	0.226536	7.47186e-06	1.22005e-09
ENSG00000186399.10_GOLGA8R	0.158108	0.206404	0.25226	0.205591	0.253297	0.000201204	1.2201e-09
ENSG00000188185.11_LINC00265	0.143159	0.0685824	0.252263	0.154668	0.318357	0.341466	1.22011e-09
ENSG00000207165.1_SNORA70	0.148747	0.257942	0.252257	0.219649	0.292173	1.60565e-06	1.2255e-09
ENSG00000277007.1_RP11-392O17.2	0.118	0.191665	0.25223	0.187298	0.452467	0.000650441	1.22591e-09
ENSG00000245904.3_RP11-796E2.4	0.0926466	0.165173	0.252225	0.170015	0.600057	0.00427255	1.23169e-09
ENSG00000209482.1_SNORD83A	-0.0960337	0.139325	0.252196	0.0984959	0.57776	0.0204301	1.2455e-09
ENSG00000176165.10_FOXG1	0.0600896	0.020992	0.252132	0.111071	0.781896	0.815009	1.24765e-09
ENSG00000282885.1_RP11-596C23.6	-0.0233097	-0.196757	-0.252119	-0.157395	0.937464	0.000436074	1.25008e-09
ENSG00000101489.19_CELF4	0.056602	0.251558	0.252034	0.186731	0.799001	3.13933e-06	1.26548e-09
ENSG00000265967.1_AC100830.4	-0.0461308	0.0625353	0.252106	0.0895034	0.840903	0.394541	1.26585e-09
ENSG00000163812.13_ZDHHC3	-0.0340206	-0.219469	-0.252016	-0.168502	0.894807	6.64839e-05	1.26805e-09
ENSG00000237641.1_RP11-690I21.1	0.0888942	0.212495	0.252032	0.184474	0.623305	0.000120739	1.26852e-09
ENSG00000248734.2_CTD-2260A17.1	0.0738766	-0.0147917	0.252015	0.1037	0.712312	0.875615	1.27688e-09
ENSG00000180354.15_MTURN	-0.149654	-0.252651	-0.251974	-0.218093	0.287624	2.7932e-06	1.27862e-09
ENSG00000256973.1_RP11-359J14.2	0.0438547	-0.000386588	0.251964	0.0984773	0.851553	0.996478	1.27949e-09
ENSG00000275111.4_ZNF2	-0.183039	-0.288	-0.251957	-0.240999	0.179431	5.4268e-08	1.28e-09
ENSG00000260012.1_RP11-329J18.4	0.162301	0.250925	0.251952	0.221726	0.237166	3.34827e-06	1.30069e-09
ENSG00000269044.2_CTC-429P9.3	0.0170335	0.0365233	0.251861	0.101806	0.961325	0.654402	1.30222e-09
ENSG00000095485.16_CWF19L1	0.172808	0.140819	0.251851	0.188493	0.211309	0.0188044	1.32396e-09
ENSG00000150637.8_CD226	-0.0529525	0.0507272	0.251757	0.0831773	0.810165	0.510943	1.33109e-09
ENSG00000243107.1_AC000120.7	0.15676	0.200991	0.251725	0.203159	0.25949	0.000313136	1.33224e-09
ENSG00000115993.12_TRAK2	-0.0666278	-0.251903	-0.251717	-0.190083	0.756623	3.02699e-06	1.33311e-09
ENSG00000157259.6_GATAD1	0.14941	0.165102	0.25171	0.188741	0.288894	0.00429058	1.33838e-09
ENSG00000263990.1_CTC-542B22.2	0.101644	0.124709	0.251686	0.159346	0.540998	0.0433862	1.33875e-09
ENSG00000019995.6_ZRANB1	-0.0478562	-0.158426	-0.251681	-0.152654	0.833481	0.00661077	1.34052e-09
ENSG00000259972.2_AC009120.6	0.139562	0.172111	0.251671	0.187781	0.333856	0.0026783	1.34308e-09
ENSG00000126733.20_DACH2	0.10378	0.0750083	0.251657	0.143482	0.529081	0.286564	1.35218e-09
ENSG00000204054.13_LINC00963	0.0696995	0.0744414	0.251617	0.131919	0.73658	0.290887	1.35285e-09
ENSG00000276533.1_RP11-139H15.5	0.162882	0.030935	0.251612	0.148476	0.235039	0.713318	1.3542e-09
ENSG00000116819.6_TFAP2E	0.143528	0.209547	0.251603	0.201559	0.31624	0.000155036	1.36041e-09
ENSG00000170515.13_PA2G4	-0.185158	-0.167882	-0.251575	-0.201539	0.174457	0.0035633	1.39438e-09
ENSG00000112996.10_MRPS30	-0.154669	-0.247254	-0.251436	-0.217786	0.268388	4.88655e-06	1.39976e-09
ENSG00000126581.12_BECN1	-0.0736158	-0.249716	-0.251412	-0.191581	0.713298	3.79715e-06	1.40028e-09
ENSG00000006530.15_AGK	0.106182	0.153574	0.251407	0.170387	0.516383	0.00892347	1.42359e-09
ENSG00000271993.1_RP11-285J16.1	0.112322	0.185904	0.251313	0.18318	0.481444	0.00100781	1.4317e-09
ENSG00000204525.16_HLA-C	0.170351	0.121438	0.251278	0.181022	0.218473	0.0507576	1.43395e-09
ENSG00000262766.1_RP11-196G11.4	0.0211426	-0.0381066	0.251267	0.078101	0.945915	0.637402	1.43539e-09
ENSG00000238795.1_SCARNA12	-0.021398	0.0693486	0.251258	0.0997363	0.945336	0.334403	1.44055e-09
ENSG00000130349.9_C6orf203	-0.0299596	-0.23823	-0.251236	-0.173142	0.910373	1.18605e-05	1.44523e-09
ENSG00000163794.6_UCN	0.14347	0.228673	0.251207	0.207783	0.316319	2.93216e-05	1.44611e-09
ENSG00000173846.12_PLK3	0.115769	0.0711348	0.251215	0.14604	0.461129	0.318425	1.4464e-09
ENSG00000104129.9_DNAJC17	0.129342	0.147239	0.251206	0.175929	0.388082	0.0130269	1.46972e-09
ENSG00000173928.2_SWSAP1	0.114358	0.155258	0.251113	0.173576	0.469446	0.00805529	1.47753e-09
ENSG00000166938.12_DIS3L	-0.100509	-0.296798	-0.25107	-0.216126	0.548785	1.83784e-08	1.47958e-09
ENSG00000146535.13_GNA12	-0.150893	-0.179931	-0.251081	-0.193968	0.282575	0.00155818	1.47973e-09
ENSG00000204172.12_AGAP9	0.167305	0.222516	0.251068	0.21363	0.226933	5.09689e-05	1.48045e-09
ENSG00000141665.11_FBXO15	0.178126	0.280025	0.251061	0.236404	0.193738	1.3698e-07	1.48678e-09
ENSG00000204252.13_HLA-DOA	0.0139681	0.0600479	0.251035	0.10835	0.972443	0.418187	1.50269e-09
ENSG00000159720.11_ATP6V0D1	-0.0874604	-0.154097	-0.250973	-0.164177	0.633274	0.00863675	1.50993e-09
ENSG00000196268.11_ZNF493	0.156463	0.168054	0.250944	0.19182	0.261185	0.00352245	1.51027e-09
ENSG00000170468.7_RIOX1	-0.224128	-0.352031	-0.250939	-0.275699	0.0883207	8.48183e-12	1.51641e-09
ENSG00000242259.8_C22orf39	-0.058567	-0.137446	-0.250914	-0.148976	0.789619	0.0226245	1.54424e-09
ENSG00000028277.21_POU2F2	-0.00823519	-0.0298539	0.250811	0.0709072	0.993664	0.724759	1.54684e-09
ENSG00000272668.1_RP11-190A12.8	0.144284	0.188232	0.250798	0.194438	0.311801	0.000845457	1.56809e-09
ENSG00000022277.12_RTFDC1	-0.0803867	-0.127564	-0.25072	-0.15289	0.674093	0.0376886	1.57143e-09
ENSG00000237298.9_TTN-AS1	0.197175	0.156446	0.250705	0.201442	0.144688	0.00747111	1.57601e-09
ENSG00000114098.17_ARMC8	0.0321465	-0.0195688	-0.250686	-0.0793695	0.902042	0.829306	1.58156e-09
ENSG00000268069.2_RP5-1057I20.4	0.130869	0.294146	0.250664	0.225226	0.379216	2.53777e-08	1.58473e-09
ENSG00000152291.13_TGOLN2	-0.0968284	-0.142901	-0.25065	-0.16346	0.573	0.0167103	1.58827e-09
ENSG00000158246.7_FAM46B	-0.0911465	-0.0847589	-0.250635	-0.14218	0.608699	0.214467	1.59028e-09
ENSG00000269069.1_CTC-471F3.5	0.163527	0.237639	0.250625	0.217264	0.232878	1.25626e-05	1.59161e-09
ENSG00000106554.11_CHCHD3	-0.0633535	0.0193702	-0.250617	-0.0982002	0.776293	0.831601	1.5931e-09
ENSG00000113312.10_TTC1	-0.0252651	-0.0190666	-0.250609	-0.0983136	0.929893	0.834654	1.59387e-09
ENSG00000222365.1_SNORD12B	-0.0376196	0.177663	0.250604	0.130216	0.879796	0.00182846	1.598e-09
ENSG00000092096.16_SLC22A17	0.0687697	0.127693	0.250586	0.149016	0.742715	0.0374499	1.60223e-09
ENSG00000204070.9_SYS1	-0.079189	-0.168516	-0.250569	-0.166091	0.681734	0.00341535	1.60752e-09
ENSG00000278864.1_RP11-45M22.2	-0.0481889	0.218183	0.250509	0.140168	0.832005	7.43925e-05	1.61746e-09
ENSG00000255139.1_AP000442.1	0.096405	0.259278	0.250548	0.202077	0.575651	1.3925e-06	1.61789e-09
ENSG00000155636.14_RBM45	0.165181	0.0905664	0.250508	0.168752	0.226512	0.17697	1.62177e-09
ENSG00000166780.10_C16orf45	-0.171554	-0.0472784	-0.25049	-0.156441	0.214802	0.541223	1.62389e-09
ENSG00000162378.12_ZYG11B	-0.0986708	-0.223079	-0.25048	-0.190743	0.560189	4.83636e-05	1.63097e-09
ENSG00000255176.1_AP002954.3	0.000661469	-0.0307004	0.250453	0.0734714	0.997478	0.715913	1.63445e-09
ENSG00000136715.17_SAP130	-0.0313978	-0.155729	-0.250438	-0.145855	0.904758	0.00782559	1.63814e-09
ENSG00000176018.12_LYSMD3	0.00532374	-0.0481303	-0.250423	-0.0977432	1.00049	0.536477	1.65457e-09
ENSG00000230590.8_FTX	0.0881488	0.0189658	0.250365	0.11916	0.628695	0.835572	1.6583e-09
ENSG00000111961.17_SASH1	0.0425509	-0.257324	-0.250349	-0.155041	0.857435	1.71183e-06	1.66332e-09
ENSG00000162614.18_NEXN	-0.0202672	-0.12653	-0.25033	-0.132376	0.948757	0.0396685	1.66835e-09
ENSG00000072401.14_UBE2D1	-0.00566935	-0.142461	-0.25031	-0.132814	0.999855	0.0171548	1.67476e-09
ENSG00000229097.1_CALM2P2	0.0277275	0.0969917	0.250253	0.124991	0.919822	0.140938	1.68354e-09
ENSG00000129473.9_BCL2L2	-0.177736	-0.3211	-0.250286	-0.249707	0.195595	7.45622e-10	1.68398e-09
ENSG00000226669.2_RP11-509J21.4	0.109479	0.117234	0.250251	0.158988	0.493716	0.0614716	1.68511e-09
ENSG00000230177.1_RP5-1112D6.4	0.125919	0.225742	0.250243	0.200635	0.405468	3.81663e-05	1.68515e-09
ENSG00000165923.15_AGBL2	0.0861805	0.116774	0.25024	0.151065	0.641287	0.0627485	1.68677e-09
ENSG00000089639.10_GMIP	0.025523	-0.0309278	0.250232	0.0816091	0.928914	0.713375	1.69519e-09
ENSG00000261039.2_RP11-417E7.2	0.123293	0.128305	0.250202	0.167266	0.421528	0.036296	1.71032e-09
ENSG00000143815.14_LBR	-0.0357019	-0.295799	-0.250149	-0.193883	0.887154	2.07425e-08	1.71109e-09
ENSG00000196126.11_HLA-DRB1	0.0149102	0.0932853	0.250144	0.119447	0.968789	0.160649	1.72592e-09
ENSG00000113212.6_PCDHB7	0.0914059	0.0990859	0.250093	0.146862	0.607182	0.13042	1.74866e-09
ENSG00000261971.6_MMP25-AS1	0.0552037	0.236953	0.250018	0.180725	0.805355	1.34146e-05	1.74902e-09
ENSG00000179406.7_LINC00174	0.15698	0.192574	0.250014	0.199856	0.259033	0.000604886	1.75102e-09
ENSG00000170482.16_SLC23A1	0.0732042	0.107919	0.249977	0.1437	0.715936	0.0923235	1.75791e-09
ENSG00000107341.4_UBE2R2	0.00476508	0.154237	-0.249978	-0.0303254	0.998421	0.008565	1.75797e-09
ENSG00000150054.18_MPP7	-0.0777536	-0.0934863	-0.250004	-0.140415	0.690928	0.159444	1.7585e-09
ENSG00000259456.3_ADNP-AS1	0.111303	0.0452276	0.249974	0.135502	0.486785	0.562973	1.75884e-09
ENSG00000272849.1_RP11-347I19.8	0.116164	0.177729	0.249968	0.181287	0.459221	0.00182029	1.78407e-09
ENSG00000122417.15_ODF2L	0.119191	0.0679976	0.249886	0.145692	0.444522	0.346693	1.81424e-09
ENSG00000064201.15_TSPAN32	0.0287545	-0.0208415	0.24979	0.0859011	0.915413	0.816562	1.82604e-09
ENSG00000173258.12_ZNF483	0.190062	0.179308	0.249751	0.206374	0.160895	0.00163008	1.83412e-09
ENSG00000113595.14_TRIM23	0.0827835	-0.00674026	-0.24968	-0.0578789	0.658534	0.944148	1.84757e-09
ENSG00000170027.6_YWHAG	-0.193997	-0.14888	-0.249724	-0.197534	0.151085	0.0118342	1.84782e-09
ENSG00000116544.11_DLGAP3	0.0235645	-0.00126506	0.249678	0.090659	0.936894	0.990244	1.85165e-09
ENSG00000160256.12_FAM207A	-0.0759535	0.126129	-0.249663	-0.0664956	0.701894	0.0404514	1.85537e-09
ENSG00000179361.17_ARID3B	0.000941391	0.00856542	0.249649	0.0863851	0.996455	0.927995	1.86067e-09
ENSG00000128563.13_PRKRIP1	0.129561	0.196808	0.24963	0.192	0.386812	0.000434186	1.86539e-09
ENSG00000259298.1_RP11-562A8.4	0.227907	0.246289	0.249613	0.241269	0.0802852	5.38222e-06	1.87737e-09
ENSG00000272732.1_RP5-1159O4.2	0.115036	0.0766804	0.249574	0.147097	0.465416	0.273243	1.8776e-09
ENSG00000198513.11_ATL1	-0.0388163	-0.282149	-0.249571	-0.190179	0.874047	1.09063e-07	1.88535e-09
ENSG00000181991.15_MRPS11	-0.0936266	-0.139132	-0.249545	-0.160768	0.592673	0.0206528	1.8915e-09
ENSG00000165929.12_TC2N	-0.0936815	-0.190887	-0.249524	-0.178031	0.592688	0.000690488	1.89522e-09
ENSG00000168016.13_TRANK1	0.157569	0.156978	0.24951	0.188019	0.255244	0.00723846	1.90327e-09
ENSG00000152795.17_HNRNPDL	0.140681	0.220697	0.249463	0.203614	0.329398	5.97548e-05	1.90895e-09
ENSG00000261386.2_CTD-2012K14.6	0.104847	0.227208	0.249484	0.193847	0.522963	3.34876e-05	1.90942e-09
ENSG00000170631.14_ZNF16	-0.00215549	-0.166261	-0.249462	-0.139293	0.992038	0.00398138	1.91151e-09
ENSG00000278600.1_RP11-81A1.6	0.0988054	0.132102	0.249451	0.16012	0.558903	0.0299328	1.91229e-09
ENSG00000010030.13_ETV7	0.0890105	0.280225	0.249446	0.206227	0.622539	1.34724e-07	1.91408e-09
ENSG00000180228.12_PRKRA	0.0358752	-0.132842	-0.249438	-0.115468	0.886808	0.028797	1.91746e-09
ENSG00000174574.15_AKIRIN1	-0.180775	-0.129781	-0.249426	-0.186661	0.186289	0.0336768	1.9224e-09
ENSG00000257267.3_ZNF271P	-0.0229599	-0.158518	-0.249409	-0.143629	0.939414	0.00657741	1.93062e-09
ENSG00000271817.2_U3	0.147647	0.210602	0.249382	0.202544	0.296135	0.000142081	1.95182e-09
ENSG00000259884.1_RP11-1100L3.8	-0.0131795	-0.0905905	0.249318	0.0485161	0.975421	0.17683	1.95496e-09
ENSG00000234444.9_ZNF736	0.114119	0.115859	0.249307	0.159762	0.470953	0.0654659	1.9555e-09
ENSG00000103342.12_GSPT1	-0.14194	-0.274159	-0.249302	-0.221801	0.324741	2.67198e-07	1.96733e-09
ENSG00000161912.17_ADCY10P1	0.112715	0.182455	0.249266	0.181479	0.480018	0.00130187	2.00783e-09
ENSG00000141756.18_FKBP10	0.0674917	0.280075	0.249149	0.198906	0.750617	1.36756e-07	2.00849e-09
ENSG00000101407.12_TTI1	-0.121447	-0.31075	-0.249145	-0.227114	0.431172	3.05099e-09	2.01304e-09
ENSG00000107890.16_ANKRD26	0.169739	0.151628	0.249129	0.190165	0.219639	0.0100258	2.01356e-09
ENSG00000273576.1_RP11-390P24.1	0.179371	0.22704	0.249125	0.218512	0.191025	3.39767e-05	2.02526e-09
ENSG00000158828.7_PINK1	-0.0769173	-0.22332	-0.24909	-0.183109	0.695972	4.73574e-05	2.02871e-09
ENSG00000136059.14_VILL	0.0777951	0.0727606	0.249078	0.133211	0.690663	0.305099	2.06478e-09
ENSG00000164024.11_METAP1	-0.114354	-0.172011	-0.248977	-0.178447	0.469462	0.0026977	2.06615e-09
ENSG00000272108.1_AC005754.8	0.145424	0.182525	0.24897	0.192306	0.30664	0.00129554	2.07876e-09
ENSG00000167107.12_ACSF2	0.0356141	0.100351	0.248933	0.128299	0.887754	0.124367	2.09286e-09
ENSG00000254245.2_PCDHGA3	0.0081885	0.0980452	0.248893	0.118375	0.993888	0.135661	2.12025e-09
ENSG00000250337.5_LINC01021	0.185235	0.190846	0.248817	0.208299	0.174227	0.000692337	2.12562e-09
ENSG00000198431.15_TXNRD1	-0.0390038	-0.00470691	-0.2488	-0.0975037	0.873332	0.961597	2.12899e-09
ENSG00000150712.10_MTMR12	-0.113975	-0.30493	-0.248789	-0.222565	0.472017	6.56268e-09	2.14195e-09
ENSG00000120029.12_C10orf76	-0.048889	-0.0924704	-0.248752	-0.130037	0.829105	0.16525	2.14527e-09
ENSG00000234969.1_RP13-33H18.1	0.127198	0.0846979	0.248741	0.153545	0.398954	0.214885	2.1477e-09
ENSG00000181555.20_SETD2	0.000634185	-0.248229	-0.248731	-0.165442	0.99762	4.42774e-06	2.15399e-09
ENSG00000185808.13_PIGP	0.0740644	-0.0531617	-0.248712	-0.0759365	0.711291	0.485069	2.15781e-09
ENSG00000254691.1_RP11-91P24.5	-0.0171381	0.00666841	0.2487	0.07941	0.96093	0.944831	2.16062e-09
ENSG00000197584.11_KCNMB2	0.103293	0.286759	0.24869	0.212914	0.531662	6.28534e-08	2.17716e-09
ENSG00000128607.13_KLHDC10	-0.18573	-0.177184	-0.248626	-0.203847	0.17335	0.00189025	2.18267e-09
ENSG00000188687.17_SLC4A5	0.131014	0.236386	0.248644	0.205348	0.378136	1.41623e-05	2.18335e-09
ENSG00000237718.2_AC009095.4	0.0409711	-0.105402	0.248624	0.061398	0.864554	0.102471	2.22711e-09
ENSG00000188596.10_CFAP54	0.147357	0.261886	0.248509	0.219251	0.297219	1.04736e-06	2.22895e-09
ENSG00000155313.15_USP25	0.0238726	-0.140507	-0.248502	-0.121712	0.935353	0.0191387	2.24532e-09
ENSG00000185100.10_ADSSL1	0.181827	0.323373	0.248458	0.251219	0.184294	5.48613e-10	2.24649e-09
ENSG00000161509.13_GRIN2C	0.0932172	0.0251803	0.248452	0.122283	0.596071	0.770924	2.24944e-09
[truncated: 49,376 more rows]
