# Supplementary material for: Declining activity of serum response factor in aging aorta in relation to aneurysm progression[image]
Source: J Biol Chem. 2025 Mar 12;301(4):108400. doi: 10.1016/j.jbc.2025.108400 (PMC12002835; doi:10.1016/j.jbc.2025.108400)
Supplement: Supporting Information Table 2 [file mmc3.xlsx]

## Sheet: Supporting Information Table 2.
Supporting Information Table 2. 78 transcripts that change significantly with increasing age across human arteries.
Transcript name	r corornary	r aorta	r tibial	average r	Q (cor)	Q (ao)	Q (ta)
ENSG00000244694.7_PTCHD4	0.343798	0.481377	0.387818	0.404331	0.00236745	4.57059e-23	3.26606e-22
ENSG00000081803.15_CADPS2	0.301424	0.380834	0.413756	0.365338	0.0101274	7.39352e-14	2.1645e-25
ENSG00000214944.9_ARHGEF28	0.252496	0.459263	0.350267	0.354009	0.0421877	7.51617e-21	4.7825e-18
ENSG00000172667.10_ZMAT3	0.262113	0.38936	0.391958	0.347811	0.0354221	1.64475e-14	9.9369e-23
ENSG00000134574.11_DDB2	0.278047	0.351379	0.395485	0.341637	0.0204486	9.378e-12	5.24771e-23
ENSG00000131080.14_EDA2R	0.272935	0.281147	0.470015	0.341366	0.0264752	1.22032e-07	5.64145e-32
ENSG00000048540.14_LMO3	0.261104	0.344676	0.401304	0.335695	0.0349597	2.53097e-11	1.04015e-23
ENSG00000163071.10_SPATA18	0.258705	0.333061	0.399672	0.33048	0.0366085	1.38123e-10	1.22299e-23
ENSG00000234546.3_LINC01759	0.262083	0.348943	0.373518	0.328181	0.0348849	1.3594e-11	1.17358e-20
ENSG00000101977.19_MCF2	0.289528	0.339472	0.343731	0.324244	0.0164274	5.22965e-11	1.71418e-17
ENSG00000185088.13_RPS27L	0.315833	0.433753	0.197129	0.315572	0.00752627	2.17958e-18	3.59246e-06
ENSG00000240303.7_ACAD11	0.25686	0.307935	0.368045	0.310947	0.0373297	4.43209e-09	4.30741e-20
ENSG00000226471.6_CTA-292E10.6	0.27166	0.280937	0.326345	0.292981	0.0267755	1.24656e-07	8.59061e-16
ENSG00000272870.1_RP11-798M19.6	0.281948	0.29692	0.298616	0.292494	0.0174847	1.81018e-08	2.81083e-13
ENSG00000237978.5_KCNMB2-AS1	0.305116	0.321975	0.244178	0.290423	0.0106675	6.61582e-10	4.46716e-09
ENSG00000267193.5_RP11-116O18.3	0.253195	0.27143	0.313394	0.27934	0.0415749	3.61862e-07	1.41833e-14
ENSG00000230910.2_RP3-525N10.2	0.256371	0.287304	0.290274	0.277983	0.0381206	5.88152e-08	1.45163e-12
ENSG00000278530.4_CHMP1B2P	0.259561	0.289396	0.256084	0.268347	0.036582	4.57062e-08	6.53469e-10
ENSG00000236031.1_RP11-269F20.1	0.269061	0.27925	0.213164	0.253825	0.027938	1.497e-07	4.33821e-07
ENSG00000205898.3_RP11-3B12.4	0.303681	0.260623	0.189062	0.251122	0.00934471	1.20218e-06	9.56659e-06
ENSG00000265043.1_RP11-728E14.3	0.281835	0.217284	0.244891	0.248003	0.017005	8.03147e-05	3.99201e-09
ENSG00000250334.5_LINC00989	0.288161	0.193713	0.257146	0.24634	0.0153939	0.000554172	5.45023e-10
ENSG00000224897.6_POT1-AS1	0.283976	0.275084	0.174607	0.244556	0.0161718	2.41214e-07	5.10256e-05
ENSG00000272402.1_RP1-30M3.6	0.248929	0.309491	0.170461	0.24296	0.0474972	3.61295e-09	8.02313e-05
ENSG00000170381.12_SEMA3E	0.279467	0.175524	0.272942	0.242644	0.0189901	0.00211622	3.53669e-11
ENSG00000153253.16_SCN3A	0.262229	0.15686	0.301721	0.24027	0.0357607	0.00729122	1.52545e-13
ENSG00000168405.15_CMAHP	0.258302	0.264609	0.185254	0.236055	0.0366027	7.7334e-07	1.50607e-05
ENSG00000135679.22_MDM2	0.251151	0.245892	0.209425	0.235489	0.0442973	5.60949e-06	7.20092e-07
ENSG00000157423.17_HYDIN	0.253933	0.230101	0.211485	0.23184	0.0409026	2.56966e-05	5.44318e-07
ENSG00000196109.6_ZNF676	0.269069	0.14297	0.26396	0.225333	0.028572	0.0166442	1.71334e-10
ENSG00000172955.17_ADH6	0.259642	0.265602	0.146083	0.223776	0.0369364	6.92454e-07	0.000937947
ENSG00000272888.5_LINC01578	0.269579	0.250941	0.139151	0.21989	0.0288775	3.34517e-06	0.00175731
ENSG00000251399.1_RP11-234K19.1	0.26768	0.163642	0.215481	0.215601	0.0282964	0.00473454	3.15894e-07
ENSG00000101452.14_DHX35	0.255574	0.24358	0.145253	0.214802	0.0387935	6.98187e-06	0.00101362
ENSG00000224331.2_AC019181.3	0.250698	0.26403	0.124002	0.21291	0.0447467	8.25463e-07	0.00623152
ENSG00000255548.1_RP11-617B3.2	0.294967	0.213224	0.0953643	0.201185	0.0155316	0.00011376	0.0457167
ENSG00000102760.12_RGCC	0.265709	0.174125	0.114344	0.184726	0.0306766	0.00233598	0.0129416
ENSG00000156831.7_NSMCE2	0.260524	0.135284	-0.0969609	0.0996158	0.0352717	0.0253519	0.0415327
ENSG00000173402.11_DAG1	-0.249977	-0.16716	-0.108519	-0.175219	0.0460333	0.00374469	0.0195475
ENSG00000259207.7_ITGB3	-0.255411	-0.139681	-0.131324	-0.175472	0.038756	0.0200464	0.00342686
ENSG00000134287.9_ARF3	-0.268694	-0.178687	-0.138478	-0.195286	0.0280521	0.00170255	0.00186348
ENSG00000107815.7_TWNK	-0.258698	-0.257598	-0.106861	-0.207719	0.0361108	1.66316e-06	0.0219256
ENSG00000160877.5_NACC1	-0.307635	-0.201407	-0.118839	-0.209294	0.0100845	0.000302981	0.00928072
ENSG00000264364.2_DYNLL2	-0.261392	-0.242287	-0.173938	-0.225872	0.036001	7.93962e-06	5.50502e-05
ENSG00000125741.4_OPA3	-0.268315	-0.226798	-0.184488	-0.226534	0.0282047	3.47421e-05	1.64882e-05
ENSG00000072062.13_PRKACA	-0.272002	-0.207403	-0.2226	-0.234001	0.0268194	0.000185113	1.16094e-07
ENSG00000185730.7_ZNF696	-0.248756	-0.294614	-0.162784	-0.235385	0.0475961	2.39834e-08	0.00018075
ENSG00000125630.15_POLR1B	-0.249609	-0.282269	-0.18502	-0.238966	0.0467198	1.07509e-07	1.55399e-05
ENSG00000166133.17_RPUSD2	-0.29295	-0.280718	-0.170649	-0.248106	0.0143318	1.27389e-07	7.88302e-05
ENSG00000279348.1_RP11-566E18.1	-0.28815	-0.273793	-0.185435	-0.249126	0.0146361	2.77377e-07	1.47446e-05
ENSG00000183853.17_KIRREL	-0.251108	-0.3498	-0.148279	-0.249729	0.043971	1.18664e-11	0.000763868
ENSG00000270412.1_RP11-92C4.6	-0.25873	-0.320682	-0.178105	-0.252506	0.0370746	7.84864e-10	3.44844e-05
ENSG00000196943.12_NOP9	-0.269327	-0.342754	-0.156147	-0.256076	0.0287106	3.30954e-11	0.000355613
ENSG00000090432.6_MUL1	-0.288627	-0.247256	-0.235175	-0.257019	0.0156688	4.88973e-06	1.82198e-08
ENSG00000241978.9_AKAP2	-0.273407	-0.213763	-0.294099	-0.260423	0.0271212	0.000109062	6.90251e-13
ENSG00000224470.7_ATXN1L	-0.254604	-0.386754	-0.146655	-0.262671	0.0404677	2.7031e-14	0.0008901
ENSG00000100104.13_SRRD	-0.253021	-0.312285	-0.225555	-0.26362	0.0416087	2.49652e-09	7.57335e-08
ENSG00000135763.9_URB2	-0.249523	-0.316468	-0.227221	-0.264404	0.0465351	1.4045e-09	5.92845e-08
ENSG00000172409.5_CLP1	-0.256966	-0.342616	-0.199858	-0.26648	0.0375383	3.37881e-11	2.53749e-06
ENSG00000197951.8_ZNF71	-0.258234	-0.319089	-0.225135	-0.267486	0.0362703	9.85708e-10	8.01963e-08
ENSG00000168256.17_NKIRAS2	-0.289397	-0.24782	-0.265768	-0.267662	0.0156209	4.61351e-06	1.27347e-10
ENSG00000184675.9_AMER1	-0.289597	-0.384887	-0.130111	-0.268198	0.017428	3.74471e-14	0.0037934
ENSG00000125686.11_MED1	-0.267221	-0.367877	-0.183888	-0.272995	0.0280764	6.79462e-13	1.76954e-05
ENSG00000084090.13_STARD7	-0.253488	-0.250565	-0.318701	-0.274251	0.0412141	3.48163e-06	4.57312e-15
ENSG00000158480.10_SPATA2	-0.294748	-0.264682	-0.265502	-0.274978	0.0144885	7.68193e-07	1.30567e-10
ENSG00000126003.6_PLAGL2	-0.337691	-0.328114	-0.163074	-0.276293	0.00210801	2.83632e-10	0.00017547
ENSG00000183741.11_CBX6	-0.25447	-0.414547	-0.160659	-0.276559	0.0403599	1.31831e-16	0.000225723
ENSG00000162396.5_PARS2	-0.26061	-0.319668	-0.255834	-0.278704	0.0356164	9.08514e-10	6.78391e-10
ENSG00000110400.10_NECTIN1	-0.270822	-0.452017	-0.115369	-0.279403	0.0270416	3.93285e-20	0.012003
ENSG00000125484.11_GTF3C4	-0.252618	-0.362638	-0.271541	-0.295599	0.0422964	1.56639e-12	4.57426e-11
ENSG00000143013.12_LMO4	-0.267656	-0.412408	-0.214755	-0.298273	0.0277656	2.05006e-16	3.49394e-07
ENSG00000164091.11_WDR82	-0.261238	-0.468625	-0.196883	-0.308916	0.0351988	9.21647e-22	3.70833e-06
ENSG00000105953.14_OGDH	-0.273863	-0.284938	-0.370827	-0.309876	0.0270442	7.80538e-08	2.33652e-20
ENSG00000166025.17_AMOTL1	-0.293427	-0.471014	-0.169463	-0.311301	0.0148608	5.88213e-22	8.94528e-05
ENSG00000143319.16_ISG20L2	-0.326961	-0.359531	-0.275264	-0.320586	0.0037604	2.58458e-12	2.32961e-11
ENSG00000188636.3_LDOC1L	-0.25132	-0.451518	-0.299019	-0.333953	0.0447178	4.35775e-20	2.69234e-13
ENSG00000116128.10_BCL9	-0.309813	-0.458788	-0.270192	-0.346264	0.0100739	8.27611e-21	5.76451e-11
ENSG00000179277.9_MEIS3P1	-0.285197	-0.503271	-0.298321	-0.362263	0.0167289	1.67319e-25	2.96505e-13
