# Supplementary material for: Declining activity of serum response factor in aging aorta in relation to aneurysm progression[image]
Source: J Biol Chem. 2025 Mar 12;301(4):108400. doi: 10.1016/j.jbc.2025.108400 (PMC12002835; doi:10.1016/j.jbc.2025.108400)
Supplement: Supporting Information Table 3 [file mmc4.xlsx]

## Sheet: Supporting Information Table 3.
Supporting Information Table 3. 2281 transcripts that change significantly with age in aorta and tibial artery with directionally consistent change in the coronary artery. The analysis was based on RNA-sequencing data from 663 (tibial artery), 432 (aorta), and 240 (coronary artery) individuals for the respective artery.
Transcript name	r corornary	r aorta	r tibial a.	r average	Q (cor)	Q (ao)	Q (ta)
ENSG00000138650.8_PCDH10	0.123439	0.381974	0.489662	0.331692	0.420683	6.11326e-14	9.45216e-34
ENSG00000197948.10_FCHSD1	0.163458	0.255499	0.471415	0.296791	0.232469	2.07093e-06	1.24422e-33
ENSG00000131080.14_EDA2R	0.272935	0.281147	0.470015	0.341366	0.0264752	1.22032e-07	5.64145e-32
ENSG00000184226.14_PCDH9	0.173027	0.147599	0.459772	0.260133	0.210442	0.0127488	7.94082e-32
ENSG00000250241.5_RP11-9G1.3	0.215983	0.497856	0.458417	0.390752	0.105565	5.34855e-25	2.07229e-31
ENSG00000126215.13_XRCC3	0.195973	0.348541	0.433904	0.326139	0.1467	1.45304e-11	1.229e-27
ENSG00000138834.12_MAPK8IP3	0.179709	0.284194	0.430592	0.298165	0.18976	8.58403e-08	2.53466e-27
ENSG00000213397.10_HAUS7	0.205273	0.210479	0.427687	0.281147	0.125124	0.000143536	3.23711e-27
ENSG00000183479.12_TREX2	0.190058	0.20955	0.425219	0.274942	0.160764	0.000155064	5.79083e-27
ENSG00000131067.16_GGT7	0.127236	0.175894	0.427133	0.243421	0.398773	0.00206523	5.86491e-27
ENSG00000249115.8_HAUS5	0.113071	0.168873	0.425069	0.235671	0.478017	0.00333396	6.60584e-27
ENSG00000006695.10_COX10	-0.170764	-0.226765	-0.424511	-0.274013	0.217014	3.48294e-05	6.45972e-26
ENSG00000154146.12_NRGN	0.160791	0.229561	0.41765	0.269334	0.242176	2.70049e-05	7.21856e-26
ENSG00000081803.15_CADPS2	0.301424	0.380834	0.413756	0.365338	0.0101274	7.39352e-14	2.1645e-25
ENSG00000198270.12_TMEM116	0.190586	0.262448	0.411886	0.288306	0.160159	9.86875e-07	3.67656e-25
ENSG00000065978.18_YBX1	-0.167115	-0.382935	-0.411699	-0.320583	0.220632	5.30693e-14	4.67897e-25
ENSG00000130779.19_CLIP1	-0.127674	-0.277566	-0.410838	-0.272026	0.396632	1.81042e-07	6.18322e-25
ENSG00000118564.14_FBXL5	-0.151422	-0.330935	-0.409865	-0.297407	0.280675	1.86615e-10	1.4182e-24
ENSG00000162881.6_OXER1	0.128519	0.125341	0.407203	0.220354	0.392293	0.0420765	1.58202e-24
ENSG00000204248.10_COL11A2	0.122127	0.152996	0.40675	0.227291	0.42753	0.00921267	2.01234e-24
ENSG00000177106.14_EPS8L2	0.157927	0.242274	0.405896	0.268699	0.254426	7.94108e-06	3.90241e-24
ENSG00000214021.15_TTLL3	0.154746	0.239531	0.403733	0.266003	0.268273	1.039e-05	6.80846e-24
ENSG00000232931.5_LINC00342	0.154178	0.229874	0.401889	0.261981	0.269809	2.62396e-05	7.9404e-24
ENSG00000048540.14_LMO3	0.261104	0.344676	0.401304	0.335695	0.0349597	2.53097e-11	1.04015e-23
ENSG00000198547.8_C20orf203	0.141724	0.248945	0.400356	0.263675	0.325852	4.11752e-06	1.13604e-23
ENSG00000279088.1_RP11-574K11.24	0.174875	0.302453	0.399981	0.292436	0.205381	8.97529e-09	1.21613e-23
ENSG00000163071.10_SPATA18	0.258705	0.333061	0.399672	0.33048	0.0366085	1.38123e-10	1.22299e-23
ENSG00000272720.1_CTA-228A9.3	0.134836	0.176461	0.399563	0.236953	0.35841	0.00198791	1.43096e-23
ENSG00000231064.7_RP11-263K19.4	0.110018	0.225983	0.398977	0.244993	0.490423	3.73712e-05	2.8856e-23
ENSG00000236144.6_TMEM147-AS1	0.112571	0.157358	0.396663	0.222197	0.480521	0.00706311	3.56337e-23
ENSG00000134574.11_DDB2	0.278047	0.351379	0.395485	0.341637	0.0204486	9.378e-12	5.24771e-23
ENSG00000141577.13_CEP131	0.148359	0.175658	0.39442	0.239479	0.29375	0.00209742	5.29507e-23
ENSG00000184441.4_AP001062.7	0.119794	0.247755	0.394056	0.253868	0.440882	4.63988e-06	7.29485e-23
ENSG00000206573.8_THUMPD3-AS1	0.130323	0.193744	0.393059	0.239042	0.382856	0.000553119	9.63322e-23
ENSG00000006007.11_GDE1	-0.115612	-0.263828	-0.392089	-0.257177	0.46179	8.44437e-07	9.81776e-23
ENSG00000172667.10_ZMAT3	0.262113	0.38936	0.391958	0.347811	0.0354221	1.64475e-14	9.9369e-23
ENSG00000100014.19_SPECC1L	-0.188735	-0.280645	-0.391851	-0.287077	0.164122	1.28424e-07	1.21764e-22
ENSG00000124749.16_COL21A1	0.165627	0.227156	0.391124	0.261302	0.22445	3.36411e-05	1.21766e-22
ENSG00000275807.1_RP11-1348G14.8	0.162601	0.245883	0.391059	0.266514	0.235574	5.61265e-06	1.65668e-22
ENSG00000256537.4_SMIM10L1	-0.106514	-0.3123	-0.389903	-0.269572	0.513891	2.4946e-09	1.83405e-22
ENSG00000244694.7_PTCHD4	0.343798	0.481377	0.387818	0.404331	0.00236745	4.57059e-23	3.26606e-22
ENSG00000100412.15_ACO2	-0.152852	-0.193462	-0.387461	-0.244592	0.2751	0.000564857	3.62802e-22
ENSG00000270012.1_LL0XNC01-7P3.1	0.118046	0.178118	0.387057	0.22774	0.452099	0.0017725	4.90349e-22
ENSG00000080224.17_EPHA6	0.132202	0.200475	0.386005	0.23956	0.372448	0.000325695	4.99143e-22
ENSG00000091140.13_DLD	-0.125188	-0.317947	-0.385526	-0.27622	0.40967	1.14162e-09	5.54554e-22
ENSG00000180902.17_D2HGDH	0.149458	0.250436	0.384762	0.261552	0.288641	3.5244e-06	6.37192e-22
ENSG00000116883.8_RP11-268J15.5	0.142808	0.208823	0.384759	0.245463	0.319816	0.000164488	7.07364e-22
ENSG00000112320.11_SOBP	-0.135789	-0.341345	-0.384355	-0.287163	0.353425	4.0355e-11	7.48445e-22
ENSG00000213339.8_QTRT1	0.146667	0.221077	0.384074	0.250606	0.300416	5.77501e-05	7.8414e-22
ENSG00000126456.15_IRF3	0.112073	0.19703	0.38387	0.230991	0.483317	0.000426475	8.1201e-22
ENSG00000132680.10_KIAA0907	0.169424	0.23683	0.383706	0.26332	0.219851	1.35673e-05	8.23409e-22
ENSG00000163288.13_GABRB1	0.187357	0.36665	0.382598	0.312202	0.167381	8.16831e-13	1.11211e-21
ENSG00000131043.11_AAR2	-0.195893	-0.327098	-0.382515	-0.301835	0.146771	3.25789e-10	1.22138e-21
ENSG00000117477.12_CCDC181	0.224443	0.231805	0.382155	0.279468	0.0886188	2.1883e-05	1.38129e-21
ENSG00000254910.1_RP11-326C3.7	0.161741	0.224812	0.381282	0.255945	0.238682	4.14675e-05	1.48864e-21
ENSG00000100156.10_SLC16A8	0.146469	0.198476	0.381421	0.242122	0.301254	0.000379718	1.50311e-21
ENSG00000082805.19_ERC1	-0.162838	-0.324534	-0.380569	-0.289314	0.235129	4.68778e-10	1.88955e-21
ENSG00000119487.16_MAPKAP1	-0.151862	-0.235009	-0.380385	-0.255752	0.279473	1.60713e-05	2.31166e-21
ENSG00000227502.2_LINC01268	0.202509	0.162304	0.379339	0.248051	0.130882	0.00516128	2.67536e-21
ENSG00000174943.9_KCTD13	0.17154	0.208936	0.379046	0.253174	0.214715	0.000162941	2.90314e-21
ENSG00000255182.2_CTD-2517M22.14	0.117001	0.222462	0.378575	0.239346	0.455465	5.12282e-05	2.95197e-21
ENSG00000152229.18_PSTPIP2	0.105736	0.275621	0.378557	0.253305	0.518826	2.2687e-07	3.11779e-21
ENSG00000145020.15_AMT	0.157949	0.217135	0.378293	0.251125	0.254269	8.13041e-05	3.54059e-21
ENSG00000110719.9_TCIRG1	0.182063	0.275445	0.377502	0.278337	0.184121	2.31474e-07	4.06226e-21
ENSG00000177595.17_PIDD1	0.181107	0.274295	0.377285	0.277562	0.185857	2.63476e-07	4.86858e-21
ENSG00000100650.15_SRSF5	0.210154	0.201529	0.376631	0.262771	0.11585	0.000300053	4.97655e-21
ENSG00000073712.14_FERMT2	-0.161019	-0.298395	-0.37652	-0.278645	0.241272	1.49371e-08	5.39903e-21
ENSG00000185633.10_NDUFA4L2	0.199789	0.399547	0.376206	0.325181	0.137329	2.52073e-15	6.26591e-21
ENSG00000140400.16_MAN2C1	0.190548	0.310041	0.375661	0.292083	0.159977	3.37029e-09	7.05191e-21
ENSG00000161010.14_MRNIP	0.15894	0.196976	0.375221	0.243712	0.2514	0.000428134	7.25543e-21
ENSG00000269958.1_RP11-73M18.8	0.159505	0.408763	0.375089	0.314452	0.248075	4.43646e-16	7.33759e-21
ENSG00000162613.16_FUBP1	0.104686	0.21026	0.375016	0.229987	0.523264	0.000146257	8.42864e-21
ENSG00000129696.12_TTI2	-0.163513	-0.195195	-0.374505	-0.244404	0.232836	0.000494438	8.75606e-21
ENSG00000272734.1_ADIRF-AS1	0.16947	0.303199	0.37434	0.282336	0.219942	8.22492e-09	8.75733e-21
ENSG00000151575.14_TEX9	0.241568	0.460696	0.374307	0.358857	0.0590617	5.49073e-21	9.57618e-21
ENSG00000261292.2_RP11-389G6.3	0.128655	0.138297	0.373966	0.213639	0.391603	0.0215944	9.6309e-21
ENSG00000173209.22_AHSA2	0.230198	0.236792	0.37358	0.28019	0.0751191	1.36181e-05	1.05029e-20
ENSG00000234546.3_LINC01759	0.262083	0.348943	0.373518	0.328181	0.0348849	1.3594e-11	1.17358e-20
ENSG00000260918.1_RP11-731J8.2	0.138526	0.336795	0.373103	0.282808	0.339648	7.96115e-11	1.30603e-20
ENSG00000204410.14_MSH5	0.103261	0.281939	0.372701	0.252634	0.53169	1.11213e-07	1.44272e-20
ENSG00000205702.10_CYP2D7	0.128267	0.190436	0.372081	0.230261	0.393436	0.00071403	1.52225e-20
ENSG00000239789.5_MRPS17	-0.224256	-0.283268	-0.372325	-0.293283	0.0886202	9.55928e-08	1.53408e-20
ENSG00000166762.16_CATSPER2	0.121138	0.24552	0.372078	0.246245	0.433422	5.82958e-06	1.98305e-20
ENSG00000267342.1_RP11-552F3.10	0.137886	0.217558	0.370855	0.2421	0.342428	7.85223e-05	2.12503e-20
ENSG00000105953.14_OGDH	-0.273863	-0.284938	-0.370827	-0.309876	0.0270442	7.80538e-08	2.33652e-20
ENSG00000103253.17_HAGHL	0.152213	0.246661	0.370466	0.256447	0.277794	5.18576e-06	2.9282e-20
ENSG00000095637.21_SORBS1	-0.112624	-0.343761	-0.369647	-0.275344	0.480439	2.85084e-11	2.92836e-20
ENSG00000103194.15_USP10	-0.20982	-0.297223	-0.36959	-0.292211	0.115825	1.73924e-08	2.94046e-20
ENSG00000187164.19_SHTN1	0.18917	0.302469	0.369546	0.287061	0.163335	8.98881e-09	3.05829e-20
ENSG00000146067.15_FAM193B	0.165873	0.274974	0.369326	0.270058	0.223304	2.438e-07	3.36426e-20
ENSG00000165792.17_METTL17	0.175685	0.177743	0.368989	0.240805	0.203372	0.00181884	3.68909e-20
ENSG00000161513.11_FDXR	0.216157	0.188046	0.368637	0.257613	0.10565	0.000857461	3.80922e-20
ENSG00000165084.15_C8orf34	0.155459	0.251514	0.368497	0.25849	0.265925	3.1542e-06	4.05994e-20
ENSG00000151006.7_PRSS53	0.172826	0.190189	0.368245	0.243753	0.211365	0.000727647	4.26406e-20
ENSG00000240303.7_ACAD11	0.25686	0.307935	0.368045	0.310947	0.0373297	4.43209e-09	4.30741e-20
ENSG00000179532.12_DNHD1	0.101682	0.238829	0.367982	0.236164	0.540643	1.11571e-05	4.45236e-20
ENSG00000231365.5_RP11-418J17.1	0.208656	0.320747	0.367838	0.299081	0.119159	7.782e-10	5.07224e-20
ENSG00000101104.12_PABPC1L	0.153337	0.198856	0.366867	0.239687	0.272928	0.000368316	5.7716e-20
ENSG00000241769.7_LINC00893	0.126877	0.18805	0.367352	0.227426	0.400992	0.000857368	5.77439e-20
ENSG00000170615.14_SLC26A5	0.18202	0.34359	0.366843	0.297484	0.183943	2.92712e-11	6.42782e-20
ENSG00000198089.15_SFI1	0.151006	0.22122	0.366435	0.24622	0.282043	5.70471e-05	7.64237e-20
ENSG00000145391.13_SETD7	-0.141238	-0.351862	-0.365796	-0.286298	0.327428	8.70619e-12	8.01157e-20
ENSG00000132825.6_PPP1R3D	-0.188179	-0.325837	-0.365602	-0.293206	0.166603	3.89206e-10	8.50815e-20
ENSG00000128298.16_BAIAP2L2	0.16189	0.202428	0.364886	0.243068	0.238203	0.000278674	9.57712e-20
ENSG00000204619.7_PPP1R11	-0.113505	-0.216752	-0.364732	-0.231663	0.475338	8.39586e-05	1.03045e-19
ENSG00000167615.16_LENG8	0.108924	0.228257	0.364554	0.233912	0.496844	3.04325e-05	1.19548e-19
ENSG00000141034.9_GID4	-0.107129	-0.289322	-0.363202	-0.253218	0.508885	4.6036e-08	1.47412e-19
ENSG00000277687.1_RP11-427L15.2	0.145511	0.193445	0.364	0.234319	0.306387	0.000565591	1.48405e-19
ENSG00000132313.14_MRPL35	-0.168023	-0.313329	-0.363201	-0.281518	0.224316	2.16965e-09	1.70986e-19
ENSG00000134884.13_ARGLU1	0.215329	0.146035	0.362645	0.241336	0.105063	0.0139437	1.79569e-19
ENSG00000186162.10_CIDECP	-0.134988	-0.170005	-0.361782	-0.222258	0.357272	0.00308971	2.55346e-19
ENSG00000258727.1_RP11-66N24.3	0.106511	0.272375	0.360974	0.24662	0.513891	3.2473e-07	2.63652e-19
ENSG00000262246.5_CORO7	0.155676	0.138168	0.360906	0.21825	0.264834	0.0217528	2.7914e-19
ENSG00000146350.13_TBC1D32	0.156888	0.354479	0.360689	0.290685	0.25945	5.76948e-12	2.98897e-19
ENSG00000272994.1_RP11-332H14.2	0.113785	0.156543	0.360419	0.210249	0.473321	0.00742896	4.41686e-19
ENSG00000248019.2_FAM13A-AS1	0.120554	0.262085	0.358678	0.247106	0.436567	1.02354e-06	4.81965e-19
ENSG00000272578.5_AP000347.2	0.168026	0.177329	0.35855	0.234635	0.22439	0.00187074	5.05839e-19
ENSG00000185651.14_UBE2L3	-0.149231	-0.139162	-0.358372	-0.215589	0.289396	0.0206173	5.37758e-19
ENSG00000127415.12_IDUA	0.13569	0.299021	0.357997	0.264236	0.353813	1.3878e-08	5.59298e-19
ENSG00000165819.11_METTL3	0.187898	0.215441	0.357939	0.253759	0.167424	9.41694e-05	6.6861e-19
ENSG00000132305.20_IMMT	-0.146943	-0.175182	-0.357265	-0.226464	0.299229	0.00217002	6.90186e-19
ENSG00000136542.8_GALNT5	0.167966	0.41839	0.356592	0.314316	0.224152	6.25281e-17	7.97347e-19
ENSG00000125648.14_SLC25A23	-0.170309	-0.347062	-0.356032	-0.291134	0.218443	1.77263e-11	1.16992e-18
ENSG00000130714.15_POMT1	0.146434	0.195399	0.355017	0.232283	0.301385	0.000486813	1.19975e-18
ENSG00000147162.13_OGT	0.147715	0.221664	0.354903	0.241427	0.296153	5.48735e-05	1.2068e-18
ENSG00000102901.12_CENPT	0.210806	0.176572	0.354861	0.247413	0.114594	0.00197161	1.28613e-18
ENSG00000224963.3_U82695.9	0.118091	0.181168	0.354052	0.21777	0.451756	0.0014267	1.50646e-18
ENSG00000116016.13_EPAS1	-0.200683	-0.41482	-0.353822	-0.323108	0.135319	1.25674e-16	1.67166e-18
ENSG00000100605.16_ITPK1	-0.182737	-0.163872	-0.353452	-0.233354	0.180717	0.00466138	1.76388e-18
ENSG00000196440.11_ARMCX4	0.137462	0.140325	0.353192	0.210326	0.344408	0.0193336	1.89769e-18
ENSG00000213347.10_MXD3	0.154379	0.16142	0.352789	0.222863	0.269272	0.00547001	1.93675e-18
ENSG00000168481.8_LGI3	-0.135818	-0.2288	-0.352923	-0.23918	0.353166	2.89637e-05	1.94351e-18
ENSG00000224594.2_RPL29P19	0.202147	0.276581	0.352815	0.277181	0.132236	2.0319e-07	1.94671e-18
ENSG00000243708.10_PLA2G4B	0.165149	0.154143	0.352789	0.224027	0.226648	0.00861077	2.04709e-18
ENSG00000213366.12_GSTM2	0.156896	0.246111	0.352468	0.251825	0.259538	5.47348e-06	2.11956e-18
ENSG00000250120.6_PCDHA10	0.188062	0.28335	0.351535	0.274316	0.16681	9.4622e-08	2.62941e-18
ENSG00000094631.18_HDAC6	0.17585	0.123898	0.351157	0.216968	0.202914	0.0450839	2.87941e-18
ENSG00000101199.12_ARFGAP1	0.10689	0.295575	0.350969	0.251145	0.510324	2.12707e-08	3.0599e-18
ENSG00000269191.1_AC005387.2	0.141761	0.236145	0.350441	0.242782	0.325957	1.44895e-05	3.54876e-18
ENSG00000169231.13_THBS3	0.155362	0.312021	0.349128	0.272171	0.266001	2.58633e-09	4.77156e-18
ENSG00000214944.9_ARHGEF28	0.252496	0.459263	0.350267	0.354009	0.0421877	7.51617e-21	4.7825e-18
ENSG00000131591.17_C1orf159	0.126794	0.160589	0.348918	0.2121	0.401322	0.00577117	5.0926e-18
ENSG00000140488.15_CELF6	0.222526	0.188162	0.34845	0.253046	0.0893265	0.000849863	5.55923e-18
ENSG00000119630.13_PGF	0.140046	0.245453	0.34876	0.244753	0.331409	5.86086e-06	5.56421e-18
ENSG00000261326.2_LINC01355	0.120787	0.156413	0.348436	0.208545	0.435319	0.00748544	5.9955e-18
ENSG00000187609.15_EXD3	0.214757	0.27545	0.347975	0.279394	0.106644	2.315e-07	6.3752e-18
ENSG00000173473.10_SMARCC1	-0.109388	-0.175971	-0.346584	-0.210648	0.4943	0.00205556	9.04163e-18
ENSG00000244560.6_RP4-800G7.2	0.111966	0.227745	0.346472	0.228728	0.483827	3.18995e-05	9.23351e-18
ENSG00000205129.8_C4orf47	0.208408	0.352405	0.346375	0.302396	0.119381	8.02605e-12	1.00428e-17
ENSG00000135976.17_ANKRD36	0.228425	0.190167	0.345997	0.254863	0.0787753	0.000728627	1.01282e-17
ENSG00000108848.15_LUC7L3	0.191353	0.181332	0.345972	0.239553	0.158333	0.00140964	1.07555e-17
ENSG00000152669.8_CCNO	0.176448	0.236894	0.345514	0.252952	0.199926	1.34865e-05	1.13072e-17
ENSG00000241057.2_AC004985.12	0.213697	0.273291	0.345469	0.277486	0.110247	2.93557e-07	1.14551e-17
ENSG00000118495.18_PLAGL1	0.124684	0.128257	0.345392	0.199444	0.413435	0.0363734	1.21613e-17
ENSG00000259275.2_RP11-522B15.3	0.126609	0.244458	0.344804	0.238624	0.401955	6.42103e-06	1.41897e-17
ENSG00000182841.12_RRP7BP	0.119076	0.203933	0.344504	0.222504	0.44512	0.00024701	1.45291e-17
ENSG00000132485.13_ZRANB2	0.181156	0.216494	0.344206	0.247286	0.185956	8.59399e-05	1.52493e-17
ENSG00000197321.14_SVIL	-0.129146	-0.40141	-0.34418	-0.291579	0.388505	1.81091e-15	1.5632e-17
ENSG00000140983.13_RHOT2	0.182911	0.216348	0.34383	0.247697	0.180007	8.70722e-05	1.69298e-17
ENSG00000101977.19_MCF2	0.289528	0.339472	0.343731	0.324244	0.0164274	5.22965e-11	1.71418e-17
ENSG00000114841.17_DNAH1	0.126939	0.200816	0.342648	0.223468	0.400582	0.000316998	2.18103e-17
ENSG00000247950.6_SEC24B-AS1	0.133969	0.17232	0.342683	0.216324	0.362657	0.0026424	2.18942e-17
ENSG00000064195.7_DLX3	0.112525	0.253338	0.342131	0.235998	0.480439	2.59436e-06	2.50383e-17
ENSG00000138036.18_DYNC2LI1	0.146212	0.127498	0.341944	0.205218	0.302528	0.0378119	2.59312e-17
ENSG00000247809.7_NR2F2-AS1	0.214659	0.449443	0.341805	0.335302	0.106434	6.97334e-20	2.62283e-17
ENSG00000266896.1_RP1-266L20.9	0.156336	0.15343	0.341345	0.217037	0.26149	0.00899049	3.0327e-17
ENSG00000164902.13_PHAX	-0.113232	-0.28201	-0.341008	-0.245417	0.476821	1.10539e-07	3.22013e-17
ENSG00000230454.1_U73166.2	0.172116	0.156524	0.340945	0.223195	0.212779	0.00743691	3.29081e-17
ENSG00000118655.4_DCLRE1B	-0.123601	-0.219714	-0.340846	-0.228054	0.420394	6.50847e-05	3.50291e-17
ENSG00000102753.9_KPNA3	-0.108862	-0.17151	-0.340589	-0.206987	0.49722	0.00278982	3.67091e-17
ENSG00000273771.1_RP11-236L14.2	0.191035	0.419117	0.340392	0.316848	0.159605	5.39366e-17	3.70069e-17
ENSG00000151376.16_ME3	0.123314	0.19954	0.340346	0.221067	0.421455	0.000349735	3.71263e-17
ENSG00000116032.5_GRIN3B	0.109478	0.228548	0.340319	0.226115	0.49367	2.96535e-05	3.83351e-17
ENSG00000157306.14_ZFHX2-AS1	0.115663	0.218361	0.340077	0.2247	0.461833	7.32396e-05	3.91566e-17
ENSG00000246250.2_RP11-613D13.5	0.139253	0.257477	0.340055	0.245595	0.335722	1.68491e-06	3.91573e-17
ENSG00000198563.13_DDX39B	0.102436	0.152493	0.339258	0.198062	0.536608	0.009499	4.7934e-17
ENSG00000213398.7_LCAT	0.134316	0.256372	0.33921	0.243299	0.361504	1.88572e-06	4.97761e-17
ENSG00000241014.1_RP11-244H3.1	0.100163	0.214648	0.339048	0.217953	0.551235	0.000100973	5.12817e-17
ENSG00000237512.6_UNC5B-AS1	0.17099	0.468688	0.338276	0.325985	0.215762	9.36979e-22	6.03165e-17
ENSG00000097007.17_ABL1	-0.168762	-0.205872	-0.338213	-0.237616	0.221907	0.000210359	6.0339e-17
ENSG00000100298.15_APOBEC3H	0.149582	0.185214	0.338198	0.224331	0.288017	0.0010623	6.21902e-17
ENSG00000154813.9_DPH3	-0.109973	-0.24346	-0.338066	-0.2305	0.490778	7.063e-06	6.29993e-17
ENSG00000105875.13_WDR91	0.188878	0.219916	0.337922	0.248905	0.16356	6.398e-05	6.9471e-17
ENSG00000009335.17_UBE3C	-0.171411	-0.366065	-0.337361	-0.291612	0.215204	8.89104e-13	7.30792e-17
ENSG00000185008.17_ROBO2	0.135298	0.516809	0.337351	0.329819	0.355147	3.90819e-27	7.32531e-17
ENSG00000100416.12_TRMU	0.119161	0.186289	0.337328	0.214259	0.444518	0.000979848	7.36923e-17
ENSG00000268573.1_RP11-158H5.7	0.110611	0.205645	0.337079	0.217778	0.490695	0.000214205	8.15455e-17
ENSG00000182109.7_RP11-69E11.4	0.142826	0.187509	0.336866	0.2224	0.319663	0.000893017	8.34004e-17
ENSG00000266412.5_NCOA4	-0.158366	-0.373976	-0.336765	-0.289702	0.252832	2.45132e-13	8.5495e-17
ENSG00000178951.8_ZBTB7A	-0.152825	-0.126086	-0.336482	-0.205131	0.275327	0.0405476	9.43971e-17
ENSG00000048052.21_HDAC9	0.130271	0.17371	0.336223	0.213401	0.383281	0.0023997	9.67291e-17
ENSG00000152926.14_ZNF117	0.124841	0.154883	0.335859	0.205195	0.412469	0.00822555	1.02812e-16
ENSG00000259668.5_RP11-707P17.2	0.136439	0.161471	0.335733	0.211214	0.350521	0.00545396	1.17583e-16
ENSG00000167280.16_ENGASE	0.101822	0.161731	0.33529	0.199614	0.540163	0.00536509	1.21919e-16
ENSG00000150967.17_ABCB9	0.137522	0.17001	0.335001	0.214178	0.344229	0.00308898	1.26562e-16
ENSG00000105723.11_GSK3A	-0.169353	-0.256415	-0.334906	-0.253558	0.219922	1.87804e-06	1.27775e-16
ENSG00000120889.12_TNFRSF10B	0.161455	0.293733	0.33496	0.263383	0.239435	2.67021e-08	1.27867e-16
ENSG00000166847.9_DCTN5	-0.222555	-0.405088	-0.334896	-0.320847	0.0897772	8.88768e-16	1.28171e-16
ENSG00000264608.1_RP11-192H23.8	0.105578	0.256067	0.333887	0.231844	0.519249	1.94488e-06	1.6364e-16
ENSG00000262528.2_LA16c-349E10.1	0.152402	0.183632	0.333483	0.223172	0.276894	0.00119224	1.87816e-16
ENSG00000271959.1_CTD-3064M3.7	0.160709	0.155003	0.333214	0.216308	0.242609	0.00816908	1.89792e-16
ENSG00000272983.1_RP11-508N22.12	0.110356	0.215411	0.333159	0.219642	0.492558	9.43407e-05	1.9296e-16
ENSG00000161996.18_WDR90	0.150272	0.170566	0.333066	0.217968	0.28532	0.00297568	1.94535e-16
ENSG00000139190.16_VAMP1	0.117468	0.174112	0.332851	0.208144	0.455608	0.00233763	2.05463e-16
ENSG00000144134.18_RABL2A	0.163455	0.214186	0.332769	0.236803	0.232409	0.000105232	2.07537e-16
ENSG00000263272.1_CTC-524C5.2	0.135912	0.219994	0.332717	0.229541	0.352983	6.35233e-05	2.08531e-16
ENSG00000271857.1_RP1-244F24.1	0.103269	0.35099	0.332517	0.262259	0.531864	9.90188e-12	2.15347e-16
ENSG00000165660.7_FAM175B	-0.176276	-0.323975	-0.332686	-0.277646	0.200819	5.06374e-10	2.15394e-16
ENSG00000234353.2_AP000347.4	0.170562	0.178781	0.33253	0.227291	0.217467	0.00169273	2.15554e-16
ENSG00000225511.6_LINC00475	0.212622	0.265209	0.332238	0.270023	0.111686	7.24402e-07	2.42177e-16
ENSG00000227388.2_RP11-112J3.16	0.117584	0.183044	0.332015	0.210881	0.455306	0.00124668	2.43459e-16
ENSG00000082213.17_C5orf22	-0.178254	-0.292615	-0.331982	-0.267617	0.193573	3.07023e-08	2.47639e-16
ENSG00000238045.9_AC009133.12	0.157743	0.205645	0.331902	0.231764	0.254704	0.000214155	2.50447e-16
ENSG00000002919.14_SNX11	-0.22417	-0.236221	-0.331845	-0.264079	0.0884201	1.43904e-05	2.57029e-16
ENSG00000247092.6_SNHG10	0.139638	0.239339	0.331651	0.236876	0.333559	1.05912e-05	2.70435e-16
ENSG00000182512.4_GLRX5	-0.215616	-0.169971	-0.331502	-0.23903	0.105537	0.00309513	2.80943e-16
ENSG00000186951.16_PPARA	-0.166056	-0.380695	-0.331337	-0.292696	0.222995	7.54934e-14	2.87629e-16
ENSG00000198646.13_NCOA6	-0.101065	-0.266291	-0.331136	-0.232831	0.545598	6.40387e-07	3.08092e-16
ENSG00000082482.13_KCNK2	0.109254	0.158058	0.330931	0.199415	0.495255	0.0067689	3.11016e-16
ENSG00000170185.9_USP38	-0.145749	-0.246755	-0.330705	-0.24107	0.30516	5.13419e-06	3.29522e-16
ENSG00000242866.9_STRC	0.18422	0.330117	0.330603	0.281647	0.177564	2.104e-10	3.52396e-16
ENSG00000147164.11_SNX12	-0.153856	-0.270973	-0.330321	-0.251717	0.271351	3.81455e-07	3.56492e-16
ENSG00000100836.10_PABPN1	0.114055	0.162855	0.33025	0.202387	0.471304	0.00498029	3.67148e-16
ENSG00000129484.13_PARP2	0.113697	0.158918	0.330122	0.200912	0.47383	0.00641426	3.85564e-16
ENSG00000178297.12_TMPRSS9	0.108457	0.17169	0.329911	0.203353	0.500513	0.00275753	4.00877e-16
ENSG00000114857.17_NKTR	0.150372	0.189793	0.32956	0.223242	0.285	0.000750088	4.16415e-16
ENSG00000145029.13_NICN1	0.132243	0.187836	0.329733	0.216604	0.372535	0.00087117	4.17228e-16
ENSG00000124641.15_MED20	-0.174946	-0.30571	-0.329557	-0.270071	0.205439	5.9432e-09	4.30984e-16
ENSG00000280789.1_PAGR1	0.134629	0.168245	0.329107	0.21066	0.359698	0.0034777	4.65786e-16
ENSG00000260261.1_RP11-480A16.1	0.162799	0.238001	0.328963	0.243254	0.235075	1.21181e-05	4.86236e-16
ENSG00000245970.2_KB-1208A12.3	0.130388	0.264537	0.328789	0.241238	0.382263	7.79357e-07	4.89923e-16
ENSG00000168772.10_CXXC4	0.15656	0.147666	0.328777	0.211001	0.260793	0.0127005	5.11192e-16
ENSG00000183520.11_UTP11	-0.180286	-0.301991	-0.328455	-0.270244	0.188071	9.5055e-09	5.54529e-16
ENSG00000067445.20_TRO	0.126436	0.178514	0.32822	0.211057	0.402802	0.00172429	5.75673e-16
ENSG00000148411.7_NACC2	-0.242813	-0.395677	-0.328002	-0.322164	0.0574123	5.0795e-15	5.90147e-16
ENSG00000196189.12_SEMA4A	0.16928	0.165349	0.327935	0.220855	0.22011	0.00422436	5.92804e-16
ENSG00000279716.1_AC006128.2	0.176924	0.248365	0.327664	0.250984	0.199453	4.36442e-06	6.24642e-16
ENSG00000178467.17_P4HTM	0.157712	0.229598	0.32764	0.238316	0.254532	2.69266e-05	6.4849e-16
ENSG00000226849.1_RP4-635E18.7	0.14201	0.288931	0.327477	0.252806	0.324497	4.82216e-08	6.52816e-16
ENSG00000235790.7_RP11-73M7.6	0.175094	0.300276	0.327384	0.267585	0.205234	1.18556e-08	6.58683e-16
ENSG00000273188.1_RP3-402G11.25	0.116418	0.172923	0.327382	0.205574	0.458471	0.0025289	7.01564e-16
ENSG00000109771.15_LRP2BP	0.198466	0.27143	0.327038	0.265645	0.140209	3.61606e-07	8.36429e-16
ENSG00000226471.6_CTA-292E10.6	0.27166	0.280937	0.326345	0.292981	0.0267755	1.24656e-07	8.59061e-16
ENSG00000267834.1_RP11-167N5.5	0.193065	0.204776	0.326197	0.241346	0.153469	0.000230637	8.76984e-16
ENSG00000135473.14_PAN2	0.162699	0.16673	0.32614	0.218523	0.235106	0.00385794	9.22423e-16
ENSG00000133318.13_RTN3	-0.1233	-0.215863	-0.325738	-0.221634	0.421477	9.06654e-05	9.93695e-16
ENSG00000197976.11_AKAP17A	0.125438	0.295719	0.325566	0.248908	0.407835	2.09578e-08	1.14313e-15
ENSG00000115339.13_GALNT3	0.133021	0.343081	0.32498	0.267028	0.367576	3.16507e-11	1.16815e-15
ENSG00000263072.6_ZNF213-AS1	0.109781	0.232181	0.324881	0.222281	0.491774	2.11148e-05	1.16985e-15
ENSG00000273759.1_RP4-563E14.1	0.148929	0.249176	0.32467	0.240925	0.291308	4.01895e-06	1.22444e-15
ENSG00000205593.11_DENND6B	0.143751	0.167973	0.324514	0.212079	0.314973	0.00354099	1.26045e-15
ENSG00000130764.9_LRRC47	-0.143206	-0.16521	-0.324647	-0.211021	0.317902	0.0042638	1.26151e-15
ENSG00000134982.16_APC	-0.134965	-0.315815	-0.324359	-0.25838	0.357392	1.53298e-09	1.37846e-15
ENSG00000109158.10_GABRA4	0.192038	0.394586	0.324109	0.303577	0.155952	6.19247e-15	1.42449e-15
ENSG00000269680.1_CTD-3128G10.6	0.101816	0.169949	0.32387	0.198545	0.540217	0.00309963	1.50435e-15
ENSG00000234290.2_AC116366.6	0.108336	0.126868	0.323718	0.186307	0.501389	0.038984	1.55091e-15
ENSG00000280039.1_RN7SKP23	0.164269	0.268739	0.323582	0.252197	0.23008	4.86647e-07	1.60444e-15
ENSG00000163462.17_TRIM46	0.151834	0.376722	0.323199	0.283918	0.279385	1.54697e-13	1.68683e-15
ENSG00000226696.5_LENG8-AS1	0.203832	0.237316	0.323195	0.254781	0.129526	1.29389e-05	1.69464e-15
ENSG00000253837.1_RP11-177H13.2	0.153414	0.268561	0.323166	0.248381	0.273123	4.96495e-07	1.73104e-15
ENSG00000197586.12_ENTPD6	0.134664	0.202456	0.323015	0.220045	0.359419	0.000278145	1.88721e-15
ENSG00000226674.8_TEX41	0.167773	0.302792	0.322499	0.264354	0.225719	8.66261e-09	2.36724e-15
ENSG00000171861.10_MRM3	-0.112549	-0.177047	-0.321332	-0.203643	0.480482	0.00190724	2.58861e-15
ENSG00000104881.15_PPP1R13L	0.132488	0.340922	0.321303	0.264905	0.370887	4.2343e-11	2.60381e-15
ENSG00000147454.13_SLC25A37	0.11348	0.231129	0.320794	0.221801	0.475412	2.33527e-05	2.93547e-15
ENSG00000111674.8_ENO2	0.200486	0.295709	0.320717	0.272304	0.135763	2.09622e-08	2.93583e-15
ENSG00000230224.1_PHBP9	0.156366	0.235214	0.320707	0.237429	0.261415	1.57725e-05	2.97646e-15
ENSG00000100288.19_CHKB	0.179841	0.18456	0.32033	0.228244	0.189481	0.00111434	3.20541e-15
ENSG00000238917.1_SNORD10	0.151768	0.249402	0.320101	0.240424	0.279838	3.92269e-06	3.34635e-15
ENSG00000109065.11_NAT9	0.103177	0.242254	0.319888	0.221773	0.531895	7.95518e-06	3.53127e-15
ENSG00000259359.1_RP11-327J17.2	0.138497	0.20204	0.31985	0.220129	0.339742	0.000287629	3.62627e-15
ENSG00000280332.1_CTD-2013N17.6	0.151438	0.300816	0.319265	0.257173	0.280647	1.10426e-08	4.01961e-15
ENSG00000079974.17_RABL2B	0.125606	0.221267	0.319487	0.22212	0.406843	5.68409e-05	4.02377e-15
ENSG00000215252.11_GOLGA8B	0.167764	0.17499	0.319274	0.220676	0.225589	0.00219718	4.02404e-15
ENSG00000188747.8_NOXA1	0.124707	0.136668	0.319114	0.193496	0.413475	0.0236042	4.13981e-15
ENSG00000124813.20_RUNX2	0.181719	0.438225	0.319109	0.313018	0.184294	8.37498e-19	4.18679e-15
ENSG00000139631.18_CSAD	0.140993	0.17585	0.318776	0.211873	0.32865	0.00207214	4.4624e-15
ENSG00000188710.2_QRFP	-0.197929	-0.208677	-0.318765	-0.24179	0.142733	0.000166659	4.522e-15
ENSG00000084090.13_STARD7	-0.253488	-0.250565	-0.318701	-0.274251	0.0412141	3.48163e-06	4.57312e-15
ENSG00000214193.10_SH3D21	0.152472	0.359654	0.318642	0.276923	0.276985	2.53806e-12	4.58131e-15
ENSG00000274386.5_TMEM269	0.169945	0.201002	0.318458	0.229802	0.21888	0.000312941	4.74615e-15
ENSG00000250506.7_CDK3	0.145499	0.163097	0.318379	0.208992	0.306394	0.0049088	4.82791e-15
ENSG00000159147.17_DONSON	0.224732	0.300196	0.31799	0.280973	0.0894409	1.19363e-08	5.29356e-15
ENSG00000064607.16_SUGP2	0.11565	0.181243	0.317955	0.204949	0.461818	0.00141861	5.4482e-15
ENSG00000139977.13_NAA30	-0.112986	-0.292295	-0.317778	-0.241019	0.478337	3.19136e-08	5.57656e-15
ENSG00000167766.18_ZNF83	0.204365	0.183956	0.317708	0.235343	0.12794	0.00116491	5.62613e-15
ENSG00000118496.4_FBXO30	-0.130547	-0.469325	-0.317263	-0.305712	0.381169	8.81573e-22	6.43565e-15
ENSG00000132000.11_PODNL1	0.166047	0.492371	0.316707	0.325042	0.222986	2.28978e-24	7.07012e-15
ENSG00000228393.3_LINC01004	0.132056	0.211994	0.31634	0.22013	0.372969	0.000125939	7.68541e-15
ENSG00000159214.12_CCDC24	0.159744	0.225217	0.316006	0.233656	0.247269	4.00383e-05	8.2742e-15
ENSG00000186417.13_GLDN	0.11754	0.241597	0.315731	0.224956	0.455355	8.49596e-06	8.77556e-15
ENSG00000272669.1_RP3-508I15.21	0.14422	0.285511	0.315592	0.248441	0.31223	7.28465e-08	9.43127e-15
ENSG00000167371.17_PRRT2	0.128655	0.159075	0.315056	0.200929	0.391542	0.00635044	1.03353e-14
ENSG00000244723.3_ASLP1	0.140495	0.164158	0.31486	0.206504	0.329963	0.00456999	1.04054e-14
ENSG00000143294.14_PRCC	-0.140165	-0.217377	-0.314774	-0.224105	0.33091	7.97251e-05	1.04963e-14
ENSG00000116688.16_MFN2	-0.179212	-0.36824	-0.314768	-0.287407	0.19078	6.41355e-13	1.04987e-14
ENSG00000138658.15_ZGRF1	0.108821	0.194744	0.314516	0.206027	0.49752	0.000512086	1.12082e-14
ENSG00000198331.10_HYLS1	-0.134074	-0.308656	-0.314313	-0.252347	0.362285	4.03626e-09	1.15547e-14
ENSG00000281026.1_N4BP2L2-IT2	0.203138	0.235547	0.314391	0.251026	0.130593	1.53227e-05	1.15613e-14
ENSG00000277135.1_RP11-327J17.9	0.185337	0.372066	0.314307	0.29057	0.173934	3.34951e-13	1.17935e-14
ENSG00000048828.16_FAM120A	-0.194466	-0.31089	-0.314211	-0.273189	0.150021	3.00513e-09	1.20779e-14
ENSG00000127957.17_PMS2P3	0.15421	0.229368	0.314063	0.232547	0.269866	2.75032e-05	1.21458e-14
ENSG00000108813.10_DLX4	0.146985	0.273108	0.313691	0.244595	0.298943	2.99101e-07	1.36333e-14
ENSG00000075415.12_SLC25A3	-0.153361	-0.186194	-0.313472	-0.217676	0.272984	0.000986269	1.38689e-14
ENSG00000205339.9_IPO7	-0.172575	-0.321951	-0.313424	-0.269317	0.211732	6.62918e-10	1.39404e-14
ENSG00000110851.11_PRDM4	-0.120682	-0.29104	-0.313311	-0.241678	0.435977	3.72338e-08	1.41753e-14
ENSG00000267193.5_RP11-116O18.3	0.253195	0.27143	0.313394	0.27934	0.0415749	3.61862e-07	1.41833e-14
ENSG00000261244.1_RP11-114H24.7	0.115487	0.177183	0.313306	0.201992	0.462348	0.0018901	1.42018e-14
ENSG00000119681.11_LTBP2	0.147924	0.140096	0.313138	0.200386	0.295543	0.0195903	1.46644e-14
ENSG00000223374.1_AC005104.3	0.176195	0.281301	0.313127	0.256875	0.201096	1.19934e-07	1.64991e-14
ENSG00000197912.14_SPG7	0.125627	0.147997	0.312458	0.195361	0.4069	0.012455	1.73619e-14
ENSG00000203739.3_RP11-296O14.3	0.208271	0.239699	0.312376	0.253449	0.119106	1.02201e-05	1.80485e-14
ENSG00000140464.19_PML	0.158585	0.293023	0.311829	0.254479	0.252542	2.93283e-08	1.95313e-14
ENSG00000244242.1_IFITM10	0.198481	0.444501	0.312198	0.318393	0.140474	2.22715e-19	1.95374e-14
ENSG00000272894.5_RP5-1159O4.1	0.178063	0.164496	0.311842	0.218133	0.193938	0.00446938	1.95609e-14
ENSG00000251562.7_MALAT1	0.179713	0.194904	0.311165	0.228594	0.189856	0.000505177	2.30045e-14
ENSG00000165494.11_PCF11	0.144754	0.133001	0.311039	0.196265	0.309621	0.028587	2.3109e-14
ENSG00000100258.17_LMF2	0.152775	0.246329	0.310996	0.2367	0.275663	5.36242e-06	2.32099e-14
ENSG00000105879.11_CBLL1	-0.192025	-0.360732	-0.310977	-0.287911	0.155888	2.17731e-12	2.33411e-14
ENSG00000213865.7_C8orf44	0.131619	0.155039	0.310792	0.19915	0.374574	0.00815444	2.40723e-14
ENSG00000245067.6_IGFBP7-AS1	0.197317	0.254195	0.310894	0.254135	0.144738	2.37196e-06	2.40845e-14
ENSG00000084636.17_COL16A1	0.171483	0.382915	0.310787	0.288395	0.214823	5.29272e-14	2.41755e-14
ENSG00000101019.21_UQCC1	0.127029	0.223657	0.310645	0.220444	0.399774	4.59537e-05	2.4607e-14
ENSG00000136485.14_DCAF7	-0.234145	-0.440911	-0.310649	-0.328568	0.0701997	4.81105e-19	2.46743e-14
ENSG00000255363.2_RP11-672A2.5	0.173391	0.155009	0.310502	0.212967	0.209598	0.00816739	2.51557e-14
ENSG00000167601.11_AXL	-0.144994	-0.193836	-0.310495	-0.216442	0.308104	0.000549434	2.52812e-14
ENSG00000277831.1_RP11-269C23.5	0.190911	0.266083	0.310466	0.25582	0.159132	6.56717e-07	2.53688e-14
ENSG00000186510.11_CLCNKA	0.125477	0.186581	0.31042	0.207493	0.407634	0.000958327	2.54805e-14
ENSG00000198301.11_SDAD1	-0.10421	-0.283995	-0.310401	-0.232869	0.526544	8.79545e-08	2.58337e-14
ENSG00000213614.9_HEXA	0.106845	0.1585	0.310306	0.191884	0.510919	0.00658373	2.73915e-14
ENSG00000138002.14_IFT172	0.129758	0.174076	0.310064	0.204633	0.385863	0.002342	2.79357e-14
ENSG00000176871.8_WSB2	-0.197244	-0.206648	-0.309712	-0.237868	0.14453	0.000197194	2.95355e-14
ENSG00000181656.6_GPR88	0.144989	0.243983	0.309706	0.232893	0.308018	6.70739e-06	3.2332e-14
ENSG00000235831.6_BHLHE40-AS1	0.146859	0.195289	0.308917	0.217022	0.299504	0.000491019	3.57832e-14
ENSG00000229127.1_AC007038.7	0.111879	0.180169	0.308805	0.200284	0.484248	0.00153098	3.59761e-14
ENSG00000155511.17_GRIA1	0.120303	0.382799	0.308719	0.270607	0.437739	5.37733e-14	3.75539e-14
ENSG00000196767.6_POU3F4	0.205285	0.331235	0.3085	0.281673	0.125483	1.79281e-10	3.95663e-14
ENSG00000270055.1_CTD-3092A11.2	0.219843	0.290533	0.308354	0.27291	0.0962763	3.96444e-08	4.01191e-14
ENSG00000175455.14_CCDC14	0.187645	0.245757	0.308112	0.247171	0.167863	5.68768e-06	4.224e-14
ENSG00000267707.2_RP11-95O2.5	0.172703	0.162824	0.30803	0.214519	0.211762	0.00499154	4.30863e-14
ENSG00000095564.13_BTAF1	0.124183	0.19271	0.307936	0.208276	0.416718	0.00059906	4.33053e-14
ENSG00000260000.2_RP3-467N11.1	0.120171	0.262486	0.307906	0.230188	0.438213	9.82779e-07	4.34095e-14
ENSG00000269956.1_MKNK1-AS1	0.110333	0.155027	0.307536	0.190965	0.492726	0.00815865	4.67325e-14
ENSG00000213199.7_ASIC3	0.140361	0.316421	0.307656	0.254813	0.330427	1.41234e-09	4.67969e-14
ENSG00000225032.5_RP11-228B15.4	0.102385	0.153454	0.307535	0.187792	0.536817	0.00898004	4.7024e-14
ENSG00000067596.10_DHX8	-0.175644	-0.367594	-0.307463	-0.283567	0.203144	7.09088e-13	4.87532e-14
ENSG00000279488.1_AC004623.3	0.165139	0.318395	0.307327	0.263621	0.226651	1.07569e-09	4.8782e-14
ENSG00000099326.8_MZF1	0.141614	0.217044	0.307112	0.221923	0.326325	8.19371e-05	5.16373e-14
ENSG00000267651.1_RP11-95O2.1	0.102445	0.143036	0.307045	0.184175	0.536613	0.0165822	5.28672e-14
ENSG00000254039.1_RP11-304F15.6	0.150493	0.228145	0.306589	0.228409	0.284688	3.07679e-05	5.68746e-14
ENSG00000110321.16_EIF4G2	-0.177159	-0.257895	-0.306569	-0.247208	0.198115	1.61401e-06	5.71567e-14
ENSG00000107518.16_ATRNL1	0.114485	0.359498	0.30654	0.260175	0.468879	2.5895e-12	5.79039e-14
ENSG00000271913.5_RP1-111C20.4	0.197753	0.267228	0.306321	0.257101	0.143111	5.78401e-07	6.17948e-14
ENSG00000155256.17_ZFYVE27	0.106464	0.137225	0.306148	0.183279	0.514346	0.0228886	6.27826e-14
ENSG00000214826.5_DDX12P	0.135005	0.128913	0.30585	0.189922	0.357186	0.0351591	6.59811e-14
ENSG00000198863.7_RUNDC1	-0.190103	-0.221582	-0.305821	-0.239169	0.1612	5.52558e-05	6.73645e-14
ENSG00000124839.12_RAB17	0.129601	0.228457	0.305588	0.221216	0.386689	2.98692e-05	6.98231e-14
ENSG00000273300.1_AC000068.9	0.216079	0.30663	0.305505	0.276071	0.105839	5.27156e-09	7.19734e-14
ENSG00000154945.6_ANKRD40	-0.174753	-0.175107	-0.305242	-0.218367	0.205835	0.00218108	7.69629e-14
ENSG00000169016.16_E2F6	-0.209583	-0.357774	-0.305083	-0.290813	0.116891	3.39385e-12	7.72848e-14
ENSG00000263033.2_RP11-396B14.2	0.156006	0.129864	0.30493	0.196933	0.263322	0.0335588	8.16645e-14
ENSG00000112276.13_BVES	-0.184115	-0.383953	-0.304656	-0.290908	0.178051	4.46817e-14	8.79804e-14
ENSG00000212694.8_LINC01089	0.1473	0.189576	0.304448	0.213774	0.297533	0.000762912	8.97992e-14
ENSG00000213999.15_MEF2B	0.151221	0.227695	0.30435	0.227755	0.281266	3.20144e-05	9.04843e-14
ENSG00000155363.18_MOV10	0.127871	0.183919	0.304229	0.20534	0.395621	0.00116801	9.22583e-14
ENSG00000270441.1_RP11-694I15.7	0.155564	0.246733	0.304123	0.235474	0.265241	5.14512e-06	9.54985e-14
ENSG00000249087.6_ZNF436-AS1	0.137107	0.145151	0.30402	0.195426	0.346619	0.014672	9.66448e-14
ENSG00000073711.10_PPP2R3A	-0.124526	-0.139081	-0.303853	-0.189154	0.414127	0.0207026	9.95095e-14
ENSG00000119707.13_RBM25	0.109108	0.17385	0.303824	0.195594	0.495788	0.00237735	1.02113e-13
ENSG00000229152.2_ANKRD10-IT1	0.138421	0.236324	0.303702	0.226149	0.339634	1.42488e-05	1.03059e-13
ENSG00000241288.7_RP11-379B18.5	0.15335	0.19589	0.303654	0.217631	0.272871	0.000468366	1.04029e-13
ENSG00000111605.16_CPSF6	0.126329	0.181819	0.303605	0.203918	0.403375	0.00136119	1.07573e-13
ENSG00000153561.12_RMND5A	-0.111876	-0.280822	-0.303064	-0.231921	0.484179	1.2627e-07	1.17829e-13
ENSG00000223745.7_CCDC18-AS1	0.100948	0.223405	0.302966	0.209106	0.546111	4.70294e-05	1.19753e-13
ENSG00000117335.19_CD46	0.124299	0.159491	0.302738	0.195509	0.415787	0.0061855	1.27579e-13
ENSG00000129250.11_KIF1C	-0.107704	-0.17884	-0.302442	-0.196329	0.505	0.0016852	1.33423e-13
ENSG00000261505.1_LA16c-358B7.3	0.127399	0.290232	0.302405	0.240012	0.397601	4.10499e-08	1.34926e-13
ENSG00000244119.1_PDCL3P4	0.145358	0.21078	0.30222	0.219453	0.306714	0.00013989	1.39047e-13
ENSG00000082512.14_TRAF5	0.115659	0.199565	0.302132	0.205786	0.46178	0.000349223	1.43338e-13
ENSG00000105486.13_LIG1	0.113958	0.13404	0.302031	0.183343	0.472244	0.0270743	1.43445e-13
ENSG00000269834.5_ZNF528-AS1	0.186713	0.185338	0.301898	0.22465	0.169985	0.0010521	1.46779e-13
ENSG00000153560.11_UBP1	-0.117159	-0.185984	-0.302021	-0.201721	0.454717	0.00100254	1.46824e-13
ENSG00000108465.14_CDK5RAP3	0.151287	0.161636	0.30191	0.204944	0.281134	0.00539682	1.46977e-13
ENSG00000153253.16_SCN3A	0.262229	0.15686	0.301721	0.24027	0.0357607	0.00729122	1.52545e-13
ENSG00000112339.14_HBS1L	-0.126292	-0.28565	-0.301711	-0.237884	0.403593	7.18184e-08	1.54832e-13
ENSG00000274128.1_RP11-342A23.2	0.156638	0.206618	0.301618	0.221625	0.260341	0.000197718	1.55175e-13
ENSG00000127419.16_TMEM175	0.129406	0.168327	0.30146	0.199731	0.387804	0.00345921	1.62852e-13
ENSG00000214279.13_SCART1	0.157887	0.20521	0.301117	0.221405	0.254422	0.000222111	1.7269e-13
ENSG00000244752.2_CRYBB2	0.138763	0.149304	0.301062	0.196376	0.338259	0.0115353	1.7524e-13
ENSG00000158773.14_USF1	0.122642	0.142772	0.30099	0.188801	0.425368	0.0168439	1.77857e-13
ENSG00000242861.1_RP11-285F7.2	0.190896	0.197643	0.300916	0.229818	0.158928	0.000405406	1.78767e-13
ENSG00000157992.12_KRTCAP3	0.134066	0.140032	0.300887	0.191662	0.362252	0.0196582	1.80974e-13
ENSG00000100139.13_MICALL1	-0.182548	-0.218666	-0.300825	-0.234013	0.181572	7.13128e-05	1.82913e-13
ENSG00000084733.10_RAB10	-0.11622	-0.299567	-0.300724	-0.238837	0.459311	1.29334e-08	1.8866e-13
ENSG00000232807.2_RP11-536K7.3	0.155339	0.249925	0.300604	0.235289	0.266009	3.72164e-06	1.91241e-13
ENSG00000198707.14_CEP290	0.158016	0.22803	0.300544	0.228864	0.254049	3.1081e-05	1.91549e-13
ENSG00000067842.17_ATP2B3	0.107433	0.18821	0.300475	0.198706	0.50658	0.000846804	1.94101e-13
ENSG00000132274.15_TRIM22	0.207018	0.140304	0.300351	0.215891	0.121718	0.0193565	1.99865e-13
ENSG00000237672.1_KRR1P1	0.177788	0.265399	0.300245	0.247811	0.195361	7.09032e-07	2.04008e-13
ENSG00000261474.1_RP11-452L6.1	0.13512	0.252084	0.300201	0.229135	0.356623	2.97314e-06	2.082e-13
ENSG00000061794.12_MRPS35	-0.159573	-0.333316	-0.299908	-0.264266	0.247867	1.33983e-10	2.17009e-13
ENSG00000223704.1_LINC01422	0.132518	0.243407	0.299825	0.22525	0.370868	7.0965e-06	2.20473e-13
ENSG00000188636.3_LDOC1L	-0.25132	-0.451518	-0.299019	-0.333953	0.0447178	4.35775e-20	2.69234e-13
ENSG00000100151.15_PICK1	0.189988	0.212545	0.298863	0.233799	0.16054	0.000120263	2.70792e-13
ENSG00000214534.5_ZNF705E	0.194683	0.150359	0.298747	0.214596	0.149558	0.0108317	2.74674e-13
ENSG00000278867.1_RP11-640N20.4	0.210713	0.275627	0.298723	0.261687	0.11445	2.2705e-07	2.75348e-13
ENSG00000153246.12_PLA2R1	0.128461	0.351279	0.298717	0.259486	0.392416	9.47801e-12	2.75901e-13
ENSG00000069696.6_DRD4	0.235082	0.296723	0.298696	0.276834	0.0703673	1.84909e-08	2.77614e-13
ENSG00000171700.13_RGS19	-0.143928	-0.150882	-0.298661	-0.197824	0.313618	0.0104973	2.80012e-13
ENSG00000272870.1_RP11-798M19.6	0.281948	0.29692	0.298616	0.292494	0.0174847	1.81018e-08	2.81083e-13
ENSG00000179277.9_MEIS3P1	-0.285197	-0.503271	-0.298321	-0.362263	0.0167289	1.67319e-25	2.96505e-13
ENSG00000007392.16_LUC7L	0.181701	0.184183	0.298368	0.221417	0.184184	0.00114584	2.96775e-13
ENSG00000184271.16_POU6F1	0.138707	0.152173	0.298237	0.196372	0.338432	0.00968514	3.10317e-13
ENSG00000143786.7_CNIH3	0.169367	0.201117	0.297712	0.222732	0.219885	0.000310021	3.37116e-13
ENSG00000106603.18_COA1	0.142046	0.193906	0.297581	0.211178	0.324478	0.0005465	3.45286e-13
ENSG00000123297.17_TSFM	-0.140547	-0.18808	-0.297366	-0.208664	0.329788	0.000855225	3.64057e-13
ENSG00000169239.12_CA5B	0.183624	0.327899	0.297208	0.269577	0.178789	2.91764e-10	3.75868e-13
ENSG00000273373.1_RP5-1074L1.4	0.17922	0.245093	0.296907	0.240407	0.19097	6.06167e-06	4.01656e-13
ENSG00000212127.5_TAS2R14	0.13187	0.169902	0.296795	0.199522	0.374206	0.00310957	4.05129e-13
ENSG00000223960.6_AC009948.5	0.163632	0.230351	0.296411	0.230131	0.232728	2.51217e-05	4.42303e-13
ENSG00000254352.1_RP11-578O24.2	0.150098	0.172202	0.29613	0.206143	0.286281	0.00266206	4.59009e-13
ENSG00000162004.16_CCDC78	0.15832	0.186694	0.295953	0.213656	0.253069	0.000950721	4.77216e-13
ENSG00000254165.1_RP11-503E24.2	0.187736	0.242611	0.295515	0.241954	0.16771	7.67033e-06	5.26095e-13
ENSG00000179698.13_WDR97	0.1855	0.209719	0.295155	0.230125	0.173406	0.000152706	5.68002e-13
ENSG00000245849.6_RAD51-AS1	0.152107	0.161101	0.295007	0.202738	0.278146	0.00558326	5.81017e-13
ENSG00000267002.2_RP11-242D8.1	0.130779	0.139095	0.294938	0.188271	0.379766	0.0206926	6.04224e-13
ENSG00000145416.13_MARCH1	0.106383	0.143058	0.294752	0.181398	0.515011	0.0165601	6.12459e-13
ENSG00000005882.11_PDK2	-0.123962	-0.269201	-0.294683	-0.229282	0.418105	4.64346e-07	6.23191e-13
ENSG00000091483.6_FH	-0.143159	-0.203945	-0.294597	-0.213901	0.318284	0.000246836	6.312e-13
ENSG00000158435.7_CNOT11	-0.189698	-0.318863	-0.294386	-0.267649	0.161497	1.00709e-09	6.54107e-13
ENSG00000014914.20_MTMR11	0.123352	0.131152	0.294246	0.182917	0.42137	0.031416	6.75512e-13
ENSG00000147437.9_GNRH1	0.205387	0.240854	0.294196	0.246812	0.125667	9.15777e-06	6.82183e-13
ENSG00000241978.9_AKAP2	-0.273407	-0.213763	-0.294099	-0.260423	0.0271212	0.000109062	6.90251e-13
ENSG00000163617.10_CCDC191	0.137545	0.255036	0.294079	0.228887	0.344201	2.16979e-06	6.93538e-13
ENSG00000167447.12_SMG8	-0.216031	-0.320916	-0.293333	-0.27676	0.105842	7.63252e-10	8.06829e-13
ENSG00000003756.16_RBM5	0.166945	0.172305	0.29325	0.210833	0.220957	0.00264487	8.23512e-13
ENSG00000247095.2_MIR210HG	0.176469	0.287297	0.293175	0.252313	0.200113	5.8815e-08	8.25954e-13
ENSG00000275481.1_RP11-474P2.6	0.173144	0.228672	0.293155	0.231657	0.210117	2.93142e-05	8.42025e-13
ENSG00000268218.1_AC137932.4	0.15852	0.279292	0.29306	0.243624	0.252719	1.49112e-07	8.43353e-13
ENSG00000279954.1_WI2-85898F10.2	0.120654	0.135164	0.292911	0.18291	0.4361	0.0255012	8.68223e-13
ENSG00000213085.9_CFAP45	0.165925	0.1994	0.292889	0.219405	0.223448	0.000353613	8.80014e-13
ENSG00000263847.1_RP11-143J12.3	0.16547	0.264992	0.292821	0.241094	0.225281	7.42598e-07	8.86568e-13
ENSG00000245261.1_RP3-330M21.5	0.13418	0.232554	0.292765	0.219833	0.362093	2.0402e-05	8.87734e-13
ENSG00000124222.22_STX16	0.133452	0.199009	0.292764	0.208408	0.366262	0.000363982	9.20344e-13
ENSG00000146856.14_AGBL3	0.196536	0.221965	0.292436	0.236979	0.145662	5.35725e-05	9.562e-13
ENSG00000110888.17_CAPRIN2	0.1764	0.184744	0.292186	0.217777	0.200012	0.0010996	1.00547e-12
ENSG00000171962.17_DRC3	0.142641	0.138399	0.292146	0.191062	0.320781	0.0214775	1.01342e-12
ENSG00000222019.7_URAHP	0.134117	0.212612	0.291972	0.2129	0.362497	0.000119627	1.04596e-12
ENSG00000172943.19_PHF8	0.175713	0.256356	0.291907	0.241325	0.203357	1.88729e-06	1.05957e-12
ENSG00000244486.8_SCARF2	0.116915	0.326565	0.291872	0.245118	0.455823	3.52679e-10	1.07413e-12
ENSG00000169504.14_CLIC4	-0.123508	-0.20612	-0.291657	-0.207095	0.420369	0.000205942	1.13276e-12
ENSG00000261220.2_RP11-629O1.2	0.148224	0.20449	0.291538	0.214751	0.294144	0.000236071	1.15262e-12
ENSG00000267481.1_CTC-559E9.5	0.198009	0.203585	0.291439	0.231011	0.142509	0.000253757	1.1556e-12
ENSG00000131467.10_PSME3	-0.194855	-0.261235	-0.291368	-0.249153	0.149634	1.12391e-06	1.20853e-12
ENSG00000177981.10_ASB8	-0.148227	-0.324495	-0.291137	-0.25462	0.294185	4.70752e-10	1.26153e-12
ENSG00000267322.2_SNHG22	0.134283	0.203583	0.29099	0.209619	0.361825	0.000253739	1.27349e-12
ENSG00000139636.15_LMBR1L	0.147721	0.201725	0.29094	0.213462	0.296233	0.000295297	1.27631e-12
ENSG00000250903.8_GMDS-AS1	0.19686	0.244588	0.290919	0.244122	0.144475	6.3666e-06	1.30643e-12
ENSG00000106536.19_POU6F2	0.175225	0.385165	0.290622	0.283671	0.20458	3.56963e-14	1.3525e-12
ENSG00000161547.16_SRSF2	0.100541	0.141067	0.290646	0.177418	0.548485	0.0185459	1.35339e-12
ENSG00000100393.12_EP300	-0.10908	-0.342188	-0.29062	-0.247296	0.495923	3.57459e-11	1.35832e-12
ENSG00000188004.9_C1orf204	0.148475	0.181305	0.290535	0.206772	0.293049	0.00141259	1.40068e-12
ENSG00000260051.1_LA16c-390E6.4	0.114649	0.206281	0.290439	0.203789	0.467856	0.000203215	1.41431e-12
ENSG00000075826.16_SEC31B	0.189139	0.175486	0.290388	0.218338	0.163431	0.00212222	1.42633e-12
ENSG00000197608.11_ZNF841	0.140051	0.234925	0.290337	0.221771	0.331484	1.61898e-05	1.42745e-12
ENSG00000230910.2_RP3-525N10.2	0.256371	0.287304	0.290274	0.277983	0.0381206	5.88152e-08	1.45163e-12
ENSG00000072736.18_NFATC3	-0.106075	-0.146581	-0.290175	-0.180944	0.516761	0.0135216	1.50195e-12
ENSG00000141562.17_NARF	0.183306	0.248655	0.290068	0.240676	0.178614	4.23909e-06	1.51885e-12
ENSG00000206344.7_HCG27	0.123268	0.215598	0.289915	0.209593	0.421786	9.28137e-05	1.57994e-12
ENSG00000189423.11_USP32P3	0.130619	0.163346	0.289808	0.194591	0.380538	0.00482628	1.59257e-12
ENSG00000256499.1_CTC-465D4.1	0.156134	0.160693	0.289766	0.202198	0.262219	0.00573375	1.60745e-12
ENSG00000156535.13_CD109	0.12754	0.276158	0.289666	0.231121	0.396562	2.13186e-07	1.62128e-12
ENSG00000143033.17_MTF2	0.134911	0.205369	0.289665	0.209982	0.357726	0.000219295	1.63234e-12
ENSG00000184489.11_PTP4A3	0.109802	0.145184	0.289628	0.181538	0.491646	0.014646	1.66595e-12
ENSG00000277715.1_RP11-651L5.3	0.134024	0.181136	0.289527	0.201562	0.362225	0.00142904	1.66671e-12
ENSG00000167193.7_CRK	-0.135876	-0.278433	-0.289476	-0.234595	0.352936	1.64353e-07	1.69315e-12
ENSG00000182087.12_TMEM259	0.158433	0.236597	0.289001	0.22801	0.252802	1.38791e-05	1.8445e-12
ENSG00000163531.15_NFASC	0.163718	0.302777	0.288993	0.251829	0.232582	8.67016e-09	1.85513e-12
ENSG00000231794.5_AC009542.2	0.191126	0.282966	0.288961	0.254351	0.159361	9.91488e-08	1.85524e-12
ENSG00000257270.1_RP11-521B24.5	0.113898	0.239462	0.288955	0.214105	0.472698	1.04664e-05	1.85856e-12
ENSG00000007384.15_RHBDF1	0.189469	0.289256	0.288942	0.255889	0.162119	4.63212e-08	1.86451e-12
ENSG00000100053.9_CRYBB3	0.119278	0.202899	0.288739	0.203638	0.444057	0.00026879	1.9349e-12
ENSG00000271327.1_RP11-1109F11.3	0.150599	0.208289	0.288725	0.215871	0.284468	0.000172117	1.94023e-12
ENSG00000116151.13_MORN1	0.105842	0.23457	0.288636	0.209683	0.518043	1.67727e-05	1.98237e-12
ENSG00000261460.1_RP11-106M3.3	0.159433	0.193666	0.28859	0.213896	0.248505	0.000556116	2.04068e-12
ENSG00000268030.1_AC005253.2	0.160648	0.232159	0.288447	0.227085	0.242714	2.11495e-05	2.04584e-12
ENSG00000253476.1_RP11-395I14.2	0.159574	0.20651	0.28843	0.218171	0.248041	0.000199354	2.08168e-12
ENSG00000203865.9_ATP1A1-AS1	0.166632	0.227403	0.288343	0.227459	0.222051	3.29478e-05	2.12394e-12
ENSG00000100359.20_SGSM3	0.127879	0.24366	0.288242	0.219927	0.395623	6.93319e-06	2.16632e-12
ENSG00000083720.12_OXCT1	-0.102741	-0.274952	-0.288143	-0.221945	0.534629	2.44122e-07	2.21616e-12
ENSG00000102125.15_TAZ	0.2044	0.232813	0.287993	0.241735	0.128578	1.9892e-05	2.26261e-12
ENSG00000108773.10_KAT2A	0.162003	0.225432	0.28791	0.225115	0.237923	3.92705e-05	2.30452e-12
ENSG00000105287.12_PRKD2	0.108098	0.225433	0.287819	0.207117	0.502973	3.92775e-05	2.31183e-12
ENSG00000231646.5_FSIP2-AS1	0.137071	0.212187	0.287716	0.212324	0.346755	0.00012392	2.34603e-12
ENSG00000174010.9_KLHL15	-0.109433	-0.21339	-0.287799	-0.203541	0.494034	0.00011226	2.34974e-12
ENSG00000251188.1_RP11-478C6.6	0.192838	0.141485	0.287704	0.207343	0.153748	0.0181169	2.44414e-12
ENSG00000160703.15_NLRX1	-0.193001	-0.268898	-0.287136	-0.249678	0.153643	4.80791e-07	2.62522e-12
ENSG00000272696.1_RP11-339B21.13	0.106813	0.181706	0.286781	0.191767	0.511335	0.00137242	2.86153e-12
ENSG00000155903.11_RASA2	0.155957	0.189548	0.286396	0.210633	0.263629	0.00076404	3.13805e-12
ENSG00000170759.10_KIF5B	-0.10711	-0.233523	-0.286111	-0.208914	0.509095	1.85628e-05	3.1961e-12
ENSG00000186866.16_POFUT2	0.115141	0.366266	0.285952	0.255787	0.464613	8.7271e-13	3.3248e-12
ENSG00000082126.17_MPP4	0.110008	0.174804	0.2859	0.190237	0.490433	0.0022261	3.33651e-12
ENSG00000117360.12_PRPF3	0.147784	0.146696	0.285717	0.193399	0.296241	0.0134304	3.45902e-12
ENSG00000026103.21_FAS	0.125643	0.214908	0.285603	0.208718	0.406851	9.86908e-05	3.56187e-12
ENSG00000102078.15_SLC25A14	0.156345	0.171455	0.285467	0.204423	0.261568	0.00280035	3.63165e-12
ENSG00000235703.5_LINC00894	0.149659	0.19761	0.285417	0.210895	0.287649	0.000406116	3.67763e-12
ENSG00000132424.14_PNISR	0.185672	0.20151	0.285272	0.224151	0.173405	0.000300403	3.72758e-12
ENSG00000256667.6_KLRA1P	0.111155	0.195541	0.285268	0.197321	0.487021	0.000481342	3.7384e-12
ENSG00000179119.14_SPTY2D1	-0.237739	-0.315257	-0.285143	-0.27938	0.0646695	1.65964e-09	3.83433e-12
ENSG00000181045.14_SLC26A11	0.108499	0.224208	0.285112	0.20594	0.500146	4.37681e-05	3.88191e-12
ENSG00000188013.6_MEIS3P2	-0.241431	-0.46817	-0.284864	-0.331488	0.0591558	9.74917e-22	4.04462e-12
ENSG00000154174.7_TOMM70	-0.160697	-0.239308	-0.284749	-0.228252	0.242642	1.06189e-05	4.1727e-12
ENSG00000188038.7_NRN1L	0.165114	0.202791	0.284524	0.217476	0.226714	0.000271184	4.30069e-12
ENSG00000243716.10_NPIPB5	0.19461	0.198797	0.284413	0.22594	0.14942	0.000370263	4.38979e-12
ENSG00000240288.7_GHRLOS	0.128982	0.177817	0.28419	0.196996	0.389721	0.00181006	4.68139e-12
ENSG00000281404.1_LINC01176	0.110283	0.184713	0.284075	0.193024	0.493159	0.00110149	4.69582e-12
ENSG00000183087.14_GAS6	0.144404	0.373369	0.284032	0.267268	0.311104	2.67566e-13	4.74145e-12
ENSG00000124217.4_MOCS3	-0.216472	-0.29674	-0.283982	-0.265731	0.10431	1.84674e-08	4.83535e-12
ENSG00000222009.8_BTBD19	0.145136	0.297639	0.283895	0.242223	0.307311	1.6498e-08	4.8753e-12
ENSG00000174437.16_ATP2A2	-0.20174	-0.224394	-0.283672	-0.236602	0.132293	4.30618e-05	5.05971e-12
ENSG00000196912.12_ANKRD36B	0.209979	0.147044	0.283587	0.213537	0.116006	0.0131738	5.14231e-12
ENSG00000163354.14_DCST2	0.13825	0.157834	0.283357	0.193147	0.340583	0.0068645	5.42023e-12
ENSG00000197536.11_C5orf56	0.104181	0.139396	0.283025	0.175534	0.52662	0.0203528	5.75654e-12
ENSG00000256564.1_RP11-424M22.3	0.143784	0.175209	0.282897	0.20063	0.314928	0.00216701	5.88741e-12
ENSG00000223705.9_NSUN5P1	0.111533	0.143924	0.282767	0.179408	0.485905	0.0157579	6.02321e-12
ENSG00000181104.6_F2R	0.219598	0.244281	0.282727	0.248869	0.0961814	6.53501e-06	6.02681e-12
ENSG00000260103.2_RP11-10O17.1	0.148979	0.160177	0.28272	0.197292	0.290865	0.00592749	6.15307e-12
ENSG00000174501.14_ANKRD36C	0.229752	0.228293	0.282519	0.246855	0.0751698	3.03356e-05	6.32121e-12
ENSG00000283031.1_RP11-557N21.1	0.111862	0.221784	0.282402	0.205349	0.484079	5.43818e-05	6.39442e-12
ENSG00000277050.1_RP11-102G14.1	0.137604	0.247024	0.282161	0.222263	0.343969	4.99515e-06	6.73279e-12
ENSG00000225649.5_AC064875.2	0.1427	0.277601	0.281671	0.233991	0.320607	1.80628e-07	7.34852e-12
ENSG00000019102.11_VSIG2	0.159743	0.185911	0.281478	0.209044	0.247185	0.0010074	7.587e-12
ENSG00000247137.8_RP11-727A23.5	0.13403	0.152077	0.281534	0.189214	0.362344	0.00974791	7.58881e-12
ENSG00000130948.9_HSD17B3	0.172936	0.179051	0.281475	0.211154	0.210749	0.00166064	7.61414e-12
ENSG00000178163.7_ZNF518B	-0.159358	-0.520694	-0.281425	-0.320492	0.249054	1.33138e-27	7.65118e-12
ENSG00000262482.1_LA16c-321D4.2	0.161607	0.280501	0.28142	0.241176	0.239098	1.30495e-07	7.73384e-12
ENSG00000239900.12_ADSL	-0.160589	-0.206274	-0.281334	-0.216066	0.243166	0.000203297	7.80004e-12
ENSG00000185986.11_SDHAP3	0.136518	0.217231	0.281312	0.211687	0.349717	8.06313e-05	7.8219e-12
ENSG00000023734.10_STRAP	-0.153751	-0.124338	-0.281244	-0.186444	0.271392	0.0441908	7.91384e-12
ENSG00000122432.17_SPATA1	0.168516	0.199443	0.280841	0.216267	0.222479	0.00035244	8.60661e-12
ENSG00000148229.12_POLE3	-0.198689	-0.311848	-0.280651	-0.263729	0.140652	2.6431e-09	8.94564e-12
ENSG00000250326.1_RP11-284M14.1	0.168621	0.244583	0.280518	0.231241	0.22227	6.36125e-06	9.20003e-12
ENSG00000184313.19_MROH7	0.161456	0.207637	0.28017	0.216421	0.239515	0.000181503	9.64647e-12
ENSG00000081853.14_PCDHGA2	0.131844	0.190449	0.280169	0.200821	0.374102	0.000713326	9.66349e-12
ENSG00000071127.16_WDR1	-0.11057	-0.124094	-0.280048	-0.171571	0.491132	0.0446891	1.01108e-11
ENSG00000251432.6_RP11-420A23.1	0.126306	0.340871	0.279921	0.249032	0.403581	4.24911e-11	1.01593e-11
ENSG00000231731.7_AC010976.2	0.141527	0.211731	0.279864	0.211041	0.32665	0.000128927	1.05568e-11
ENSG00000147889.17_CDKN2A	0.200563	0.339805	0.279543	0.273304	0.135598	4.9952e-11	1.09334e-11
ENSG00000010322.15_NISCH	0.142479	0.158378	0.279476	0.193444	0.32191	0.00663043	1.10755e-11
ENSG00000163728.10_TTC14	0.205641	0.222082	0.279406	0.23571	0.124798	5.3025e-05	1.11135e-11
ENSG00000276269.1_RP11-403A3.2	0.223144	0.252457	0.279429	0.251677	0.0900432	2.85103e-06	1.11156e-11
ENSG00000175106.16_TVP23C	0.143554	0.195168	0.279386	0.206036	0.316068	0.000495452	1.1147e-11
ENSG00000092330.15_TINF2	-0.116168	-0.220908	-0.279231	-0.205436	0.459266	5.86274e-05	1.15252e-11
ENSG00000244619.2_RP11-315I20.3	0.207365	0.229352	0.279152	0.238623	0.122155	2.753e-05	1.16207e-11
ENSG00000136449.13_MYCBPAP	0.137454	0.194507	0.279135	0.203699	0.344449	0.000521879	1.16413e-11
ENSG00000183346.6_C10orf107	0.110529	0.293	0.279087	0.227539	0.491157	2.93917e-08	1.1727e-11
ENSG00000235706.7_DICER1-AS1	0.161035	0.255109	0.27895	0.231698	0.241553	2.15324e-06	1.23756e-11
ENSG00000152117.17_AC093838.4	0.211256	0.263661	0.278794	0.251237	0.11447	8.61817e-07	1.24125e-11
ENSG00000117640.17_MTFR1L	-0.104767	-0.163086	-0.278775	-0.182209	0.523185	0.00491164	1.24658e-11
ENSG00000239665.8_RP11-295P9.3	0.129561	0.184467	0.278749	0.197592	0.386876	0.00112214	1.25049e-11
ENSG00000159840.15_ZYX	-0.174185	-0.22598	-0.278729	-0.226298	0.207709	3.73684e-05	1.26887e-11
ENSG00000224531.5_SMIM13	-0.123572	-0.313471	-0.278544	-0.238529	0.42052	2.12671e-09	1.30779e-11
ENSG00000115758.12_ODC1	-0.225563	-0.124347	-0.278486	-0.209466	0.0867402	0.0441782	1.33216e-11
ENSG00000118160.13_SLC8A2	-0.184988	-0.441218	-0.278391	-0.301532	0.175353	4.5495e-19	1.33489e-11
ENSG00000104852.14_SNRNP70	0.127666	0.1547	0.278176	0.186847	0.396694	0.00831905	1.42098e-11
ENSG00000169047.5_IRS1	-0.130063	-0.183863	-0.277964	-0.197297	0.384549	0.00117302	1.44918e-11
ENSG00000156097.12_GPR61	0.158309	0.200646	0.277928	0.212294	0.253013	0.000321388	1.4645e-11
ENSG00000068796.16_KIF2A	-0.109656	-0.236599	-0.277884	-0.208046	0.492682	1.38814e-05	1.46779e-11
ENSG00000169021.5_UQCRFS1	-0.15621	-0.217235	-0.277869	-0.217105	0.261704	8.06183e-05	1.47275e-11
ENSG00000164265.8_SCGB3A2	0.245234	0.341063	0.277788	0.288028	0.053985	4.18826e-11	1.49835e-11
ENSG00000231889.7_TRAF3IP2-AS1	0.166427	0.184396	0.277749	0.209524	0.222252	0.00112807	1.52663e-11
ENSG00000228109.1_MELTF-AS1	0.126444	0.165147	0.277653	0.189748	0.402871	0.00427791	1.53234e-11
ENSG00000177239.14_MAN1B1	0.133985	0.283563	0.277512	0.231686	0.36257	9.23518e-08	1.59548e-11
ENSG00000230002.2_ALMS1-IT1	0.116213	0.224534	0.277408	0.206052	0.459187	4.25308e-05	1.61218e-11
ENSG00000178038.16_ALS2CL	0.121249	0.181932	0.277248	0.193476	0.432569	0.00135035	1.67134e-11
ENSG00000122140.10_MRPS2	-0.170302	-0.16745	-0.277157	-0.20497	0.218294	0.00367268	1.67795e-11
ENSG00000135862.5_LAMC1	-0.17837	-0.332196	-0.277121	-0.262562	0.193395	1.55276e-10	1.69297e-11
ENSG00000150760.12_DOCK1	-0.150274	-0.380587	-0.277077	-0.269313	0.28537	7.66107e-14	1.69379e-11
ENSG00000251022.6_THAP9-AS1	0.147261	0.234324	0.277033	0.21954	0.297782	1.71253e-05	1.71189e-11
ENSG00000134152.10_KATNBL1	0.190781	0.212216	0.276979	0.226659	0.159207	0.000123662	1.71798e-11
ENSG00000170581.13_STAT2	0.193816	0.29581	0.276942	0.255523	0.15113	2.07329e-08	1.74402e-11
ENSG00000005206.16_SPPL2B	0.112108	0.123702	0.276877	0.170896	0.483292	0.0454854	1.75136e-11
ENSG00000183323.12_CCDC125	0.142132	0.270574	0.276765	0.229824	0.324168	3.98204e-07	1.80923e-11
ENSG00000250995.1_RP13-128O4.3	0.127557	0.279982	0.276649	0.228063	0.396629	1.37669e-07	1.88149e-11
ENSG00000104432.13_IL7	0.16483	0.174975	0.276198	0.205334	0.228101	0.00219837	1.98872e-11
ENSG00000273129.1_PACERR	0.177915	0.201008	0.276105	0.218343	0.194941	0.000312927	2.0143e-11
ENSG00000171817.16_ZNF540	0.169212	0.170119	0.276101	0.205144	0.219822	0.00306675	2.05654e-11
ENSG00000010244.18_ZNF207	0.119711	0.181278	0.275994	0.192327	0.441216	0.00141494	2.11146e-11
ENSG00000009844.15_VTA1	-0.186904	-0.302819	-0.275852	-0.255192	0.168805	8.63963e-09	2.11619e-11
ENSG00000271095.1_BNIP3P28	0.205009	0.218313	0.275701	0.233008	0.126512	7.35176e-05	2.17887e-11
ENSG00000228223.2_HCG11	-0.22461	-0.440406	-0.275685	-0.313567	0.0894142	5.33351e-19	2.18507e-11
ENSG00000111325.16_OGFOD2	0.103032	0.182807	0.275666	0.187168	0.53264	0.00126985	2.18536e-11
ENSG00000271200.1_RP11-430G17.3	0.162147	0.169231	0.275561	0.202313	0.237415	0.0032548	2.23792e-11
ENSG00000263345.1_RP1-59D14.5	0.139475	0.164405	0.275518	0.193133	0.334566	0.0044959	2.25704e-11
ENSG00000105058.11_FAM32A	-0.118108	-0.159054	-0.275352	-0.184171	0.451667	0.00635992	2.30417e-11
ENSG00000235245.1_RP11-122K13.12	0.134012	0.253165	0.275319	0.220832	0.362326	2.64008e-06	2.31333e-11
ENSG00000091436.16_MAP3K20	-0.108508	-0.230572	-0.275319	-0.204799	0.500055	2.45994e-05	2.32628e-11
ENSG00000011007.12_ELOA	-0.192489	-0.200349	-0.275286	-0.222708	0.154849	0.00032858	2.32924e-11
ENSG00000143319.16_ISG20L2	-0.326961	-0.359531	-0.275264	-0.320586	0.0037604	2.58458e-12	2.32961e-11
ENSG00000232442.1_CTD-3184A7.4	0.134157	0.204477	0.275272	0.204635	0.36214	0.0002363	2.33097e-11
ENSG00000099942.12_CRKL	-0.138276	-0.226814	-0.275263	-0.213451	0.340379	3.46944e-05	2.35089e-11
ENSG00000257763.1_OR5BK1P	0.125634	0.126071	0.27521	0.175638	0.406863	0.0405796	2.35611e-11
ENSG00000247679.2_RP11-1277A3.1	0.12815	0.218046	0.275102	0.207099	0.393985	7.52595e-05	2.39254e-11
ENSG00000102390.10_PBDC1	-0.151445	-0.296755	-0.275093	-0.241098	0.28072	1.84704e-08	2.41746e-11
ENSG00000244701.1_RP5-894A10.2	0.146811	0.18116	0.274984	0.200985	0.299704	0.00142695	2.46997e-11
ENSG00000141219.15_C17orf80	-0.145281	-0.382572	-0.274905	-0.267586	0.306997	5.58466e-14	2.49662e-11
ENSG00000130772.13_MED18	-0.121599	-0.20902	-0.274768	-0.201796	0.43018	0.000161935	2.55427e-11
ENSG00000123545.5_NDUFAF4	-0.116246	-0.173465	-0.274546	-0.188085	0.459644	0.00243693	2.66619e-11
ENSG00000169925.16_BRD3	-0.110911	-0.335324	-0.274506	-0.240247	0.488419	9.94413e-11	2.71844e-11
ENSG00000144909.7_OSBPL11	-0.109962	-0.292462	-0.274355	-0.225593	0.490646	3.12039e-08	2.77395e-11
ENSG00000271086.5_NAMA	0.175593	0.153349	0.274295	0.201079	0.203006	0.00902919	2.82441e-11
ENSG00000164168.7_TMEM184C	-0.154346	-0.345008	-0.2742	-0.257851	0.269566	2.42641e-11	2.83448e-11
ENSG00000158806.13_NPM2	0.155686	0.33179	0.27417	0.253882	0.264804	1.65188e-10	2.83469e-11
ENSG00000144231.10_POLR2D	-0.192995	-0.326274	-0.274128	-0.264466	0.153518	3.68041e-10	2.9269e-11
ENSG00000073605.18_GSDMB	0.11962	0.172464	0.274001	0.188695	0.441847	0.00261622	2.95404e-11
ENSG00000266236.1_NARF-IT1	0.143134	0.180719	0.273951	0.199268	0.318384	0.00147199	2.95423e-11
ENSG00000235821.1_IFITM4P	0.163344	0.249842	0.273946	0.229044	0.232819	3.75244e-06	2.96367e-11
ENSG00000173531.15_MST1	0.188402	0.125308	0.273926	0.195879	0.165508	0.0421428	2.9661e-11
ENSG00000141385.9_AFG3L2	-0.133853	-0.309805	-0.273551	-0.239069	0.36372	3.4718e-09	3.21478e-11
ENSG00000198836.8_OPA1	-0.111005	-0.303437	-0.273456	-0.229299	0.487986	7.95311e-09	3.22326e-11
ENSG00000065427.14_KARS	-0.109018	-0.152163	-0.273452	-0.178211	0.496361	0.00969058	3.25201e-11
ENSG00000227782.2_CTC-529I10.2	0.184776	0.33012	0.273332	0.262743	0.176182	2.10769e-10	3.2958e-11
ENSG00000101146.12_RAE1	-0.103709	-0.197548	-0.273131	-0.191463	0.529262	0.000408292	3.43221e-11
ENSG00000135900.3_MRPL44	-0.189507	-0.258728	-0.272989	-0.240408	0.162281	1.47522e-06	3.52674e-11
ENSG00000170381.12_SEMA3E	0.279467	0.175524	0.272942	0.242644	0.0189901	0.00211622	3.53669e-11
ENSG00000279159.1_RP3-394A18.1	0.212152	0.255003	0.272922	0.246692	0.112063	2.17617e-06	3.55965e-11
ENSG00000240499.7_RP5-1101C3.1	0.125783	0.300002	0.272307	0.232697	0.405974	1.22168e-08	4.04003e-11
ENSG00000167604.13_NFKBID	0.113829	0.154806	0.272139	0.180258	0.47306	0.00826422	4.12439e-11
ENSG00000213018.2_AL590762.11	0.152927	0.285583	0.27205	0.236853	0.274724	7.23378e-08	4.15989e-11
ENSG00000158691.14_ZSCAN12	-0.11256	-0.347855	-0.272013	-0.244143	0.480418	1.58971e-11	4.20635e-11
ENSG00000164118.12_CEP44	0.200892	0.20309	0.271955	0.225313	0.134795	0.000264627	4.22241e-11
ENSG00000276975.2_HYDIN2	0.186986	0.186507	0.271979	0.215157	0.168559	0.000964061	4.22424e-11
ENSG00000273449.1_RP11-218F10.3	0.115768	0.209898	0.27158	0.199082	0.461095	0.000150598	4.55286e-11
ENSG00000233885.7_YEATS2-AS1	0.141961	0.199866	0.271543	0.204457	0.324907	0.000340583	4.55592e-11
ENSG00000188786.9_MTF1	-0.216579	-0.326815	-0.271552	-0.271649	0.10424	3.40205e-10	4.55774e-11
ENSG00000125484.11_GTF3C4	-0.252618	-0.362638	-0.271541	-0.295599	0.0422964	1.56639e-12	4.57426e-11
ENSG00000124164.15_VAPB	-0.149875	-0.337493	-0.271517	-0.252962	0.287115	7.14001e-11	4.64198e-11
ENSG00000253317.1_RP11-142A23.1	0.131103	0.235301	0.271438	0.212614	0.377731	1.56463e-05	4.67873e-11
ENSG00000101665.8_SMAD7	0.161974	0.301209	0.271327	0.244837	0.238046	1.05213e-08	4.79672e-11
ENSG00000279452.1_AC006277.3	0.123064	0.159044	0.271219	0.184442	0.423081	0.00636353	4.85868e-11
ENSG00000154655.15_L3MBTL4	0.230596	0.34818	0.271179	0.283318	0.0743023	1.52203e-11	4.94866e-11
ENSG00000100201.20_DDX17	0.153895	0.169068	0.271027	0.197997	0.271226	0.00329043	5.10241e-11
ENSG00000087088.19_BAX	0.131904	0.26823	0.270822	0.223652	0.373985	5.15895e-07	5.19049e-11
ENSG00000204149.10_AGAP6	0.121865	0.218215	0.270812	0.203631	0.428364	7.41877e-05	5.19737e-11
ENSG00000250979.1_RP11-656G20.1	0.144445	0.3273	0.270788	0.247511	0.311039	3.17341e-10	5.21651e-11
ENSG00000006740.16_ARHGAP44	0.183415	0.1937	0.270762	0.215959	0.178643	0.000554707	5.22162e-11
ENSG00000164074.14_ABHD18	0.144207	0.134253	0.270758	0.183073	0.312175	0.0267729	5.26721e-11
ENSG00000162851.7_TFB2M	-0.128173	-0.305677	-0.270621	-0.234824	0.393785	5.9487e-09	5.46853e-11
ENSG00000198590.11_C3orf35	0.107461	0.204713	0.270467	0.194214	0.506436	0.000231923	5.49611e-11
ENSG00000087448.9_KLHL42	-0.158267	-0.406207	-0.270252	-0.278242	0.25304	7.39379e-16	5.75617e-11
ENSG00000116128.10_BCL9	-0.309813	-0.458788	-0.270192	-0.346264	0.0100739	8.27611e-21	5.76451e-11
ENSG00000148399.12_DPH7	0.131633	0.159855	0.270185	0.187225	0.374569	0.0060451	5.86529e-11
ENSG00000166106.3_ADAMTS15	-0.124172	-0.126478	-0.270052	-0.173567	0.416567	0.0397719	5.9145e-11
ENSG00000150768.15_DLAT	-0.134688	-0.248809	-0.27002	-0.217839	0.359291	4.17096e-06	6.0536e-11
ENSG00000170677.5_SOCS6	-0.129018	-0.350759	-0.269895	-0.249891	0.389641	1.02058e-11	6.07975e-11
ENSG00000101367.8_MAPRE1	-0.188422	-0.229167	-0.269779	-0.229123	0.165494	2.80131e-05	6.17729e-11
ENSG00000091732.15_ZC3HC1	-0.141658	-0.249176	-0.269785	-0.220206	0.326194	4.01695e-06	6.18129e-11
ENSG00000147124.12_ZNF41	-0.147119	-0.361932	-0.269766	-0.259606	0.298291	1.7737e-12	6.2038e-11
ENSG00000273015.2_RP11-352M15.2	0.13988	0.139219	0.269605	0.182901	0.332304	0.020565	6.36722e-11
ENSG00000231826.5_LINC01819	0.116625	0.142799	0.269605	0.176343	0.45739	0.0168143	6.42332e-11
ENSG00000178567.7_EPM2AIP1	0.130028	0.195302	0.269557	0.198295	0.384866	0.000490678	6.43914e-11
ENSG00000259577.1_CERNA1	0.173265	0.204396	0.269387	0.215682	0.210006	0.00023786	6.64584e-11
ENSG00000252481.1_SCARNA13	0.180828	0.274349	0.269288	0.241488	0.186353	2.62043e-07	6.83182e-11
ENSG00000243970.1_PPIEL	0.128308	0.151875	0.269209	0.18313	0.393109	0.00986983	6.85099e-11
ENSG00000085465.12_OVGP1	0.108299	0.272419	0.269189	0.216636	0.501618	3.23149e-07	6.90092e-11
ENSG00000265354.3_TIMM23	-0.145395	-0.135227	-0.268954	-0.183192	0.306483	0.0254237	7.17296e-11
ENSG00000272807.1_RP11-260M2.1	0.140629	0.235062	0.268927	0.214873	0.329508	1.59965e-05	7.31837e-11
ENSG00000232149.1_FERP1	0.164614	0.22417	0.26866	0.219148	0.228994	4.38724e-05	7.57013e-11
ENSG00000250971.1_RP11-696F12.1	0.135642	0.124351	0.268629	0.176207	0.353861	0.0441749	7.58404e-11
ENSG00000111348.8_ARHGDIB	0.158405	0.18471	0.268347	0.203821	0.252928	0.00110162	7.9563e-11
ENSG00000074219.13_TEAD2	-0.199507	-0.19605	-0.268287	-0.221281	0.137462	0.000462633	8.11946e-11
ENSG00000107581.12_EIF3A	-0.201931	-0.396856	-0.268232	-0.289006	0.132759	4.23575e-15	8.14639e-11
ENSG00000246922.8_UBAP1L	0.158288	0.145899	0.268175	0.190788	0.252981	0.0140525	8.19273e-11
ENSG00000188343.12_FAM92A	0.157716	0.194346	0.268174	0.206745	0.25457	0.000528365	8.21852e-11
ENSG00000176912.3_TYMSOS	0.24422	0.216208	0.268154	0.242861	0.0553527	8.80589e-05	8.26958e-11
ENSG00000110955.8_ATP5B	-0.157724	-0.129184	-0.268087	-0.184999	0.254654	0.0346877	8.37009e-11
ENSG00000228486.10_LINC01125	0.148031	0.184879	0.267976	0.200295	0.295327	0.001089	8.48735e-11
ENSG00000155754.14_ALS2CR11	0.113452	0.277948	0.267967	0.219789	0.475468	1.74031e-07	8.52908e-11
ENSG00000105171.9_POP4	-0.103126	-0.194865	-0.26766	-0.18855	0.532051	0.000506666	9.06734e-11
ENSG00000196821.9_C6orf106	-0.232073	-0.134707	-0.267423	-0.211401	0.0731753	0.026129	9.35226e-11
ENSG00000181915.4_ADO	-0.206397	-0.253847	-0.267203	-0.242482	0.12231	2.46129e-06	9.74681e-11
ENSG00000166763.7_STRCP1	0.154685	0.290816	0.267148	0.23755	0.268377	3.82206e-08	9.8115e-11
ENSG00000284523.1_RP13-968A2.1	0.18909	0.214365	0.266999	0.223485	0.163684	0.000103591	1.01151e-10
ENSG00000010278.12_CD9	0.155033	0.208255	0.266488	0.209925	0.26702	0.000172419	1.10163e-10
ENSG00000131778.18_CHD1L	0.115318	0.174675	0.266447	0.18548	0.463162	0.00224725	1.10484e-10
ENSG00000187068.2_C3orf70	-0.178675	-0.573024	-0.266354	-0.339351	0.192237	1.09374e-34	1.13328e-10
ENSG00000273402.1_RP5-855D21.2	0.111134	0.161583	0.266295	0.179671	0.487186	0.00541583	1.13721e-10
ENSG00000232593.7_KANTR	0.190102	0.138984	0.266253	0.198446	0.161047	0.0208021	1.18469e-10
ENSG00000261625.1_RP11-554A11.4	-0.179984	-0.361595	-0.26604	-0.269206	0.189101	1.86992e-12	1.18777e-10
ENSG00000153291.15_SLC25A27	0.23914	0.203573	0.266026	0.236246	0.0634983	0.000253923	1.19062e-10
ENSG00000117616.17_RSRP1	0.178212	0.135506	0.26587	0.193196	0.193444	0.0250836	1.22448e-10
ENSG00000113108.19_APBB3	0.184864	0.196957	0.265796	0.215872	0.175709	0.000428813	1.24242e-10
ENSG00000168256.17_NKIRAS2	-0.289397	-0.24782	-0.265768	-0.267662	0.0156209	4.61351e-06	1.27347e-10
ENSG00000158480.10_SPATA2	-0.294748	-0.264682	-0.265502	-0.274978	0.0144885	7.68193e-07	1.30567e-10
ENSG00000273448.1_RP11-166O4.6	0.170402	0.1558	0.265499	0.197234	0.218295	0.00779258	1.3143e-10
ENSG00000079308.16_TNS1	-0.124117	-0.247887	-0.265462	-0.212489	0.416834	4.5818e-06	1.31625e-10
ENSG00000232653.8_GOLGA8N	0.176502	0.299145	0.26545	0.247032	0.200302	1.36809e-08	1.31868e-10
ENSG00000203485.12_INF2	0.102439	0.405574	0.264967	0.25766	0.536614	8.27595e-16	1.43436e-10
ENSG00000023228.13_NDUFS1	-0.113086	-0.186341	-0.264887	-0.188105	0.478004	0.000976676	1.47276e-10
ENSG00000246451.2_RP11-894P9.1	0.143409	0.298457	0.264805	0.235557	0.316498	1.48403e-08	1.47492e-10
ENSG00000270344.2_POC1B-AS1	0.179291	0.162245	0.264344	0.20196	0.190972	0.00518271	1.6016e-10
ENSG00000226711.6_FAM66C	0.163217	0.141523	0.264332	0.189691	0.233299	0.0180761	1.60267e-10
ENSG00000143970.16_ASXL2	-0.125649	-0.318501	-0.26425	-0.236133	0.406823	1.05994e-09	1.63309e-10
ENSG00000108387.14_SEPT4	0.222712	0.501591	0.264045	0.32945	0.0895485	2.3393e-25	1.68935e-10
ENSG00000196109.6_ZNF676	0.269069	0.14297	0.26396	0.225333	0.028572	0.0166442	1.71334e-10
ENSG00000156042.17_CFAP70	0.153066	0.22056	0.263918	0.212515	0.274006	6.05139e-05	1.72326e-10
ENSG00000146223.14_RPL7L1	-0.192723	-0.325992	-0.263897	-0.26087	0.154161	3.82712e-10	1.73355e-10
ENSG00000265678.1_RP11-1376P16.2	0.101812	0.165655	0.263862	0.177109	0.54014	0.00413771	1.75971e-10
ENSG00000128805.14_ARHGAP22	0.101783	0.220145	0.263762	0.19523	0.540269	6.27993e-05	1.78763e-10
ENSG00000270589.1_RP11-348N5.7	0.109679	0.144015	0.263646	0.172447	0.49263	0.0156772	1.82638e-10
ENSG00000276517.1_AL133243.2	0.184649	0.229307	0.26352	0.225825	0.176714	2.76338e-05	1.84481e-10
ENSG00000180329.13_CCDC43	-0.144417	-0.249249	-0.26347	-0.219045	0.311022	3.98826e-06	1.87551e-10
ENSG00000130827.6_PLXNA3	0.108884	0.186087	0.263285	0.186085	0.497169	0.000994462	1.92691e-10
ENSG00000239779.6_WBP1	0.127747	0.200284	0.263175	0.197069	0.396144	0.0003302	1.96135e-10
ENSG00000205592.13_MUC19	0.111988	0.211012	0.262983	0.195328	0.483911	0.000137193	2.03204e-10
ENSG00000276505.1_CMB9-94B1.2	0.165692	0.215163	0.262905	0.214586	0.224375	9.64283e-05	2.08971e-10
ENSG00000255837.1_TAS2R20	0.193241	0.303641	0.262792	0.253225	0.153273	7.7579e-09	2.10157e-10
ENSG00000260274.1_RP11-817O13.8	0.186389	0.189163	0.262252	0.212601	0.170952	0.000787822	2.31554e-10
ENSG00000141469.16_SLC14A1	0.190539	0.369385	0.262204	0.274043	0.159888	5.28629e-13	2.31669e-10
ENSG00000133059.16_DSTYK	-0.183774	-0.375059	-0.262198	-0.273677	0.178463	2.0407e-13	2.33191e-10
ENSG00000283426.1_RP11-141C7.2	0.121014	0.250944	0.261943	0.211301	0.433515	3.34586e-06	2.42505e-10
ENSG00000275582.1_RP4-681N20.5	0.133315	0.225005	0.261893	0.206738	0.366557	4.07816e-05	2.44526e-10
ENSG00000272677.1_RP11-127B20.3	0.172793	0.184023	0.261836	0.206217	0.211342	0.00115989	2.46667e-10
ENSG00000102290.22_PCDH11X	0.232438	0.199897	0.261833	0.231389	0.0726111	0.000339915	2.51475e-10
ENSG00000145217.13_SLC26A1	0.1561	0.126178	0.261727	0.181335	0.262517	0.0403526	2.52223e-10
ENSG00000094880.10_CDC23	-0.201787	-0.312603	-0.261648	-0.258679	0.132562	2.39716e-09	2.57457e-10
ENSG00000229052.2_RP11-386I23.1	0.10702	0.200048	0.261485	0.189518	0.509536	0.000336434	2.62507e-10
ENSG00000079134.11_THOC1	0.188465	0.181586	0.26148	0.21051	0.165447	0.00138359	2.64039e-10
ENSG00000205464.11_ATP6AP1L	0.109441	0.225605	0.261415	0.198821	0.494061	3.86598e-05	2.66398e-10
ENSG00000065665.20_SEC61A2	0.136711	0.20167	0.261389	0.199923	0.348425	0.000296716	2.69366e-10
ENSG00000091592.15_NLRP1	0.110863	0.232005	0.261327	0.201398	0.488931	2.14762e-05	2.71607e-10
ENSG00000186088.15_GSAP	0.104759	0.166183	0.26128	0.177407	0.523069	0.00400184	2.72647e-10
ENSG00000111729.13_CLEC4A	0.108051	0.137585	0.261183	0.168939	0.503232	0.0224474	2.76786e-10
ENSG00000183718.5_TRIM52	0.162115	0.206496	0.26113	0.209913	0.237477	0.000199574	2.80392e-10
ENSG00000066651.18_TRMT11	0.180869	0.153468	0.260832	0.19839	0.186249	0.00897462	2.93373e-10
ENSG00000125107.17_CNOT1	-0.163401	-0.350585	-0.260713	-0.258233	0.232589	1.04521e-11	2.98834e-10
ENSG00000183833.16_MAATS1	0.175087	0.13005	0.260686	0.188608	0.205181	0.0332449	3.02081e-10
ENSG00000091536.16_MYO15A	0.135893	0.174411	0.260538	0.190281	0.35284	0.00229138	3.08075e-10
ENSG00000229447.2_RP11-490K7.4	0.137525	0.273358	0.260483	0.223789	0.344258	2.91638e-07	3.1118e-10
ENSG00000139163.15_ETNK1	0.162588	0.267184	0.260468	0.23008	0.235622	5.80865e-07	3.13097e-10
ENSG00000162526.6_TSSK3	0.154796	0.197472	0.260151	0.20414	0.267948	0.000410896	3.2921e-10
ENSG00000280269.1_AP000577.2	0.104006	0.194952	0.260038	0.186332	0.527822	0.000503382	3.35068e-10
ENSG00000269940.1_RP11-73M18.7	0.12155	0.279272	0.259913	0.220245	0.430566	1.49381e-07	3.43506e-10
ENSG00000188316.13_ENO4	0.174246	0.138178	0.25989	0.190771	0.207229	0.0217453	3.43531e-10
ENSG00000263307.1_RP11-166B2.8	0.133073	0.243582	0.259867	0.212174	0.367382	6.98352e-06	3.48854e-10
ENSG00000273149.1_RP11-290D2.6	0.15473	0.200635	0.259797	0.205054	0.268368	0.000321542	3.4906e-10
ENSG00000115364.13_MRPL19	-0.120575	-0.203719	-0.259751	-0.194682	0.436423	0.00025119	3.51116e-10
ENSG00000083635.7_NUFIP1	-0.162921	-0.184488	-0.259751	-0.202387	0.235097	0.00112032	3.51282e-10
ENSG00000120709.10_FAM53C	-0.113188	-0.201234	-0.259791	-0.191404	0.477148	0.000306954	3.51437e-10
ENSG00000238018.2_AC093110.3	0.114263	0.14757	0.259506	0.17378	0.470066	0.0127703	3.65758e-10
ENSG00000014641.17_MDH1	-0.14367	-0.146805	-0.259481	-0.183318	0.315479	0.0133518	3.69049e-10
ENSG00000120705.12_ETF1	-0.117493	-0.203609	-0.259422	-0.193508	0.455443	0.000253305	3.72876e-10
ENSG00000076641.4_PAG1	0.135901	0.200023	0.258986	0.198304	0.352928	0.000336933	3.99828e-10
ENSG00000214922.9_HLA-F-AS1	0.102112	0.191889	0.258981	0.184327	0.538891	0.000639384	4.0265e-10
ENSG00000272953.1_RP11-1275H24.2	0.1941	0.202108	0.258897	0.218368	0.150977	0.000286048	4.10471e-10
ENSG00000185513.14_L3MBTL1	0.136418	0.122684	0.258828	0.172643	0.35046	0.0478307	4.10543e-10
ENSG00000279277.1_RP11-861A13.3	0.158517	0.263209	0.258824	0.22685	0.252672	9.0684e-07	4.10721e-10
ENSG00000065150.18_IPO5	-0.113314	-0.145188	-0.258818	-0.17244	0.476228	0.0146442	4.27667e-10
ENSG00000060491.16_OGFR	0.11866	0.291705	0.258599	0.222988	0.447811	3.43112e-08	4.32574e-10
ENSG00000169045.17_HNRNPH1	0.131137	0.242796	0.258508	0.210814	0.377511	7.53676e-06	4.36017e-10
ENSG00000146376.10_ARHGAP18	0.122601	0.236701	0.258345	0.205882	0.42538	1.37521e-05	4.46697e-10
ENSG00000265519.1_CTD-3157E16.1	-0.244289	-0.462339	-0.258248	-0.321625	0.0560159	3.90718e-21	4.52413e-10
ENSG00000106263.17_EIF3B	-0.180047	-0.168027	-0.258255	-0.202109	0.189465	0.00352795	4.52445e-10
ENSG00000187664.8_HAPLN4	0.118327	0.235328	0.258245	0.203967	0.449941	1.56054e-05	4.54373e-10
ENSG00000144644.14_GADL1	0.159168	0.134215	0.258219	0.183867	0.24997	0.0268253	4.5453e-10
ENSG00000137831.14_UACA	0.199859	0.287612	0.258214	0.248562	0.137207	5.66971e-08	4.6055e-10
ENSG00000174276.6_ZNHIT2	-0.105021	-0.14034	-0.258134	-0.167832	0.52186	0.0193227	4.61952e-10
ENSG00000244480.1_AC005154.7	0.124785	0.152732	0.258117	0.178545	0.41274	0.0093646	4.62068e-10
ENSG00000198824.5_CHAMP1	-0.196649	-0.36811	-0.258035	-0.274265	0.145352	6.5384e-13	4.67749e-10
ENSG00000089876.11_DHX32	-0.137923	-0.167039	-0.257906	-0.187623	0.34249	0.00377669	4.78066e-10
ENSG00000226029.1_LINC01772	0.133712	0.155049	0.257901	0.182221	0.364326	0.00815213	4.78307e-10
ENSG00000179295.17_PTPN11	-0.168487	-0.329837	-0.257896	-0.252073	0.222124	2.19718e-10	4.82205e-10
ENSG00000278112.1_RP11-972P1.11	0.114617	0.179706	0.257849	0.184057	0.467796	0.00158482	4.83272e-10
ENSG00000166529.14_ZSCAN21	-0.147062	-0.414967	-0.257489	-0.273173	0.298534	1.23142e-16	5.14351e-10
ENSG00000114698.14_PLSCR4	0.10421	0.218916	0.257716	0.193614	0.526584	6.98836e-05	5.1438e-10
ENSG00000088340.15_FER1L4	0.106006	0.263095	0.25741	0.208837	0.517036	9.19343e-07	5.23532e-10
ENSG00000088448.14_ANKRD10	0.141212	0.122191	0.25736	0.173588	0.327257	0.0489649	5.34034e-10
ENSG00000112658.7_SRF	-0.234073	-0.242776	-0.257217	-0.244689	0.0697623	7.5507e-06	5.38814e-10
ENSG00000173662.20_TAS1R1	0.142261	0.122099	0.257179	0.173846	0.323167	0.04917	5.43198e-10
ENSG00000183943.5_PRKX	0.131816	0.208271	0.257157	0.199082	0.374032	0.000172321	5.43996e-10
ENSG00000250334.5_LINC00989	0.288161	0.193713	0.257146	0.24634	0.0153939	0.000554172	5.45023e-10
ENSG00000083817.8_ZNF416	-0.119369	-0.264261	-0.257133	-0.213587	0.443424	8.03352e-07	5.45185e-10
ENSG00000169554.18_ZEB2	-0.16347	-0.334636	-0.257	-0.251702	0.232438	1.09844e-10	5.58005e-10
ENSG00000115241.10_PPM1G	-0.208041	-0.229028	-0.25697	-0.231346	0.119701	2.83649e-05	5.62656e-10
ENSG00000253320.5_AZIN1-AS1	0.155301	0.231318	0.256807	0.214475	0.266181	2.29283e-05	5.79919e-10
ENSG00000246339.5_EXTL3-AS1	0.165306	0.19496	0.256738	0.205668	0.22619	0.000503142	5.83085e-10
ENSG00000000003.14_TSPAN6	0.11941	0.182139	0.256607	0.186052	0.443076	0.00133064	5.95244e-10
ENSG00000227678.7_RP11-73O6.3	0.154541	0.275925	0.256576	0.229014	0.268676	2.19476e-07	6.00467e-10
ENSG00000018189.12_RUFY3	0.121226	0.249719	0.256479	0.209141	0.432687	3.79967e-06	6.06815e-10
ENSG00000172650.13_AGAP5	0.144521	0.224364	0.256449	0.208445	0.310827	4.31545e-05	6.15767e-10
ENSG00000234500.1_GS1-124K5.10	0.178232	0.223641	0.256345	0.219406	0.193391	4.59982e-05	6.23402e-10
ENSG00000081842.17_PCDHA6	0.139889	0.171243	0.256225	0.189119	0.332391	0.00284037	6.36217e-10
ENSG00000275339.1_RP3-425C14.6	0.246701	0.250059	0.256095	0.250952	0.0530548	3.67065e-06	6.48219e-10
ENSG00000278530.4_CHMP1B2P	0.259561	0.289396	0.256084	0.268347	0.036582	4.57062e-08	6.53469e-10
ENSG00000080298.15_RFX3	0.144146	0.241549	0.256037	0.213911	0.312275	8.53128e-06	6.53857e-10
ENSG00000185220.11_PGBD2	-0.112428	-0.280937	-0.256031	-0.216465	0.480894	1.24762e-07	6.54859e-10
ENSG00000145545.11_SRD5A1	0.119678	0.178483	0.256019	0.184726	0.441488	0.00172824	6.55486e-10
ENSG00000243679.1_RP11-274B21.3	0.144996	0.232102	0.255997	0.211032	0.308162	2.12654e-05	6.57732e-10
ENSG00000196757.7_ZNF700	0.108368	0.156194	0.255986	0.173516	0.501135	0.00758982	6.761e-10
ENSG00000162396.5_PARS2	-0.26061	-0.319668	-0.255834	-0.278704	0.0356164	9.08514e-10	6.78391e-10
ENSG00000133247.13_KMT5C	0.103382	0.152627	0.25581	0.170606	0.531025	0.00942697	6.80724e-10
ENSG00000251136.8_RP11-37B2.1	0.169924	0.164367	0.255788	0.196693	0.218981	0.00450514	6.83172e-10
ENSG00000102878.16_HSF4	0.187513	0.220419	0.255765	0.221232	0.167593	6.12482e-05	6.83994e-10
ENSG00000113575.9_PPP2CA	-0.138631	-0.146779	-0.25551	-0.180306	0.339028	0.0133663	7.1357e-10
ENSG00000135298.13_ADGRB3	0.21555	0.232191	0.255334	0.234358	0.10538	2.10988e-05	7.51318e-10
ENSG00000184465.15_WDR27	0.137635	0.13762	0.255215	0.176823	0.344048	0.0224137	7.52447e-10
ENSG00000180769.8_WDFY3-AS2	0.173376	0.139212	0.255199	0.189263	0.209619	0.0205709	7.55234e-10
ENSG00000268079.1_BNIP3P30	0.178857	0.14519	0.255158	0.193068	0.191457	0.0146441	7.57541e-10
ENSG00000123200.16_ZC3H13	-0.187277	-0.405776	-0.25514	-0.282731	0.167907	8.01348e-16	7.62644e-10
ENSG00000260808.1_CTD-2007L18.5	0.155923	0.137417	0.255109	0.182816	0.263755	0.0226578	7.67969e-10
ENSG00000104853.15_CLPTM1	-0.174256	-0.3537	-0.255009	-0.260988	0.207381	6.50239e-12	7.83086e-10
ENSG00000232186.1_RP11-311P8.2	0.187509	0.23742	0.254819	0.226583	0.16747	1.28324e-05	8.0251e-10
ENSG00000236015.1_AC011290.5	0.101334	0.176901	0.254746	0.177661	0.543848	0.00192593	8.12917e-10
ENSG00000280077.1_RP11-87H9.4	0.176211	0.199271	0.254725	0.210069	0.201194	0.000357122	8.1375e-10
ENSG00000162148.10_PPP1R32	0.162068	0.243204	0.254669	0.219981	0.237693	7.24028e-06	8.2444e-10
ENSG00000080189.14_SLC35C2	0.157743	0.195046	0.254501	0.20243	0.254623	0.000500126	8.50153e-10
ENSG00000226232.8_NPIPB14P	0.123228	0.221604	0.254443	0.199758	0.422073	5.51629e-05	8.53731e-10
ENSG00000168026.18_TTC21A	0.178636	0.21805	0.254254	0.21698	0.19234	7.52734e-05	8.78248e-10
ENSG00000157353.16_FUK	0.103876	0.209188	0.25396	0.189008	0.52859	0.000159591	9.25929e-10
ENSG00000277744.1_CTC-435M10.12	0.138238	0.238794	0.253943	0.210325	0.340667	1.1196e-05	9.28436e-10
ENSG00000213341.10_CHUK	-0.121719	-0.220521	-0.253919	-0.19872	0.429264	6.06999e-05	9.34924e-10
ENSG00000225828.1_FAM229A	0.123104	0.196172	0.253881	0.191052	0.422906	0.000457947	9.39676e-10
ENSG00000235631.1_RNF148	0.182451	0.195222	0.253628	0.210434	0.181875	0.00049343	9.82144e-10
ENSG00000127423.10_AUNIP	-0.203493	-0.186298	-0.253547	-0.214446	0.129562	0.000979835	9.91336e-10
ENSG00000114021.11_NIT2	0.202709	0.1848	0.253462	0.213657	0.130701	0.00109585	1.00342e-09
ENSG00000281469.1_RP11-567F11.1	0.107625	0.190469	0.253421	0.183838	0.505357	0.000712933	1.00915e-09
ENSG00000232907.7_DLGAP4-AS1	0.140046	0.140346	0.253422	0.177938	0.331479	0.0193176	1.00961e-09
ENSG00000122678.16_POLM	0.153967	0.226609	0.253414	0.21133	0.270991	3.52519e-05	1.01313e-09
ENSG00000272240.1_RP5-855D21.1	0.142894	0.233895	0.253393	0.210061	0.319454	1.78723e-05	1.01549e-09
ENSG00000267838.2_AC008746.12	0.135135	0.164269	0.253378	0.184261	0.356688	0.00453506	1.02146e-09
ENSG00000198208.11_RPS6KL1	0.158247	0.22807	0.253335	0.213217	0.252996	3.09705e-05	1.03621e-09
ENSG00000263069.5_CTD-2047H16.4	0.16365	0.200893	0.253228	0.205924	0.232918	0.000315153	1.04794e-09
ENSG00000268403.2_CTD-2371O3.3	0.133704	0.173077	0.253059	0.186613	0.364237	0.00250304	1.08114e-09
ENSG00000102466.15_FGF14	0.18349	0.360261	0.252998	0.265583	0.178548	2.34136e-12	1.08365e-09
ENSG00000197816.13_CCDC180	0.140607	0.223291	0.252823	0.205574	0.329572	4.74714e-05	1.11255e-09
ENSG00000244055.1_AC007566.10	0.14174	0.219379	0.252809	0.204643	0.32587	6.70427e-05	1.12899e-09
ENSG00000271259.1_RP11-1109F11.5	0.141218	0.154976	0.25272	0.182971	0.327386	0.00818003	1.15788e-09
ENSG00000086758.15_HUWE1	-0.208377	-0.359319	-0.25258	-0.273425	0.11935	2.65296e-12	1.16972e-09
ENSG00000181929.11_PRKAG1	-0.192454	-0.207576	-0.252505	-0.217511	0.154964	0.000182401	1.17543e-09
ENSG00000011114.14_BTBD7	-0.173528	-0.314908	-0.252453	-0.246963	0.208603	1.74816e-09	1.18944e-09
ENSG00000230928.1_RP11-34A14.3	0.145098	0.242157	0.252414	0.213223	0.307704	8.03305e-06	1.19037e-09
ENSG00000223834.2_RP11-472N13.2	0.167636	0.182467	0.252404	0.200836	0.225956	0.00130083	1.21875e-09
ENSG00000186399.10_GOLGA8R	0.158108	0.206404	0.25226	0.205591	0.253297	0.000201204	1.2201e-09
ENSG00000207165.1_SNORA70	0.148747	0.257942	0.252257	0.219649	0.292173	1.60565e-06	1.2255e-09
ENSG00000277007.1_RP11-392O17.2	0.118	0.191665	0.25223	0.187298	0.452467	0.000650441	1.22591e-09
ENSG00000180354.15_MTURN	-0.149654	-0.252651	-0.251974	-0.218093	0.287624	2.7932e-06	1.27862e-09
ENSG00000275111.4_ZNF2	-0.183039	-0.288	-0.251957	-0.240999	0.179431	5.4268e-08	1.28e-09
ENSG00000260012.1_RP11-329J18.4	0.162301	0.250925	0.251952	0.221726	0.237166	3.34827e-06	1.30069e-09
ENSG00000095485.16_CWF19L1	0.172808	0.140819	0.251851	0.188493	0.211309	0.0188044	1.32396e-09
ENSG00000243107.1_AC000120.7	0.15676	0.200991	0.251725	0.203159	0.25949	0.000313136	1.33224e-09
ENSG00000157259.6_GATAD1	0.14941	0.165102	0.25171	0.188741	0.288894	0.00429058	1.33838e-09
ENSG00000259972.2_AC009120.6	0.139562	0.172111	0.251671	0.187781	0.333856	0.0026783	1.34308e-09
ENSG00000116819.6_TFAP2E	0.143528	0.209547	0.251603	0.201559	0.31624	0.000155036	1.36041e-09
ENSG00000170515.13_PA2G4	-0.185158	-0.167882	-0.251575	-0.201539	0.174457	0.0035633	1.39438e-09
ENSG00000112996.10_MRPS30	-0.154669	-0.247254	-0.251436	-0.217786	0.268388	4.88655e-06	1.39976e-09
ENSG00000006530.15_AGK	0.106182	0.153574	0.251407	0.170387	0.516383	0.00892347	1.42359e-09
ENSG00000271993.1_RP11-285J16.1	0.112322	0.185904	0.251313	0.18318	0.481444	0.00100781	1.4317e-09
ENSG00000163794.6_UCN	0.14347	0.228673	0.251207	0.207783	0.316319	2.93216e-05	1.44611e-09
ENSG00000104129.9_DNAJC17	0.129342	0.147239	0.251206	0.175929	0.388082	0.0130269	1.46972e-09
ENSG00000173928.2_SWSAP1	0.114358	0.155258	0.251113	0.173576	0.469446	0.00805529	1.47753e-09
ENSG00000166938.12_DIS3L	-0.100509	-0.296798	-0.25107	-0.216126	0.548785	1.83784e-08	1.47958e-09
ENSG00000146535.13_GNA12	-0.150893	-0.179931	-0.251081	-0.193968	0.282575	0.00155818	1.47973e-09
ENSG00000204172.12_AGAP9	0.167305	0.222516	0.251068	0.21363	0.226933	5.09689e-05	1.48045e-09
ENSG00000141665.11_FBXO15	0.178126	0.280025	0.251061	0.236404	0.193738	1.3698e-07	1.48678e-09
ENSG00000196268.11_ZNF493	0.156463	0.168054	0.250944	0.19182	0.261185	0.00352245	1.51027e-09
ENSG00000170468.7_RIOX1	-0.224128	-0.352031	-0.250939	-0.275699	0.0883207	8.48183e-12	1.51641e-09
ENSG00000272668.1_RP11-190A12.8	0.144284	0.188232	0.250798	0.194438	0.311801	0.000845457	1.56809e-09
ENSG00000237298.9_TTN-AS1	0.197175	0.156446	0.250705	0.201442	0.144688	0.00747111	1.57601e-09
ENSG00000268069.2_RP5-1057I20.4	0.130869	0.294146	0.250664	0.225226	0.379216	2.53777e-08	1.58473e-09
ENSG00000269069.1_CTC-471F3.5	0.163527	0.237639	0.250625	0.217264	0.232878	1.25626e-05	1.59161e-09
ENSG00000129473.9_BCL2L2	-0.177736	-0.3211	-0.250286	-0.249707	0.195595	7.45622e-10	1.68398e-09
ENSG00000230177.1_RP5-1112D6.4	0.125919	0.225742	0.250243	0.200635	0.405468	3.81663e-05	1.68515e-09
ENSG00000261039.2_RP11-417E7.2	0.123293	0.128305	0.250202	0.167266	0.421528	0.036296	1.71032e-09
ENSG00000179406.7_LINC00174	0.15698	0.192574	0.250014	0.199856	0.259033	0.000604886	1.75102e-09
ENSG00000272849.1_RP11-347I19.8	0.116164	0.177729	0.249968	0.181287	0.459221	0.00182029	1.78407e-09
ENSG00000173258.12_ZNF483	0.190062	0.179308	0.249751	0.206374	0.160895	0.00163008	1.83412e-09
ENSG00000170027.6_YWHAG	-0.193997	-0.14888	-0.249724	-0.197534	0.151085	0.0118342	1.84782e-09
ENSG00000128563.13_PRKRIP1	0.129561	0.196808	0.24963	0.192	0.386812	0.000434186	1.86539e-09
ENSG00000259298.1_RP11-562A8.4	0.227907	0.246289	0.249613	0.241269	0.0802852	5.38222e-06	1.87737e-09
ENSG00000168016.13_TRANK1	0.157569	0.156978	0.24951	0.188019	0.255244	0.00723846	1.90327e-09
ENSG00000152795.17_HNRNPDL	0.140681	0.220697	0.249463	0.203614	0.329398	5.97548e-05	1.90895e-09
ENSG00000261386.2_CTD-2012K14.6	0.104847	0.227208	0.249484	0.193847	0.522963	3.34876e-05	1.90942e-09
ENSG00000174574.15_AKIRIN1	-0.180775	-0.129781	-0.249426	-0.186661	0.186289	0.0336768	1.9224e-09
ENSG00000271817.2_U3	0.147647	0.210602	0.249382	0.202544	0.296135	0.000142081	1.95182e-09
ENSG00000103342.12_GSPT1	-0.14194	-0.274159	-0.249302	-0.221801	0.324741	2.67198e-07	1.96733e-09
ENSG00000161912.17_ADCY10P1	0.112715	0.182455	0.249266	0.181479	0.480018	0.00130187	2.00783e-09
ENSG00000101407.12_TTI1	-0.121447	-0.31075	-0.249145	-0.227114	0.431172	3.05099e-09	2.01304e-09
ENSG00000107890.16_ANKRD26	0.169739	0.151628	0.249129	0.190165	0.219639	0.0100258	2.01356e-09
ENSG00000273576.1_RP11-390P24.1	0.179371	0.22704	0.249125	0.218512	0.191025	3.39767e-05	2.02526e-09
ENSG00000164024.11_METAP1	-0.114354	-0.172011	-0.248977	-0.178447	0.469462	0.0026977	2.06615e-09
ENSG00000272108.1_AC005754.8	0.145424	0.182525	0.24897	0.192306	0.30664	0.00129554	2.07876e-09
ENSG00000250337.5_LINC01021	0.185235	0.190846	0.248817	0.208299	0.174227	0.000692337	2.12562e-09
ENSG00000150712.10_MTMR12	-0.113975	-0.30493	-0.248789	-0.222565	0.472017	6.56268e-09	2.14195e-09
ENSG00000197584.11_KCNMB2	0.103293	0.286759	0.24869	0.212914	0.531662	6.28534e-08	2.17716e-09
ENSG00000128607.13_KLHDC10	-0.18573	-0.177184	-0.248626	-0.203847	0.17335	0.00189025	2.18267e-09
ENSG00000188687.17_SLC4A5	0.131014	0.236386	0.248644	0.205348	0.378136	1.41623e-05	2.18335e-09
ENSG00000188596.10_CFAP54	0.147357	0.261886	0.248509	0.219251	0.297219	1.04736e-06	2.22895e-09
ENSG00000185100.10_ADSSL1	0.181827	0.323373	0.248458	0.251219	0.184294	5.48613e-10	2.24649e-09
ENSG00000099940.11_SNAP29	-0.15124	-0.336663	-0.248442	-0.245449	0.281282	8.11808e-11	2.26153e-09
ENSG00000189157.13_FAM47E	0.153804	0.442893	0.248361	0.281686	0.271693	3.1587e-19	2.28713e-09
ENSG00000175066.15_GK5	0.168681	0.167895	0.248335	0.19497	0.222087	0.00356011	2.29357e-09
ENSG00000259719.5_RP11-930O11.1	0.205234	0.346699	0.248269	0.266734	0.125173	1.88141e-11	2.32085e-09
ENSG00000261324.2_RP11-174G6.5	0.150635	0.20681	0.248214	0.201887	0.284591	0.000194606	2.35539e-09
ENSG00000135119.14_RNFT2	0.105678	0.270074	0.248044	0.207932	0.519014	4.22045e-07	2.39963e-09
ENSG00000065534.18_MYLK	-0.119435	-0.341769	-0.248027	-0.236411	0.44298	3.78618e-11	2.41063e-09
ENSG00000270028.1_RP11-380L11.4	0.108933	0.197995	0.24801	0.184979	0.496805	0.000394456	2.41164e-09
ENSG00000181830.8_SLC35C1	-0.168157	-0.157823	-0.24777	-0.19125	0.223574	0.00686821	2.52122e-09
ENSG00000156966.6_B3GNT7	0.21307	0.22514	0.247734	0.228648	0.112318	4.02982e-05	2.52267e-09
ENSG00000126067.11_PSMB2	-0.165198	-0.143118	-0.247558	-0.185291	0.226432	0.0165003	2.59532e-09
ENSG00000188050.2_RNF133	0.219349	0.253578	0.247505	0.240144	0.0967128	2.53121e-06	2.62925e-09
ENSG00000115423.18_DNAH6	0.16085	0.17212	0.247421	0.193464	0.241817	0.00267773	2.73854e-09
ENSG00000061938.16_TNK2	0.122373	0.154496	0.247234	0.174701	0.425916	0.00842663	2.76653e-09
ENSG00000165424.6_ZCCHC24	-0.127012	-0.413358	-0.247174	-0.262515	0.399903	1.68753e-16	2.79209e-09
ENSG00000144589.21_STK11IP	0.125681	0.14558	0.247119	0.172793	0.406918	0.01433	2.79684e-09
ENSG00000223522.1_AC093690.1	0.126263	0.200397	0.24693	0.191197	0.403707	0.000327633	2.88443e-09
ENSG00000133226.16_SRRM1	0.124602	0.172595	0.24692	0.181372	0.41379	0.00259103	2.8854e-09
ENSG00000255445.1_RP11-573M3.3	0.150967	0.154834	0.24686	0.18422	0.282103	0.00825161	2.94026e-09
ENSG00000273973.1_RP11-973D8.5	0.155347	0.180349	0.246587	0.194094	0.266093	0.00151156	3.04857e-09
ENSG00000278156.1_TSC22D1-AS1	0.148809	0.262607	0.246559	0.219325	0.291902	9.69204e-07	3.07234e-09
ENSG00000240522.1_RPL7AP10	0.14997	0.127776	0.246526	0.174757	0.286613	0.037302	3.11999e-09
ENSG00000176809.10_LRRC37A3	0.187142	0.150181	0.246333	0.194552	0.16845	0.0109457	3.19024e-09
ENSG00000235919.4_ASH1L-AS1	0.160068	0.179457	0.246303	0.195276	0.245823	0.00161318	3.19572e-09
ENSG00000271973.1_RP11-572O6.1	0.194621	0.133652	0.246284	0.191519	0.149512	0.0276338	3.21184e-09
ENSG00000273489.1_RP11-180C16.1	0.195702	0.228928	0.246243	0.223624	0.146806	2.86522e-05	3.24868e-09
ENSG00000247373.3_RP11-486O12.2	0.117513	0.253074	0.246176	0.205588	0.455603	2.66631e-06	3.25548e-09
ENSG00000138400.12_MDH1B	0.13523	0.17102	0.24612	0.184123	0.355808	0.00288269	3.28961e-09
ENSG00000079999.13_KEAP1	-0.109061	-0.187104	-0.246105	-0.180757	0.496022	0.00092111	3.31639e-09
ENSG00000242715.7_CCDC169	-0.182529	-0.267045	-0.24604	-0.231871	0.181601	5.885e-07	3.33842e-09
ENSG00000181284.2_TMEM102	-0.151378	-0.272053	-0.245981	-0.223137	0.280954	3.37167e-07	3.38577e-09
ENSG00000106305.9_AIMP2	-0.244639	-0.265261	-0.245751	-0.251884	0.0551998	7.20608e-07	3.51796e-09
ENSG00000250490.1_LINC02145	0.111074	0.153528	0.245636	0.17008	0.487507	0.00894662	3.55999e-09
ENSG00000197748.12_CFAP43	0.198596	0.187822	0.245464	0.210627	0.140189	0.000871895	3.64904e-09
ENSG00000142864.14_SERBP1	-0.10507	-0.259484	-0.245438	-0.20333	0.5215	1.36419e-06	3.69501e-09
ENSG00000169955.7_ZNF747	-0.111213	-0.158036	-0.245346	-0.171532	0.486834	0.00677574	3.72083e-09
ENSG00000215399.2_HMGB3P7	0.166261	0.37584	0.245337	0.26248	0.222176	1.79913e-13	3.73639e-09
ENSG00000130649.9_CYP2E1	0.186621	0.241091	0.24519	0.224301	0.170017	8.9378e-06	3.84201e-09
ENSG00000261526.2_CTB-31O20.2	0.102479	0.177003	0.244964	0.174815	0.536637	0.00191317	3.95432e-09
ENSG00000199293.1_SNORA21	0.136643	0.256893	0.244899	0.212811	0.348864	1.79304e-06	3.99011e-09
ENSG00000265043.1_RP11-728E14.3	0.281835	0.217284	0.244891	0.248003	0.017005	8.03147e-05	3.99201e-09
ENSG00000175595.14_ERCC4	-0.122945	-0.229799	-0.244898	-0.199214	0.423897	2.63951e-05	3.99316e-09
ENSG00000166387.11_PPFIBP2	0.124156	0.248095	0.24489	0.205714	0.416686	4.48484e-06	4.0347e-09
ENSG00000133740.10_E2F5	0.102915	0.25802	0.244827	0.201921	0.533447	1.59404e-06	4.04033e-09
ENSG00000276115.1_RP11-817I4.2	0.166656	0.271433	0.244816	0.227635	0.222005	3.61965e-07	4.05697e-09
ENSG00000215126.10_CBWD7	0.236863	0.217308	0.244575	0.232916	0.0667056	8.01896e-05	4.22439e-09
ENSG00000153179.12_RASSF3	-0.138471	-0.445015	-0.244417	-0.275968	0.339737	2.00486e-19	4.33132e-09
ENSG00000179083.6_FAM133A	0.139239	0.320843	0.244292	0.234791	0.335766	7.7067e-10	4.39211e-09
ENSG00000143190.21_POU2F1	0.127789	0.155693	0.244227	0.175903	0.396112	0.00784425	4.43438e-09
ENSG00000248858.7_FLJ46284	0.219205	0.331861	0.244225	0.265097	0.0972407	1.63647e-10	4.45025e-09
ENSG00000164366.3_CCDC127	-0.105014	-0.223798	-0.244191	-0.191001	0.521764	4.53196e-05	4.45909e-09
ENSG00000064703.11_DDX20	-0.102353	-0.311503	-0.244183	-0.219346	0.53707	2.76825e-09	4.46075e-09
ENSG00000237978.5_KCNMB2-AS1	0.305116	0.321975	0.244178	0.290423	0.0106675	6.61582e-10	4.46716e-09
ENSG00000064419.13_TNPO3	-0.162679	-0.217205	-0.244168	-0.208017	0.235126	8.08213e-05	4.48594e-09
ENSG00000275383.1_RP11-615I2.6	0.12371	0.158814	0.244048	0.175524	0.419738	0.00645336	4.55817e-09
ENSG00000156709.13_AIFM1	-0.151529	-0.175191	-0.243657	-0.190126	0.280462	0.00216922	4.84957e-09
ENSG00000067955.13_CBFB	0.223664	0.201274	0.243639	0.222859	0.0891727	0.000306093	4.86533e-09
ENSG00000229901.1_RP11-399E6.4	0.176632	0.165103	0.243605	0.195113	0.200078	0.00429096	4.92013e-09
ENSG00000126062.3_TMEM115	-0.103331	-0.170333	-0.243541	-0.172402	0.531472	0.00302357	4.93064e-09
ENSG00000245275.7_SAP30L-AS1	0.176699	0.266701	0.243536	0.228979	0.199943	6.11948e-07	4.93768e-09
ENSG00000116679.15_IVNS1ABP	0.187705	0.213369	0.243525	0.214866	0.167506	0.000112471	4.95642e-09
ENSG00000247626.4_MARS2	-0.181871	-0.238064	-0.243357	-0.221097	0.184317	1.20484e-05	5.07314e-09
ENSG00000181264.8_TMEM136	0.147915	0.12253	0.243295	0.171247	0.29557	0.0481876	5.12031e-09
ENSG00000280048.1_RP11-327J17.7	0.205938	0.335197	0.243281	0.261472	0.12365	1.01073e-10	5.18315e-09
ENSG00000250697.1_CTD-2066L21.3	0.160899	0.306918	0.243201	0.237006	0.241746	5.07853e-09	5.24424e-09
ENSG00000223770.5_AC006145.4	0.145597	0.145214	0.243037	0.177949	0.305622	0.0146272	5.35838e-09
ENSG00000101901.11_ALG13	0.193892	0.161161	0.242705	0.199253	0.151394	0.00556391	5.69389e-09
ENSG00000182180.13_MRPS16	-0.192124	-0.183985	-0.242629	-0.206246	0.155763	0.00116218	5.75292e-09
ENSG00000185278.15_ZBTB37	0.165237	0.191975	0.242572	0.199928	0.22642	0.000634838	5.80461e-09
ENSG00000282977.1_PCBP2-OT1	0.121403	0.314172	0.242518	0.226031	0.431488	1.93794e-09	5.83093e-09
ENSG00000173818.16_ENDOV	0.124081	0.156492	0.242394	0.174322	0.417316	0.00745138	5.93395e-09
ENSG00000107819.13_SFXN3	0.104825	0.171959	0.242311	0.173032	0.523026	0.00270695	6.00181e-09
ENSG00000175322.11_ZNF519	0.125382	0.150608	0.242263	0.172751	0.408479	0.0106739	6.04952e-09
ENSG00000116754.13_SRSF11	0.145056	0.128279	0.241905	0.171747	0.307784	0.0363329	6.41067e-09
ENSG00000163564.14_PYHIN1	0.107448	0.15781	0.24186	0.16904	0.506495	0.00687221	6.45287e-09
ENSG00000104142.10_VPS18	-0.243337	-0.273535	-0.24185	-0.252907	0.0567936	2.85629e-07	6.49952e-09
ENSG00000252355.1_RN7SKP287	0.130786	0.223029	0.241806	0.19854	0.379732	4.85535e-05	6.49999e-09
ENSG00000171951.4_SCG2	0.12225	0.348498	0.241803	0.237517	0.426936	1.45902e-11	6.50552e-09
ENSG00000270510.1_RP11-777F6.3	0.152172	0.242638	0.241782	0.212197	0.278035	7.65384e-06	6.51638e-09
ENSG00000223930.5_RP11-33A14.1	0.171175	0.208021	0.241661	0.206952	0.215616	0.000175587	6.66119e-09
ENSG00000196167.9_COLCA1	0.131663	0.205229	0.241622	0.192838	0.374605	0.000221886	6.68762e-09
ENSG00000178809.11_TRIM73	0.111976	0.248579	0.241615	0.200723	0.483894	4.27084e-06	6.68805e-09
ENSG00000157873.17_TNFRSF14	0.149315	0.186896	0.241367	0.192526	0.289018	0.000936132	6.95906e-09
ENSG00000164151.11_ICE1	-0.105629	-0.381056	-0.241356	-0.24268	0.51907	7.17081e-14	6.9652e-09
ENSG00000185864.16_NPIPB4	0.137815	0.183805	0.241366	0.187662	0.343024	0.00117842	6.96797e-09
ENSG00000225450.1_RP3-508I15.14	0.110682	0.253534	0.241317	0.201844	0.490298	2.54062e-06	7.06034e-09
ENSG00000148655.14_C10orf11	0.164091	0.137613	0.241272	0.180992	0.230784	0.0224199	7.06846e-09
ENSG00000255449.1_RP11-91P24.6	0.120729	0.179504	0.241263	0.180499	0.435787	0.00160812	7.09164e-09
ENSG00000258646.1_RP11-950C14.3	0.168914	0.22456	0.241067	0.211514	0.221552	4.24428e-05	7.42652e-09
ENSG00000141582.14_CBX4	-0.10798	-0.18599	-0.240664	-0.178212	0.503806	0.00100213	7.78271e-09
ENSG00000249700.8_SRD5A3-AS1	0.183344	0.142393	0.240663	0.1888	0.178703	0.0172118	7.79146e-09
ENSG00000253878.5_RP11-347C18.3	0.219472	0.21223	0.240621	0.224108	0.0963089	0.000123564	7.86507e-09
ENSG00000134440.11_NARS	-0.152112	-0.150276	-0.24048	-0.180956	0.27816	0.0108877	8.08729e-09
ENSG00000271151.1_RP11-394I13.2	0.135661	0.135804	0.24041	0.170625	0.353941	0.0246794	8.12105e-09
ENSG00000225975.6_LINC01534	0.241397	0.224278	0.24038	0.235352	0.0588607	4.35051e-05	8.2032e-09
ENSG00000137547.8_MRPL15	-0.13736	-0.210233	-0.240302	-0.195965	0.345012	0.000146567	8.26744e-09
ENSG00000100056.11_DGCR14	-0.169525	-0.296813	-0.240188	-0.235509	0.219711	1.83594e-08	8.40515e-09
ENSG00000279744.1_RP13-20L14.10	0.118442	0.224834	0.240009	0.194428	0.449621	4.13976e-05	8.6693e-09
ENSG00000198964.13_SGMS1	-0.169767	-0.203145	-0.239933	-0.204282	0.219581	0.000263305	8.75971e-09
ENSG00000141519.14_CCDC40	0.120326	0.260853	0.239904	0.207028	0.437556	1.17275e-06	8.92911e-09
ENSG00000271576.1_RP11-486G15.2	0.191014	0.130385	0.239387	0.186929	0.159445	0.0326737	9.61344e-09
ENSG00000269148.1_AC092301.3	0.144173	0.22976	0.23928	0.204404	0.312457	2.64969e-05	9.73485e-09
ENSG00000204231.10_RXRB	0.101259	0.202782	0.23926	0.1811	0.544483	0.000271285	9.8e-09
ENSG00000097033.14_SH3GLB1	-0.17008	-0.227714	-0.239196	-0.21233	0.218522	3.19938e-05	9.83297e-09
ENSG00000228703.1_RP5-1160K1.6	0.159052	0.251143	0.239219	0.216471	0.250526	3.27595e-06	9.83393e-09
ENSG00000230715.3_RP11-274B21.4	0.108579	0.203365	0.239194	0.183713	0.499723	0.000258719	9.84341e-09
ENSG00000188021.8_UBQLN2	-0.151574	-0.308947	-0.239161	-0.233227	0.280174	3.8808e-09	9.89187e-09
ENSG00000175110.11_MRPS22	-0.144159	-0.2177	-0.239126	-0.200328	0.312264	7.76195e-05	9.92634e-09
ENSG00000168096.14_ANKS3	0.142106	0.229267	0.239124	0.203499	0.324357	2.77426e-05	9.95808e-09
ENSG00000185009.12_AP3M1	-0.168796	-0.325354	-0.238982	-0.244377	0.221667	4.1868e-10	1.01654e-08
ENSG00000167986.13_DDB1	-0.207535	-0.205103	-0.238942	-0.217193	0.121231	0.000224259	1.02396e-08
ENSG00000230521.1_HCG4P7	0.175015	0.152908	0.238792	0.188905	0.205255	0.00926127	1.04555e-08
ENSG00000227176.1_AC092641.2	0.221728	0.228952	0.238771	0.229817	0.0912115	2.85876e-05	1.04778e-08
ENSG00000047315.15_POLR2B	-0.136937	-0.365741	-0.238689	-0.247122	0.347245	9.22802e-13	1.06368e-08
ENSG00000207304.1_SNORA8	0.151044	0.331011	0.238635	0.24023	0.281988	1.84709e-10	1.07979e-08
ENSG00000239569.3_KMT2E-AS1	0.194472	0.2408	0.238585	0.224619	0.150153	9.20578e-06	1.08025e-08
ENSG00000152527.13_PLEKHH2	0.153139	0.266306	0.238507	0.219317	0.273828	6.3967e-07	1.09412e-08
ENSG00000160007.18_ARHGAP35	-0.221418	-0.382052	-0.238456	-0.280642	0.0922986	6.10015e-14	1.10046e-08
ENSG00000117713.18_ARID1A	-0.238466	-0.335773	-0.238452	-0.270897	0.0633229	9.34253e-11	1.10066e-08
ENSG00000123505.15_AMD1	-0.139867	-0.180595	-0.238449	-0.186303	0.332331	0.00148584	1.10182e-08
ENSG00000114491.13_UMPS	-0.222335	-0.32173	-0.238318	-0.260794	0.0900452	6.83897e-10	1.12609e-08
ENSG00000270269.1_IMMP1LP1	0.215731	0.2859	0.238298	0.246643	0.105962	6.96565e-08	1.12628e-08
ENSG00000251023.1_RP11-549J18.1	0.175203	0.28545	0.238188	0.232947	0.204544	7.3392e-08	1.14243e-08
ENSG00000246640.1_RP11-1094H24.4	0.139668	0.307177	0.238218	0.228355	0.333374	4.92767e-09	1.14292e-08
ENSG00000171163.15_ZNF692	0.14298	0.222746	0.238186	0.201304	0.319237	4.98866e-05	1.14608e-08
ENSG00000246982.6_RP1-179N16.6	0.172342	0.218476	0.238077	0.209632	0.212045	7.24932e-05	1.16309e-08
ENSG00000218631.1_RP3-395C13.1	0.135846	0.291904	0.238057	0.221936	0.352922	3.34711e-08	1.17529e-08
ENSG00000166165.12_CKB	-0.11893	-0.292494	-0.237861	-0.216428	0.445796	3.10965e-08	1.21128e-08
ENSG00000281920.1_RP11-418H16.1	0.109357	0.190292	0.237412	0.179021	0.49432	0.000721503	1.30245e-08
ENSG00000112319.17_EYA4	0.136029	0.199244	0.23735	0.190874	0.352634	0.000357693	1.31199e-08
ENSG00000278540.4_ACACA	-0.160356	-0.20897	-0.237245	-0.202191	0.244414	0.000162517	1.33184e-08
ENSG00000111728.10_ST8SIA1	0.121319	0.292186	0.237207	0.216904	0.431977	3.23059e-08	1.3328e-08
ENSG00000138613.13_APH1B	0.15419	0.127712	0.237175	0.173026	0.269844	0.0374224	1.33776e-08
ENSG00000230606.10_AC159540.1	0.190649	0.168465	0.237093	0.198736	0.159802	0.00342723	1.35548e-08
ENSG00000238061.2_RP4-635A23.4	0.138824	0.171557	0.237082	0.182488	0.337875	0.00278224	1.3572e-08
ENSG00000220785.7_MTMR9LP	0.149782	0.170689	0.237073	0.185848	0.287678	0.00295059	1.35845e-08
ENSG00000224017.1_LINC01449	0.129753	0.28004	0.237058	0.215617	0.385869	1.37059e-07	1.35868e-08
ENSG00000236200.5_KDM4A-AS1	0.105052	0.192145	0.237065	0.178087	0.521648	0.000625933	1.35905e-08
ENSG00000204574.12_ABCF1	-0.20927	-0.150101	-0.236994	-0.198788	0.117738	0.0109939	1.37582e-08
ENSG00000164932.12_CTHRC1	0.153355	0.281903	0.236966	0.224075	0.272892	1.11568e-07	1.38252e-08
ENSG00000159176.13_CSRP1	-0.155448	-0.123574	-0.236781	-0.171934	0.265799	0.0457766	1.41878e-08
ENSG00000095464.9_PDE6C	0.141958	0.200136	0.236723	0.192939	0.324796	0.000334047	1.43228e-08
ENSG00000236266.1_RP3-467L1.4	0.144398	0.218781	0.236658	0.199946	0.311103	7.06662e-05	1.44582e-08
ENSG00000129675.15_ARHGEF6	0.110797	0.194728	0.236639	0.180721	0.489459	0.000512627	1.45279e-08
ENSG00000274471.1_RP11-228M15.1	0.158818	0.124422	0.236585	0.173275	0.252119	0.0440113	1.46573e-08
ENSG00000009954.10_BAZ1B	-0.141715	-0.314816	-0.236517	-0.231016	0.325899	1.77025e-09	1.47379e-08
ENSG00000136448.11_NMT1	-0.129882	-0.157101	-0.23646	-0.174481	0.385652	0.0071789	1.49134e-08
ENSG00000188996.4_HUS1B	0.153496	0.151836	0.236435	0.180589	0.27259	0.00989293	1.49304e-08
ENSG00000140632.16_GLYR1	-0.177501	-0.235067	-0.236367	-0.216311	0.196796	1.59942e-05	1.50711e-08
ENSG00000260260.1_SNHG19	0.110413	0.252102	0.236366	0.199627	0.492122	2.96849e-06	1.51807e-08
ENSG00000175166.16_PSMD2	-0.180121	-0.177519	-0.236125	-0.197922	0.189318	0.0018469	1.56182e-08
ENSG00000166913.12_YWHAB	-0.142499	-0.176552	-0.236108	-0.185053	0.321795	0.00197413	1.56452e-08
ENSG00000241058.3_NSUN6	0.119587	0.150225	0.236041	0.168618	0.442065	0.0109193	1.58236e-08
ENSG00000204778.4_CBWD4P	0.185606	0.16103	0.236023	0.19422	0.173232	0.00560722	1.58577e-08
ENSG00000279861.1_RP11-43N16.4	0.189384	0.21724	0.235998	0.214207	0.162186	8.06028e-05	1.59361e-08
ENSG00000213213.13_CCDC183	0.1099	0.189642	0.235436	0.178326	0.490703	0.00075914	1.7401e-08
ENSG00000261669.1_CTD-2515A14.1	0.21837	0.252539	0.235277	0.235395	0.0991294	2.82633e-06	1.77282e-08
ENSG00000180891.12_CUEDC1	-0.151836	-0.208268	-0.235267	-0.198457	0.279529	0.00017233	1.77616e-08
ENSG00000239704.10_CDRT4	0.108708	0.229983	0.2352	0.191297	0.498516	2.59979e-05	1.79449e-08
ENSG00000267758.1_RP11-358B23.5	0.133483	0.154584	0.235185	0.174417	0.366163	0.00837902	1.79497e-08
ENSG00000090432.6_MUL1	-0.288627	-0.247256	-0.235175	-0.257019	0.0156688	4.88973e-06	1.82198e-08
ENSG00000170903.10_MSANTD4	-0.142326	-0.200273	-0.235074	-0.192558	0.322991	0.000330464	1.82499e-08
ENSG00000196705.8_ZNF431	0.126414	0.151103	0.23493	0.170816	0.40294	0.0103582	1.88224e-08
ENSG00000129028.8_THAP10	-0.135945	-0.210552	-0.234735	-0.193744	0.353019	0.000142618	1.92714e-08
ENSG00000227230.1_RP11-261C10.5	0.100784	0.165942	0.234609	0.167112	0.546822	0.00406129	1.98536e-08
ENSG00000115457.9_IGFBP2	0.117054	0.390291	0.234516	0.247287	0.45504	1.38566e-14	1.9916e-08
ENSG00000244151.1_RP11-148K1.12	0.150679	0.238201	0.234493	0.207791	0.284152	1.18882e-05	2.02148e-08
ENSG00000162944.10_RFTN2	0.190375	0.179758	0.23426	0.201464	0.160096	0.00157863	2.07202e-08
ENSG00000214413.7_BBIP1	0.162565	0.124766	0.234151	0.173827	0.235587	0.0432676	2.10555e-08
ENSG00000251488.1_RP11-404I7.2	0.156795	0.322975	0.234111	0.23796	0.259364	5.76619e-10	2.12235e-08
ENSG00000110025.12_SNX15	-0.127816	-0.253646	-0.234087	-0.205183	0.395906	2.51613e-06	2.12671e-08
ENSG00000263276.1_RP11-96D1.10	0.141788	0.22944	0.233984	0.201737	0.325908	2.73105e-05	2.15345e-08
ENSG00000174238.14_PITPNA	-0.122652	-0.263077	-0.233984	-0.206571	0.425763	9.20865e-07	2.15419e-08
ENSG00000269906.1_RP11-248J18.2	0.111445	0.243372	0.234023	0.19628	0.486344	7.1183e-06	2.15447e-08
ENSG00000167461.11_RAB8A	-0.113182	-0.264426	-0.233983	-0.203864	0.47718	7.87788e-07	2.17131e-08
ENSG00000166710.17_B2M	0.21839	0.178972	0.233932	0.210431	0.0993049	0.00166937	2.17508e-08
ENSG00000135164.18_DMTF1	0.171115	0.132015	0.233908	0.179013	0.215073	0.0300651	2.18394e-08
ENSG00000167693.16_NXN	-0.181379	-0.453711	-0.23388	-0.289657	0.185033	2.816e-20	2.18968e-08
ENSG00000085733.15_CTTN	0.10596	0.269893	0.233822	0.203225	0.517217	4.30483e-07	2.23543e-08
ENSG00000227766.1_HCG4P5	0.173055	0.21203	0.233609	0.206231	0.210528	0.000125559	2.28357e-08
ENSG00000134452.19_FBXO18	-0.156589	-0.161955	-0.23358	-0.184041	0.260555	0.00528295	2.289e-08
ENSG00000204351.11_SKIV2L	0.150575	0.182082	0.233449	0.188702	0.284422	0.00133616	2.33838e-08
ENSG00000275894.1_RP3-453C12.14	0.117399	0.241868	0.233392	0.197553	0.455937	8.27019e-06	2.3537e-08
ENSG00000229657.2_RP11-494K3.2	0.173955	0.282005	0.23331	0.229757	0.207287	1.10516e-07	2.37914e-08
ENSG00000163357.10_DCST1	0.121338	0.165515	0.233334	0.173396	0.431865	0.00417945	2.37918e-08
ENSG00000260105.6_AOC4P	0.116053	0.160339	0.233188	0.16986	0.460118	0.00586611	2.43636e-08
ENSG00000175048.16_ZDHHC14	0.120375	0.377746	0.232928	0.243683	0.437527	1.27867e-13	2.52845e-08
ENSG00000284138.1_RP5-848E13.5	0.162766	0.29273	0.232633	0.229376	0.234769	3.02395e-08	2.65441e-08
ENSG00000089775.11_ZBTB25	0.21121	0.270002	0.23251	0.237907	0.114513	4.2509e-07	2.6931e-08
ENSG00000261123.1_RP11-304L19.3	0.127728	0.231682	0.232318	0.197243	0.396169	2.21281e-05	2.77559e-08
ENSG00000070366.13_SMG6	-0.122818	-0.335596	-0.232291	-0.230235	0.424897	9.55204e-11	2.77847e-08
ENSG00000118246.13_FASTKD2	-0.109647	-0.274966	-0.232237	-0.205617	0.492673	2.43862e-07	2.80012e-08
ENSG00000127870.16_RNF6	-0.130263	-0.201288	-0.232042	-0.187864	0.383331	0.000305757	2.89326e-08
ENSG00000114302.15_PRKAR2A	-0.116472	-0.356145	-0.231962	-0.234859	0.458431	4.38762e-12	2.91555e-08
ENSG00000249706.1_RP11-89B16.1	0.135396	0.216274	0.231939	0.194536	0.354828	8.75474e-05	2.9394e-08
ENSG00000231125.2_AF129075.5	0.106067	0.192788	0.231802	0.176886	0.51684	0.000595364	3.00333e-08
ENSG00000166323.12_C11orf65	0.181155	0.248403	0.231654	0.220404	0.185828	4.35138e-06	3.06514e-08
ENSG00000136816.15_TOR1B	-0.140125	-0.215453	-0.231626	-0.195735	0.331011	9.40779e-05	3.07285e-08
ENSG00000257596.1_RP11-968A15.2	0.111505	0.21884	0.231613	0.187319	0.486082	7.03932e-05	3.0766e-08
ENSG00000160055.19_TMEM234	0.159416	0.269777	0.231529	0.22024	0.248602	4.36374e-07	3.16203e-08
ENSG00000234072.1_AC074117.10	0.151623	0.251593	0.231413	0.211543	0.280005	3.12783e-06	3.16645e-08
ENSG00000115084.13_SLC35F5	0.170653	0.328734	0.231424	0.243604	0.217342	2.57685e-10	3.16701e-08
ENSG00000243943.9_ZNF512	0.147024	0.146612	0.231411	0.175016	0.298697	0.0134959	3.1728e-08
ENSG00000196295.11_AC005154.6	0.191455	0.18999	0.231397	0.204281	0.157835	0.000738918	3.18699e-08
ENSG00000124224.16_PPP4R1L	0.179581	0.124986	0.231364	0.178644	0.190143	0.0427885	3.19193e-08
ENSG00000196873.15_CBWD3	0.1943	0.142055	0.231311	0.189222	0.150097	0.0175562	3.21453e-08
ENSG00000240498.6_CDKN2B-AS1	0.162125	0.287556	0.231073	0.226918	0.237554	5.70809e-08	3.32555e-08
ENSG00000099251.14_HSD17B7P2	0.16637	0.229085	0.230961	0.208805	0.222054	2.82201e-05	3.39655e-08
ENSG00000185689.15_C6orf201	0.163611	0.180202	0.230931	0.191581	0.232847	0.00152815	3.41369e-08
ENSG00000237324.3_RP11-439H8.4	0.171394	0.154067	0.230878	0.185446	0.214905	0.00865376	3.44541e-08
ENSG00000187690.3_CXorf67	0.119641	0.212618	0.230816	0.187691	0.441765	0.000119593	3.48488e-08
ENSG00000081665.13_ZNF506	0.172056	0.144356	0.230655	0.182356	0.21291	0.0153685	3.55065e-08
ENSG00000108587.15_GOSR1	-0.143408	-0.33237	-0.230382	-0.235386	0.316441	1.51599e-10	3.72191e-08
ENSG00000164056.10_SPRY1	0.19654	0.256358	0.230263	0.22772	0.145823	1.88788e-06	3.7597e-08
ENSG00000141959.16_PFKL	0.140525	0.25938	0.230125	0.21001	0.329859	1.37932e-06	3.86483e-08
ENSG00000240038.6_AMY2B	0.204299	0.145512	0.229854	0.193222	0.12819	0.0143858	4.00884e-08
ENSG00000124215.16_CDH26	0.165851	0.154168	0.229835	0.183285	0.223424	0.00860281	4.04847e-08
ENSG00000141026.5_MED9	-0.227618	-0.26476	-0.229716	-0.240698	0.0803635	7.6116e-07	4.09107e-08
ENSG00000215251.3_FASTKD5	-0.201042	-0.331274	-0.229237	-0.253851	0.134712	1.78518e-10	4.40891e-08
ENSG00000152990.13_ADGRA3	-0.179222	-0.400624	-0.229173	-0.269673	0.191085	2.09259e-15	4.46275e-08
ENSG00000259248.5_USP3-AS1	0.202218	0.269611	0.229124	0.233651	0.131933	4.43e-07	4.48254e-08
ENSG00000250220.1_RP11-692D12.1	0.147478	0.146675	0.229095	0.174416	0.296663	0.0134451	4.50007e-08
ENSG00000141526.16_SLC16A3	0.12403	0.330499	0.229069	0.227866	0.417768	1.99027e-10	4.50378e-08
ENSG00000155265.10_GOLGA7B	0.108198	0.182158	0.228987	0.173114	0.50207	0.0013292	4.59678e-08
ENSG00000212607.1_SNORA3B	0.110128	0.242243	0.228933	0.193768	0.489815	7.9617e-06	4.60086e-08
ENSG00000133624.13_ZNF767P	0.172642	0.172624	0.22877	0.191345	0.211653	0.0025857	4.73085e-08
ENSG00000268798.1_CTB-25B13.5	-0.167163	-0.357249	-0.228744	-0.251052	0.220455	3.67138e-12	4.75268e-08
ENSG00000180423.4_HARBI1	-0.102982	-0.194462	-0.228558	-0.175334	0.533075	0.000523792	4.86348e-08
ENSG00000272236.1_XXbac-BPG170G13.32	0.151725	0.202758	0.228418	0.1943	0.279619	0.000271774	4.97359e-08
ENSG00000205517.12_RGL3	0.189301	0.298492	0.228378	0.238724	0.162555	1.48002e-08	5.04799e-08
ENSG00000271382.1_RP11-1060G2.2	0.170606	0.139844	0.228303	0.179585	0.217475	0.0198678	5.06937e-08
ENSG00000168827.14_GFM1	-0.175637	-0.207986	-0.228156	-0.203926	0.203082	0.000176088	5.16382e-08
ENSG00000205853.10_RFPL3S	0.153936	0.21835	0.228097	0.200128	0.271011	7.32582e-05	5.21778e-08
ENSG00000270108.1_RP11-73M18.6	0.183187	0.265169	0.228063	0.225473	0.178961	7.27097e-07	5.23488e-08
ENSG00000225192.1_ZNF33BP1	0.100556	0.244035	0.227858	0.190816	0.548435	6.67695e-06	5.42174e-08
ENSG00000119632.3_IFI27L2	0.142224	0.176035	0.227746	0.182002	0.323425	0.00204739	5.48666e-08
ENSG00000101152.10_DNAJC5	-0.186399	-0.167283	-0.22774	-0.193808	0.171018	0.00371327	5.52699e-08
ENSG00000283635.1_RP11-5O24.1	0.140305	0.154789	0.227688	0.17426	0.330297	0.00827133	5.53572e-08
ENSG00000275484.1_CTC-1337H24.4	0.151211	0.187987	0.227539	0.188913	0.281224	0.000861763	5.66133e-08
ENSG00000279182.1_XX-C00717C00720L.1	0.142034	0.148744	0.227455	0.172744	0.324487	0.011926	5.76044e-08
ENSG00000274204.1_RP11-272L14.2	0.171639	0.172769	0.227366	0.190592	0.214295	0.00255767	5.79907e-08
ENSG00000164944.11_KIAA1429	-0.146089	-0.371789	-0.227365	-0.248414	0.30314	3.51066e-13	5.84182e-08
ENSG00000197102.10_DYNC1H1	-0.178078	-0.280615	-0.227281	-0.228658	0.193931	1.28835e-07	5.8999e-08
ENSG00000266708.1_RP11-661O13.1	0.136066	0.255239	0.227239	0.206181	0.352686	2.13013e-06	5.9034e-08
ENSG00000273289.1_RP6-109B7.5	0.179846	0.204858	0.227248	0.203984	0.189703	0.000228996	5.90483e-08
ENSG00000135763.9_URB2	-0.249523	-0.316468	-0.227221	-0.264404	0.0465351	1.4045e-09	5.92845e-08
ENSG00000139974.15_SLC38A6	0.210228	0.223252	0.227184	0.220221	0.115862	4.76195e-05	5.94819e-08
ENSG00000185272.13_RBM11	0.186314	0.210553	0.22715	0.208006	0.171295	0.000142645	6.01185e-08
ENSG00000273374.1_RP11-383I23.2	0.195718	0.205817	0.227025	0.20952	0.147041	0.000211214	6.10202e-08
ENSG00000271964.1_RP11-415F23.2	0.110994	0.280307	0.226973	0.206091	0.487991	1.33712e-07	6.16857e-08
ENSG00000004534.14_RBM6	0.166448	0.171683	0.226856	0.188329	0.222243	0.00275873	6.26292e-08
ENSG00000213996.12_TM6SF2	0.150092	0.190499	0.226779	0.189123	0.286189	0.000711182	6.31849e-08
ENSG00000105849.5_TWISTNB	-0.200301	-0.367262	-0.226608	-0.264724	0.136129	7.43278e-13	6.49913e-08
ENSG00000267199.1_RP11-861E21.2	0.167412	0.199042	0.226571	0.197675	0.226778	0.000363194	6.52499e-08
ENSG00000135720.12_DYNC1LI2	-0.102958	-0.34847	-0.226447	-0.225959	0.533228	1.46136e-11	6.62381e-08
ENSG00000274678.1_RP11-2C24.7	0.206334	0.153424	0.226447	0.195401	0.122513	0.00899122	6.63927e-08
ENSG00000279926.1_RP3-406P24.5	0.19604	0.228753	0.226383	0.217059	0.146366	2.90793e-05	6.6832e-08
ENSG00000140943.16_MBTPS1	-0.126276	-0.316727	-0.226392	-0.223132	0.403713	1.35384e-09	6.68552e-08
ENSG00000172890.11_NADSYN1	0.200172	0.166839	0.226342	0.197784	0.136674	0.00383069	6.76516e-08
ENSG00000260661.1_RP11-152L20.3	0.194641	0.233872	0.226216	0.218243	0.149714	1.79104e-05	6.91921e-08
ENSG00000226491.1_FTOP1	0.169949	0.165363	0.226104	0.187139	0.21895	0.00422157	6.97015e-08
ENSG00000261879.5_RP11-333E1.1	0.152909	0.171951	0.226088	0.183649	0.274846	0.00270833	6.99813e-08
ENSG00000117586.10_TNFSF4	0.141782	0.192856	0.225977	0.186872	0.325833	0.000592678	7.11256e-08
ENSG00000160145.15_KALRN	0.171199	0.241117	0.225957	0.212758	0.21584	8.9147e-06	7.12667e-08
ENSG00000231827.3_RP11-216N14.5	0.15104	0.159334	0.225848	0.178741	0.281962	0.00624685	7.24439e-08
ENSG00000239556.3_AC004951.5	0.183895	0.179215	0.225826	0.196312	0.178992	0.00164158	7.32611e-08
ENSG00000142188.16_TMEM50B	0.191735	0.179565	0.225736	0.199012	0.156396	0.00160101	7.35922e-08
ENSG00000099338.22_CATSPERG	0.13221	0.209052	0.225718	0.188993	0.372529	0.000161481	7.36296e-08
ENSG00000143178.12_TBX19	0.205376	0.3089	0.225713	0.246663	0.12552	3.90263e-09	7.37125e-08
ENSG00000100994.11_PYGB	-0.13874	-0.269127	-0.22567	-0.211179	0.338279	4.68444e-07	7.49127e-08
ENSG00000162836.11_ACP6	0.196311	0.194052	0.225587	0.205317	0.145737	0.000540068	7.53765e-08
ENSG00000100104.13_SRRD	-0.253021	-0.312285	-0.225555	-0.26362	0.0416087	2.49652e-09	7.57335e-08
ENSG00000273008.1_RP11-351D16.3	0.134114	0.213254	0.225432	0.190934	0.362467	0.000113508	7.70774e-08
ENSG00000272316.1_XXbac-BPGBPG55C20.2	0.14425	0.161386	0.225378	0.177005	0.311999	0.00548268	7.74207e-08
ENSG00000271788.1_CTD-2201E18.5	0.177808	0.192839	0.225375	0.198674	0.195438	0.000593232	7.75127e-08
ENSG00000267293.1_RP11-8H2.1	0.12279	0.153946	0.225222	0.167319	0.425137	0.00872118	7.91073e-08
ENSG00000136450.12_SRSF1	0.115218	0.209728	0.225227	0.183391	0.464003	0.000152654	7.91311e-08
ENSG00000159921.14_GNE	-0.200818	-0.352435	-0.225222	-0.259492	0.135136	8.01165e-12	8.01866e-08
ENSG00000197951.8_ZNF71	-0.258234	-0.319089	-0.225135	-0.267486	0.0362703	9.85708e-10	8.01963e-08
ENSG00000104221.12_BRF2	-0.204474	-0.209302	-0.225062	-0.212946	0.128274	0.000158351	8.11112e-08
ENSG00000155876.5_RRAGA	-0.121904	-0.159775	-0.225052	-0.16891	0.428196	0.00607347	8.31238e-08
ENSG00000150991.14_UBC	0.13808	0.175725	0.224851	0.179552	0.341656	0.0020888	8.39142e-08
ENSG00000138757.14_G3BP2	-0.161525	-0.233995	-0.224814	-0.206778	0.239328	1.77049e-05	8.44071e-08
ENSG00000206913.1_SNORA7	0.167173	0.236921	0.224682	0.209592	0.227455	1.34575e-05	8.58387e-08
ENSG00000105732.12_ZNF574	-0.218667	-0.210392	-0.2245	-0.217853	0.0988677	0.00014459	8.81632e-08
ENSG00000224660.1_SH3BP5-AS1	0.111404	0.176752	0.224458	0.170871	0.48636	0.00194585	8.92009e-08
ENSG00000185347.17_C14orf80	0.172431	0.278814	0.224281	0.225175	0.211983	1.57503e-07	9.11145e-08
ENSG00000168802.12_CHTF8	-0.178433	-0.308994	-0.224273	-0.237233	0.192932	3.86435e-09	9.12712e-08
ENSG00000172935.8_MRGPRF	-0.150531	-0.338121	-0.224257	-0.237636	0.284556	6.47707e-11	9.1566e-08
ENSG00000176087.14_SLC35A4	-0.171132	-0.162309	-0.223955	-0.185798	0.215251	0.00516013	9.56802e-08
ENSG00000150455.13_TIRAP	-0.135827	-0.339752	-0.22393	-0.23317	0.353114	5.02669e-11	9.5782e-08
ENSG00000276170.4_AC124789.1	0.134184	0.244433	0.223927	0.200848	0.362101	6.43357e-06	9.68948e-08
ENSG00000104643.9_MTMR9	-0.14895	-0.298703	-0.223421	-0.223691	0.291132	1.44432e-08	1.03218e-07
ENSG00000248254.1_AC092597.3	0.221357	0.211173	0.223409	0.218646	0.0923283	0.000135244	1.03313e-07
ENSG00000171574.17_ZNF584	-0.170845	-0.300758	-0.223378	-0.23166	0.216657	1.11237e-08	1.04935e-07
ENSG00000248735.2_R3HDM2P1	0.139975	0.151573	0.223218	0.171588	0.331913	0.0100594	1.06263e-07
ENSG00000157184.6_CPT2	-0.149165	-0.291627	-0.223182	-0.221325	0.289878	3.46164e-08	1.06934e-07
ENSG00000177963.14_RIC8A	-0.195488	-0.129832	-0.223083	-0.182801	0.147377	0.0335917	1.08735e-07
ENSG00000160216.18_AGPAT3	-0.230523	-0.249149	-0.223013	-0.234228	0.0739627	4.02768e-06	1.09316e-07
ENSG00000178075.19_GRAMD1C	0.161529	0.280753	0.222984	0.221755	0.239384	1.27127e-07	1.09996e-07
ENSG00000267082.1_CTC-510F12.2	0.119455	0.24324	0.222866	0.195187	0.443093	7.21417e-06	1.1207e-07
ENSG00000199038.1_MIR210	0.143143	0.210992	0.222704	0.19228	0.318338	0.00013743	1.14566e-07
ENSG00000141367.11_CLTC	-0.134203	-0.168523	-0.222678	-0.175135	0.362448	0.00341383	1.15e-07
ENSG00000072062.13_PRKACA	-0.272002	-0.207403	-0.2226	-0.234001	0.0268194	0.000185113	1.16094e-07
ENSG00000124160.11_NCOA5	-0.125968	-0.308642	-0.222583	-0.219064	0.40543	4.03883e-09	1.16383e-07
ENSG00000162972.10_MAIP1	-0.150048	-0.262365	-0.222557	-0.211657	0.286324	9.94578e-07	1.16694e-07
ENSG00000249513.2_RP11-404I7.1	0.175608	0.227704	0.222479	0.208597	0.203114	3.20063e-05	1.17993e-07
ENSG00000116539.12_ASH1L	-0.102298	-0.296185	-0.222365	-0.206949	0.537449	1.97639e-08	1.20393e-07
ENSG00000263683.1_RP4-777O23.1	0.174403	0.16545	0.222161	0.187338	0.206921	0.00419532	1.23504e-07
ENSG00000283122.1_HYMAI	0.147463	0.199882	0.222121	0.189822	0.296697	0.000340256	1.24338e-07
ENSG00000136986.9_DERL1	-0.201026	-0.229981	-0.222071	-0.217693	0.134624	2.59958e-05	1.25086e-07
ENSG00000105771.13_SMG9	0.11098	0.210941	0.22183	0.18125	0.488009	0.000138017	1.29407e-07
ENSG00000237886.1_NALT1	0.153038	0.138731	0.221759	0.171176	0.274092	0.0210864	1.30844e-07
ENSG00000179918.18_SEPHS2	-0.17285	-0.287624	-0.221623	-0.227366	0.211247	5.66603e-08	1.33472e-07
ENSG00000175137.10_SH3BP5L	-0.159637	-0.14207	-0.221585	-0.174431	0.247625	0.0175394	1.36735e-07
ENSG00000112365.4_ZBTB24	-0.16426	-0.330527	-0.221416	-0.238734	0.230079	1.98552e-10	1.40247e-07
ENSG00000204642.13_HLA-F	0.143227	0.244437	0.221247	0.20297	0.317788	6.43297e-06	1.40935e-07
ENSG00000170919.15_TPT1-AS1	0.164923	0.217686	0.221271	0.201294	0.227429	7.76813e-05	1.40939e-07
ENSG00000130803.14_ZNF317	-0.152129	-0.359969	-0.221161	-0.24442	0.27829	2.4377e-12	1.43023e-07
ENSG00000284052.1_RP11-284E5.1	0.14058	0.141568	0.221041	0.16773	0.329642	0.0180305	1.45261e-07
ENSG00000133884.9_DPF2	-0.1568	-0.204304	-0.220845	-0.193983	0.259478	0.000239417	1.4963e-07
ENSG00000204950.3_LRRC10B	-0.155876	-0.144698	-0.22081	-0.173795	0.263765	0.0150684	1.5063e-07
ENSG00000264943.1_SH3GL1P2	0.227877	0.263215	0.22079	0.237294	0.0797639	9.06769e-07	1.50791e-07
ENSG00000232022.7_FAAHP1	0.112098	0.170479	0.220781	0.167786	0.483232	0.0029935	1.50838e-07
ENSG00000148926.9_ADM	0.153179	0.280661	0.220728	0.218189	0.273687	1.28262e-07	1.52162e-07
ENSG00000206503.12_HLA-A	0.170571	0.208052	0.220645	0.199756	0.2176	0.000175184	1.54436e-07
ENSG00000119522.16_DENND1A	-0.109887	-0.207716	-0.220564	-0.179389	0.49086	0.000180187	1.55638e-07
ENSG00000279319.1_RP11-693M3.1	0.234499	0.187986	0.220503	0.214329	0.0705616	0.000861702	1.569e-07
ENSG00000248801.6_C8orf34-AS1	0.132468	0.176688	0.220467	0.176541	0.370976	0.00195459	1.5769e-07
ENSG00000143127.12_ITGA10	0.19585	0.135095	0.220428	0.183791	0.146923	0.0255983	1.58617e-07
ENSG00000134014.16_ELP3	-0.16351	-0.251641	-0.220231	-0.211794	0.232773	3.11174e-06	1.62784e-07
ENSG00000139233.6_LLPH	-0.15954	-0.243858	-0.220135	-0.207844	0.247781	6.79226e-06	1.64963e-07
ENSG00000149483.11_TMEM138	0.150363	0.170283	0.220117	0.180254	0.284948	0.00303436	1.65266e-07
ENSG00000126249.7_PDCD2L	-0.205304	-0.245136	-0.220076	-0.223505	0.125572	6.03731e-06	1.66047e-07
ENSG00000119314.15_PTBP3	0.145718	0.334193	0.220099	0.233337	0.305179	1.17071e-10	1.66049e-07
ENSG00000134294.13_SLC38A2	0.183548	0.190086	0.219972	0.197869	0.178889	0.000733305	1.68728e-07
ENSG00000244681.1_MTHFD2P1	0.180268	0.213678	0.219928	0.204625	0.188095	0.000109843	1.69392e-07
ENSG00000237938.5_RP11-288I21.1	0.1224	0.256933	0.219902	0.199745	0.425811	1.78638e-06	1.70011e-07
ENSG00000090104.11_RGS1	0.176558	0.193115	0.219738	0.196471	0.200142	0.000580479	1.74025e-07
ENSG00000239557.1_RP11-168J18.6	0.15246	0.14068	0.219737	0.170959	0.276956	0.0189488	1.74057e-07
ENSG00000272886.5_DCP1A	-0.1499	-0.227016	-0.219697	-0.198871	0.287059	3.40258e-05	1.74994e-07
ENSG00000251634.2_RP11-1280N14.3	0.142512	0.142435	0.219664	0.168203	0.321853	0.0171762	1.75829e-07
ENSG00000279807.1_CTC-510F12.3	0.139965	0.281055	0.219647	0.213556	0.331972	1.23118e-07	1.7599e-07
ENSG00000279254.1_RP11-536C12.1	0.10297	0.182995	0.219551	0.168505	0.533125	0.00125133	1.78356e-07
ENSG00000256116.1_RP11-783K16.14	0.134196	0.160259	0.219346	0.171267	0.362216	0.00589484	1.83815e-07
ENSG00000247853.2_RP5-940J5.6	0.18204	0.219842	0.219173	0.207018	0.184047	6.43284e-05	1.89023e-07
ENSG00000152582.13_SPEF2	0.128138	0.155976	0.219049	0.167721	0.393912	0.00770151	1.91692e-07
ENSG00000114867.20_EIF4G1	-0.217719	-0.14622	-0.219072	-0.194337	0.101194	0.0137977	1.91745e-07
ENSG00000259865.1_RP11-488L18.10	0.166561	0.140092	0.218886	0.17518	0.222176	0.0195932	1.96332e-07
ENSG00000163516.13_ANKZF1	0.172238	0.213396	0.218837	0.20149	0.212498	0.000112227	1.97287e-07
ENSG00000103995.13_CEP152	0.115106	0.242629	0.21876	0.192165	0.464824	7.65814e-06	2.00807e-07
ENSG00000255471.1_RP11-736K20.5	0.128992	0.173522	0.218622	0.173712	0.389759	0.0024278	2.04274e-07
ENSG00000262372.1_RP11-669E14.6	0.187097	0.147894	0.218433	0.184475	0.168373	0.0125341	2.09337e-07
ENSG00000172932.14_ANKRD13D	0.105613	0.230259	0.218252	0.184708	0.518966	2.53256e-05	2.16154e-07
ENSG00000234509.1_AP000253.1	0.135936	0.152898	0.217874	0.168903	0.352864	0.00926467	2.27128e-07
ENSG00000172775.16_FAM192A	0.151067	0.206243	0.217782	0.191697	0.281879	0.000203796	2.30382e-07
ENSG00000250906.1_RP11-632F7.3	0.220983	0.306623	0.21766	0.248422	0.0925891	5.26985e-09	2.33776e-07
ENSG00000215374.5_FAM66B	0.137897	0.148839	0.217337	0.168024	0.342495	0.0118629	2.44794e-07
ENSG00000270706.1_PRMT1P1	0.108277	0.240675	0.217306	0.188753	0.501521	9.30917e-06	2.45227e-07
ENSG00000067334.13_DNTTIP2	-0.128654	-0.169779	-0.217246	-0.171893	0.391487	0.00313419	2.47485e-07
ENSG00000197601.12_FAR1	0.147532	0.14537	0.217072	0.169991	0.296777	0.0145041	2.5361e-07
ENSG00000198673.10_FAM19A2	0.139931	0.160169	0.217007	0.172369	0.33199	0.00593043	2.55692e-07
ENSG00000165943.4_MOAP1	-0.119173	-0.275685	-0.216906	-0.203922	0.444499	2.25479e-07	2.5958e-07
ENSG00000213385.3_RP11-577H5.1	0.157747	0.151493	0.216727	0.175323	0.254838	0.0101086	2.66273e-07
ENSG00000183506.17_PI4KAP2	0.217918	0.174303	0.216697	0.202973	0.100317	0.00230843	2.67315e-07
ENSG00000135406.13_PRPH	0.160377	0.129833	0.216679	0.168963	0.244285	0.0335926	2.69077e-07
ENSG00000272812.1_RP5-855D21.3	0.203184	0.298882	0.216617	0.239561	0.130693	1.41427e-08	2.70816e-07
ENSG00000183921.7_SDR42E2	0.199123	0.168969	0.216551	0.194881	0.138762	0.00331158	2.73416e-07
ENSG00000255418.5_RP11-266A24.1	0.14811	0.28074	0.216497	0.215116	0.294752	1.27226e-07	2.74448e-07
ENSG00000259618.1_RP11-562A8.5	0.181904	0.21665	0.216431	0.204995	0.184298	8.46895e-05	2.77881e-07
ENSG00000096093.15_EFHC1	0.164441	0.176773	0.216311	0.185842	0.229538	0.001943	2.82349e-07
ENSG00000033178.12_UBA6	0.148431	0.235357	0.216214	0.200001	0.293424	1.55746e-05	2.85326e-07
ENSG00000185946.15_RNPC3	0.178648	0.122103	0.216174	0.172308	0.192359	0.04916	2.87387e-07
ENSG00000163866.8_SMIM12	-0.191704	-0.126406	-0.2161	-0.17807	0.156313	0.0399194	2.91081e-07
ENSG00000232458.1_LINC01450	0.148756	0.264461	0.216053	0.209757	0.29222	7.8482e-07	2.93323e-07
ENSG00000174945.13_AMZ1	0.116827	0.213834	0.216001	0.18222	0.456297	0.000108414	2.93922e-07
ENSG00000138162.18_TACC2	-0.152147	-0.199072	-0.215892	-0.189037	0.27816	0.00036241	2.9799e-07
ENSG00000276248.1_RP11-230F18.5	0.134524	0.236102	0.215883	0.195503	0.360266	1.45466e-05	2.98157e-07
ENSG00000117751.17_PPP1R8	-0.152948	-0.347235	-0.215855	-0.23868	0.274892	1.7364e-11	3.00585e-07
ENSG00000204706.14_MAMDC2-AS1	0.104653	0.203208	0.215819	0.17456	0.523454	0.000262048	3.01386e-07
ENSG00000082516.8_GEMIN5	-0.138474	-0.249727	-0.215673	-0.201291	0.339776	3.79823e-06	3.06968e-07
ENSG00000187713.6_TMEM203	-0.10025	-0.196946	-0.215589	-0.170929	0.550394	0.000429135	3.11717e-07
ENSG00000212743.2_RP11-563J2.3	0.130543	0.220328	0.215536	0.188802	0.381171	6.17345e-05	3.12273e-07
ENSG00000259935.1_RP11-519C12.1	0.161176	0.15076	0.215501	0.175813	0.240954	0.0105771	3.13653e-07
ENSG00000251399.1_RP11-234K19.1	0.26768	0.163642	0.215481	0.215601	0.0282964	0.00473454	3.15894e-07
ENSG00000197106.6_SLC6A17	-0.14744	-0.240443	-0.215423	-0.201102	0.296814	9.51604e-06	3.16544e-07
ENSG00000253667.2_RP11-30L15.4	0.142943	0.266341	0.215429	0.208238	0.319494	6.37177e-07	3.16667e-07
ENSG00000272733.1_KB-208E9.1	0.157577	0.168052	0.2154	0.180343	0.255244	0.00352249	3.17749e-07
ENSG00000248719.1_RP11-377G16.2	0.101687	0.203879	0.215386	0.173651	0.540615	0.000248043	3.18173e-07
ENSG00000277383.1_CTD-3001H11.2	0.146922	0.210211	0.215044	0.190726	0.299254	0.000146849	3.33661e-07
ENSG00000184786.5_TCTE3	0.145407	0.227759	0.215042	0.196069	0.306709	3.18623e-05	3.34162e-07
ENSG00000264538.6_SUZ12P1	0.181353	0.175657	0.214805	0.190605	0.185132	0.00209722	3.46609e-07
ENSG00000276698.1_RP11-468E2.10	0.136127	0.222074	0.214772	0.190991	0.352401	5.30197e-05	3.47478e-07
ENSG00000143013.12_LMO4	-0.267656	-0.412408	-0.214755	-0.298273	0.0277656	2.05006e-16	3.49394e-07
ENSG00000257704.3_INAFM1	0.119004	0.233522	0.21455	0.189026	0.445468	1.85569e-05	3.58608e-07
ENSG00000130935.9_NOL11	-0.163639	-0.335848	-0.214495	-0.237994	0.232938	9.2495e-11	3.60922e-07
ENSG00000224745.1_RP11-380G5.2	0.125562	0.213594	0.214421	0.184526	0.407118	0.000110641	3.64159e-07
ENSG00000177946.5_CENPBD1	-0.194844	-0.282867	-0.214414	-0.230709	0.149359	1.0021e-07	3.64373e-07
ENSG00000198730.7_CTR9	-0.202108	-0.289661	-0.214153	-0.235307	0.131896	4.42698e-08	3.78076e-07
ENSG00000267280.5_TBX2-AS1	0.168694	0.269798	0.214131	0.217541	0.222392	4.35499e-07	3.79609e-07
ENSG00000261302.5_RP11-343H19.1	0.122927	0.234504	0.214122	0.190518	0.423981	1.68557e-05	3.80018e-07
ENSG00000010072.15_SPRTN	-0.145752	-0.311094	-0.214113	-0.223653	0.305198	2.92282e-09	3.81567e-07
ENSG00000225808.1_DNAJC19P5	0.203266	0.293262	0.214012	0.236847	0.13053	2.83863e-08	3.85932e-07
ENSG00000234222.6_LIX1L-AS1	0.161105	0.177928	0.213993	0.184342	0.241168	0.00179571	3.87326e-07
ENSG00000104859.14_CLASRP	0.181788	0.237009	0.21396	0.210919	0.184365	1.33364e-05	3.88054e-07
ENSG00000101986.11_ABCD1	-0.103267	-0.318142	-0.213978	-0.211796	0.531743	1.11693e-09	3.88123e-07
ENSG00000135930.13_EIF4E2	-0.140558	-0.246172	-0.213942	-0.200224	0.329782	5.44252e-06	3.9276e-07
ENSG00000198542.13_ITGBL1	0.161475	0.277322	0.213872	0.217556	0.23941	1.85803e-07	3.92914e-07
ENSG00000173218.14_VANGL1	-0.234474	-0.42691	-0.213852	-0.291745	0.0702851	9.78931e-18	3.95568e-07
ENSG00000235121.1_RP11-90L20.2	0.172059	0.167797	0.213794	0.18455	0.212997	0.00358534	3.96824e-07
ENSG00000139679.15_LPAR6	0.129398	0.223978	0.213699	0.189025	0.387725	4.46641e-05	4.02331e-07
ENSG00000247903.1_RP11-421F16.3	0.139484	0.152004	0.213696	0.168394	0.334597	0.00979275	4.03696e-07
ENSG00000272374.1_RP3-329A5.8	0.148073	0.225862	0.213468	0.195801	0.295054	3.77632e-05	4.17732e-07
ENSG00000273599.1_RP11-59C5.3	0.194366	0.313181	0.213362	0.240303	0.150286	2.21247e-09	4.21599e-07
ENSG00000236031.1_RP11-269F20.1	0.269061	0.27925	0.213164	0.253825	0.027938	1.497e-07	4.33821e-07
ENSG00000258317.1_RP11-603J24.5	0.175439	0.263006	0.213048	0.217164	0.203003	9.27297e-07	4.40847e-07
ENSG00000279344.1_RP11-44F14.7	0.159969	0.224435	0.21303	0.199145	0.246256	4.29214e-05	4.41555e-07
ENSG00000246889.2_AP000487.5	0.128464	0.192682	0.212863	0.178003	0.39245	0.00059996	4.53277e-07
ENSG00000204439.3_C6orf47	-0.242712	-0.34718	-0.212814	-0.267568	0.0573492	1.74769e-11	4.54876e-07
ENSG00000165733.7_BMS1	-0.143739	-0.167819	-0.212745	-0.174768	0.315046	0.00357961	4.60048e-07
ENSG00000274297.1_RP11-138H8.8	0.192839	0.280882	0.212626	0.228783	0.153909	1.25364e-07	4.66147e-07
ENSG00000215097.3_DUSP8P3	0.157444	0.252718	0.212623	0.207595	0.255849	2.7722e-06	4.67074e-07
ENSG00000272072.1_CTA-363E19.2	0.163263	0.241952	0.212365	0.20586	0.232908	8.20963e-06	4.84224e-07
ENSG00000170949.17_ZNF160	0.20892	0.124245	0.212218	0.181794	0.118847	0.0443979	4.93208e-07
ENSG00000084092.6_NOA1	-0.140153	-0.319077	-0.21221	-0.223813	0.33079	9.84153e-10	4.94307e-07
ENSG00000158815.10_FGF17	0.187106	0.277338	0.212144	0.22553	0.1686	1.8555e-07	4.98477e-07
ENSG00000278029.1_CTD-2240J17.2	0.111925	0.216109	0.212031	0.180022	0.483993	8.88472e-05	5.07007e-07
ENSG00000261662.1_RP5-1042I8.7	-0.171411	-0.189868	-0.211998	-0.191092	0.215089	0.000745675	5.07347e-07
ENSG00000279080.1_CTA-228A9.4	0.135623	0.22169	0.211868	0.189727	0.353979	5.47729e-05	5.18507e-07
ENSG00000011451.17_WIZ	-0.222871	-0.24107	-0.211826	-0.225255	0.0896265	8.95493e-06	5.19099e-07
ENSG00000233009.1_NALCN-AS1	0.181715	0.266475	0.21163	0.21994	0.18419	6.27689e-07	5.33034e-07
ENSG00000273729.1_RP11-7F17.8	0.114819	0.198031	0.211625	0.174825	0.466394	0.000393227	5.33362e-07
ENSG00000157423.17_HYDIN	0.253933	0.230101	0.211485	0.23184	0.0409026	2.56966e-05	5.44318e-07
ENSG00000268364.1_SMC5-AS1	0.238608	0.217037	0.211291	0.222312	0.0635663	8.19698e-05	5.57679e-07
ENSG00000231881.1_RP5-1120P11.3	0.147549	0.156251	0.211352	0.171717	0.296872	0.00756027	5.57815e-07
ENSG00000269482.1_Z69720.2	0.1279	0.175079	0.211291	0.171423	0.395762	0.00218392	5.58388e-07
ENSG00000153885.14_KCTD15	-0.144395	-0.23544	-0.211279	-0.197038	0.310997	1.54575e-05	5.60145e-07
ENSG00000173153.13_ESRRA	-0.181901	-0.137997	-0.211217	-0.177038	0.184183	0.0219422	5.63308e-07
ENSG00000127774.6_EMC6	-0.197345	-0.200881	-0.210927	-0.203051	0.144711	0.000315352	5.87332e-07
ENSG00000135801.9_TAF5L	-0.140806	-0.366966	-0.210915	-0.239562	0.328783	7.77705e-13	5.89608e-07
ENSG00000238260.1_RP11-46F15.2	0.124806	0.243466	0.210808	0.193027	0.412671	7.06083e-06	5.96565e-07
ENSG00000283945.1_LINC00032	0.117402	0.283177	0.210806	0.203795	0.456	9.6615e-08	5.98504e-07
ENSG00000180035.12_ZNF48	-0.202707	-0.178994	-0.210769	-0.19749	0.130507	0.00166689	5.99492e-07
ENSG00000099381.17_SETD1A	-0.156251	-0.264641	-0.210632	-0.210508	0.261508	7.70724e-07	6.1061e-07
ENSG00000266718.1_RP11-466A19.1	0.1893	0.340775	0.210583	0.246886	0.162408	4.30726e-11	6.18767e-07
ENSG00000173960.13_UBXN2A	-0.157308	-0.211213	-0.210516	-0.193012	0.256756	0.000134824	6.22008e-07
ENSG00000146352.12_CLVS2	0.228408	0.195376	0.210291	0.211358	0.0785213	0.000487634	6.41503e-07
ENSG00000149639.14_SOGA1	-0.175513	-0.366105	-0.210225	-0.250614	0.202911	8.9085e-13	6.48856e-07
ENSG00000100294.12_MCAT	-0.154202	-0.144415	-0.210194	-0.169604	0.269792	0.0153147	6.50973e-07
ENSG00000162591.15_MEGF6	0.187634	0.227274	0.210125	0.208344	0.167799	3.33002e-05	6.5473e-07
ENSG00000261366.1_MANEA-AS1	0.232851	0.271357	0.210113	0.238107	0.0714834	3.64767e-07	6.60001e-07
ENSG00000111404.6_RERGL	0.100586	0.218097	0.210009	0.176231	0.548219	7.49578e-05	6.71544e-07
ENSG00000270061.1_RP11-214K3.19	0.143298	0.227886	0.209943	0.193709	0.317325	3.14637e-05	6.73537e-07
ENSG00000166454.9_ATMIN	-0.158551	-0.366884	-0.209904	-0.245113	0.252648	7.85962e-13	6.76165e-07
ENSG00000166188.2_ZNF319	-0.164758	-0.276937	-0.209775	-0.217156	0.228371	1.94601e-07	6.89779e-07
ENSG00000243368.2_MCCC1-AS1	0.189993	0.239673	0.209744	0.213137	0.160655	1.02421e-05	6.90265e-07
ENSG00000100664.10_EIF5	-0.136977	-0.253487	-0.209732	-0.200065	0.347111	2.55373e-06	6.94868e-07
ENSG00000255968.1_RP11-513G19.1	0.203053	0.255174	0.209663	0.22263	0.130563	2.14095e-06	6.98306e-07
ENSG00000137504.13_CREBZF	0.169259	0.156716	0.209627	0.178534	0.220104	0.00735324	7.011e-07
ENSG00000147457.13_CHMP7	-0.114052	-0.259838	-0.20953	-0.194473	0.471303	1.3105e-06	7.09789e-07
ENSG00000174013.7_FBXO45	-0.207051	-0.315967	-0.209526	-0.244182	0.121723	1.50482e-09	7.1435e-07
ENSG00000135679.22_MDM2	0.251151	0.245892	0.209425	0.235489	0.0442973	5.60949e-06	7.20092e-07
ENSG00000266173.6_STRADA	0.112384	0.190806	0.20934	0.170844	0.481208	0.00069437	7.29291e-07
ENSG00000272689.1_RP4-539M6.21	0.226281	0.167172	0.209303	0.200919	0.0843802	0.00374278	7.31927e-07
ENSG00000168488.18_ATXN2L	0.1158	0.230658	0.209152	0.185203	0.461147	2.4416e-05	7.47819e-07
ENSG00000064652.10_SNX24	0.151083	0.280577	0.209021	0.21356	0.281774	1.2938e-07	7.603e-07
ENSG00000035681.7_NSMAF	-0.105685	-0.278803	-0.208874	-0.197787	0.519052	1.57599e-07	7.75064e-07
ENSG00000048392.11_RRM2B	0.232644	0.333407	0.208871	0.258307	0.0720443	1.32306e-10	7.76653e-07
ENSG00000271918.1_CTD-2287O16.5	0.15554	0.160556	0.208815	0.17497	0.265353	0.00578448	7.8377e-07
ENSG00000277144.1_RP11-59H7.4	0.148041	0.198207	0.20875	0.184999	0.295282	0.000387701	7.87696e-07
ENSG00000161533.11_ACOX1	-0.102978	-0.31079	-0.208749	-0.207506	0.533047	3.03709e-09	7.88925e-07
ENSG00000213089.4_PDCL3P5	0.143361	0.229347	0.208572	0.19376	0.316817	2.75354e-05	8.08474e-07
ENSG00000175087.9_PDIK1L	-0.11427	-0.311457	-0.20852	-0.211416	0.470236	2.78308e-09	8.13604e-07
ENSG00000270562.1_RP11-154H23.3	0.16916	0.163435	0.208462	0.180352	0.220131	0.00479937	8.18472e-07
ENSG00000241693.2_RN7SL704P	0.208958	0.229812	0.208422	0.215731	0.119325	2.63672e-05	8.23131e-07
ENSG00000005194.14_CIAPIN1	-0.183353	-0.14844	-0.208417	-0.18007	0.178761	0.0121448	8.23484e-07
ENSG00000117408.10_IPO13	-0.131092	-0.161885	-0.208218	-0.167065	0.377815	0.005308	8.48188e-07
ENSG00000198155.5_ZNF876P	0.175472	0.184746	0.208163	0.18946	0.203054	0.00109963	8.53012e-07
ENSG00000172315.5_TP53RK	-0.189421	-0.182382	-0.208133	-0.193312	0.162196	0.00130768	8.57909e-07
ENSG00000174460.3_ZCCHC12	0.125653	0.244846	0.208119	0.192873	0.406899	6.20806e-06	8.57999e-07
ENSG00000131634.13_TMEM204	0.168497	0.239456	0.208067	0.20534	0.222346	1.04691e-05	8.65679e-07
ENSG00000114541.14_FRMD4B	0.165669	0.333987	0.207913	0.235856	0.224317	1.20826e-10	8.83978e-07
ENSG00000169612.3_FAM103A1	-0.153327	-0.282494	-0.207842	-0.214554	0.272888	1.04659e-07	8.89157e-07
ENSG00000213672.7_NCKIPSD	0.133503	0.302636	0.207841	0.21466	0.365945	8.8166e-09	8.94153e-07
ENSG00000135842.16_FAM129A	-0.138786	-0.217188	-0.207759	-0.187911	0.338169	8.09346e-05	9.00115e-07
ENSG00000283375.1_RP11-613D13.10	0.102216	0.229819	0.207707	0.179914	0.537986	2.63578e-05	9.06076e-07
ENSG00000167380.16_ZNF226	0.187611	0.165187	0.207692	0.18683	0.167684	0.00426827	9.08426e-07
ENSG00000187266.13_EPOR	0.219693	0.315614	0.20765	0.247652	0.0962343	1.57861e-09	9.15527e-07
ENSG00000105085.10_MED26	-0.231677	-0.200293	-0.20758	-0.213184	0.0728333	0.000329995	9.2485e-07
ENSG00000116455.13_WDR77	-0.132848	-0.206086	-0.207495	-0.182143	0.368646	0.000206508	9.31851e-07
ENSG00000134107.4_BHLHE40	0.165344	0.249428	0.207438	0.207404	0.225991	3.91268e-06	9.40565e-07
ENSG00000272037.1_KB-431C1.5	0.212701	0.282126	0.207361	0.234062	0.111709	1.09122e-07	9.47771e-07
ENSG00000198746.12_GPATCH3	-0.128008	-0.213475	-0.207286	-0.182923	0.394901	0.000111565	9.57346e-07
ENSG00000197119.12_SLC25A29	0.139823	0.209674	0.207245	0.185581	0.332545	0.000153339	9.629e-07
ENSG00000171475.13_WIPF2	-0.170145	-0.224831	-0.207235	-0.200737	0.21853	4.13983e-05	9.6436e-07
ENSG00000105329.9_TGFB1	0.121813	0.354108	0.206849	0.22759	0.428545	6.09459e-12	1.01576e-06
ENSG00000105650.21_PDE4C	0.118093	0.219692	0.206299	0.181361	0.451782	6.51899e-05	1.09503e-06
ENSG00000139597.17_N4BP2L1	0.19102	0.180627	0.206293	0.192647	0.159564	0.0014828	1.09507e-06
ENSG00000280067.1_CTD-2600H12.2	0.162	0.251054	0.206229	0.206428	0.237867	3.3075e-06	1.10914e-06
ENSG00000155428.12_TRIM74	0.150026	0.255378	0.205948	0.203784	0.28626	2.09804e-06	1.14928e-06
ENSG00000005448.16_WDR54	0.195782	0.369011	0.205854	0.256883	0.147085	5.61153e-13	1.16212e-06
ENSG00000123444.13_KBTBD4	-0.16279	-0.31905	-0.205776	-0.229205	0.23489	9.86623e-10	1.17497e-06
ENSG00000272625.1_RP11-737O24.5	0.152892	0.215422	0.205618	0.191311	0.274966	9.42885e-05	1.19834e-06
ENSG00000062485.18_CS	-0.162283	-0.276601	-0.205542	-0.214809	0.23708	2.02807e-07	1.2113e-06
ENSG00000132196.13_HSD17B7	0.131162	0.253268	0.20544	0.196623	0.377353	2.61316e-06	1.2269e-06
ENSG00000198420.9_TCAF1	-0.15148	-0.320555	-0.205413	-0.225816	0.280639	7.99124e-10	1.2302e-06
ENSG00000200530.1_SNORD35B	0.138468	0.258062	0.205387	0.200639	0.33971	1.58683e-06	1.23329e-06
ENSG00000138050.14_THUMPD2	0.126439	0.302185	0.205264	0.211296	0.402879	9.2752e-09	1.25202e-06
ENSG00000234814.8_SVILP1	-0.19008	-0.277734	-0.205222	-0.224345	0.161071	1.77889e-07	1.25937e-06
ENSG00000278740.1_RP11-147L13.14	0.122448	0.195299	0.205156	0.174301	0.425694	0.00049069	1.27508e-06
ENSG00000225442.2_MPRIP-AS1	0.113905	0.194644	0.205029	0.171193	0.472688	0.000516352	1.29519e-06
ENSG00000110013.12_SIAE	0.139037	0.184989	0.205003	0.176343	0.336817	0.00108084	1.29705e-06
ENSG00000165572.7_KBTBD6	-0.137142	-0.264987	-0.204961	-0.202363	0.346355	7.42632e-07	1.30304e-06
ENSG00000197776.7_KLHDC1	0.199567	0.197319	0.204922	0.200603	0.137601	0.000416304	1.31379e-06
ENSG00000268205.1_CTC-444N24.11	0.120499	0.248248	0.204873	0.191207	0.437054	4.42241e-06	1.32494e-06
ENSG00000272356.1_RP5-1112D6.8	0.183513	0.235919	0.204588	0.208007	0.178621	1.47865e-05	1.38085e-06
ENSG00000214135.8_AC024560.3	0.186762	0.171964	0.204407	0.187711	0.169715	0.00270676	1.4064e-06
ENSG00000271730.1_RP11-787I22.3	0.246142	0.170083	0.204349	0.206858	0.0526362	0.00307404	1.4193e-06
ENSG00000135953.10_MFSD9	-0.194012	-0.341722	-0.204278	-0.246671	0.151144	3.80625e-11	1.43221e-06
ENSG00000183077.15_AFMID	0.127404	0.220997	0.204158	0.184186	0.39759	5.81602e-05	1.45303e-06
ENSG00000167645.16_YIF1B	0.132829	0.279822	0.204124	0.205592	0.368782	1.4005e-07	1.45595e-06
ENSG00000117533.14_VAMP4	0.207212	0.27321	0.20411	0.228178	0.122019	2.9623e-07	1.45798e-06
ENSG00000135249.7_RINT1	0.150445	0.202159	0.204122	0.185575	0.2847	0.00028508	1.45807e-06
ENSG00000123728.9_RAP2C	0.117551	0.206663	0.203929	0.176048	0.455469	0.000197006	1.49587e-06
ENSG00000237877.6_LINC01473	0.197231	0.240525	0.203922	0.213893	0.144442	9.44905e-06	1.49956e-06
ENSG00000120160.10_EQTN	0.146665	0.2666	0.203871	0.205712	0.300361	6.18668e-07	1.50693e-06
ENSG00000273820.1_USP27X	-0.179815	-0.354007	-0.203854	-0.245892	0.189589	6.18108e-12	1.50856e-06
ENSG00000167617.2_CDC42EP5	0.245103	0.375469	0.203852	0.274808	0.0539963	1.90883e-13	1.51478e-06
ENSG00000130254.11_SAFB2	0.156824	0.169878	0.203817	0.17684	0.259473	0.00311254	1.52182e-06
ENSG00000213613.2_RPL11P3	0.18543	0.214927	0.203771	0.201376	0.173416	9.85371e-05	1.52999e-06
ENSG00000279059.1_RP11-257O5.2	0.178563	0.198715	0.203591	0.193623	0.192632	0.00037233	1.57208e-06
ENSG00000164077.13_MON1A	-0.131981	-0.209391	-0.203502	-0.181624	0.373438	0.000157144	1.58143e-06
ENSG00000181472.4_ZBTB2	-0.155614	-0.281448	-0.203429	-0.213497	0.265016	1.17994e-07	1.59437e-06
ENSG00000163017.13_ACTG2	-0.10724	-0.347765	-0.203416	-0.219474	0.50814	1.60959e-11	1.61187e-06
ENSG00000251307.1_RP11-506H20.1	0.125895	0.173324	0.203249	0.167489	0.405317	0.00246089	1.63905e-06
ENSG00000159086.14_PAXBP1	0.213427	0.20403	0.203222	0.206893	0.111134	0.000245034	1.64326e-06
ENSG00000162407.8_PLPP3	-0.206489	-0.279039	-0.203187	-0.229572	0.122357	1.5322e-07	1.64594e-06
ENSG00000122687.17_MRM2	-0.18334	-0.260871	-0.203183	-0.215798	0.178451	1.17083e-06	1.65178e-06
ENSG00000228839.5_PIK3IP1-AS1	0.172233	0.326426	0.202903	0.233854	0.212312	3.59887e-10	1.71703e-06
ENSG00000117597.17_DIEXF	-0.135424	-0.207594	-0.202683	-0.1819	0.354715	0.00018222	1.7649e-06
ENSG00000165650.11_PDZD8	-0.116732	-0.304447	-0.20244	-0.207873	0.456805	6.9823e-09	1.82223e-06
ENSG00000269821.1_KCNQ1OT1	0.144018	0.265744	0.202339	0.204034	0.313298	6.81884e-07	1.84821e-06
ENSG00000220392.1_FCF1P5	0.145145	0.190611	0.202325	0.17936	0.307346	0.000705065	1.84989e-06
ENSG00000258667.1_HIF1A-AS2	0.132031	0.231428	0.202218	0.188559	0.373191	2.26738e-05	1.87228e-06
ENSG00000162520.14_SYNC	-0.1458	-0.32356	-0.202208	-0.223856	0.304833	5.36702e-10	1.87268e-06
ENSG00000270953.1_RP11-2E11.9	0.195535	0.197852	0.202146	0.198511	0.147198	0.000399105	1.90348e-06
ENSG00000123500.9_COL10A1	0.117796	0.286525	0.201863	0.202061	0.454202	6.46605e-08	1.96791e-06
ENSG00000228506.1_RP11-98I9.4	0.208816	0.239112	0.201825	0.216584	0.119056	1.08295e-05	1.97452e-06
ENSG00000248503.2_RP5-1000K24.2	0.124466	0.268541	0.201724	0.198244	0.414718	4.97099e-07	1.99827e-06
ENSG00000106686.16_SPATA6L	0.140809	0.221824	0.201693	0.188109	0.328814	5.41722e-05	2.00265e-06
ENSG00000272609.1_RP11-461M2.2	0.153297	0.185131	0.201615	0.180014	0.273151	0.00106862	2.02594e-06
ENSG00000103024.7_NME3	0.200333	0.137959	0.20145	0.179914	0.136086	0.0219905	2.07864e-06
ENSG00000177051.5_FBXO46	-0.180889	-0.242937	-0.201395	-0.208407	0.186342	7.43571e-06	2.08874e-06
ENSG00000261187.1_RP11-1007O24.2	0.109144	0.201054	0.200825	0.170341	0.495617	0.000311651	2.25344e-06
ENSG00000119227.7_PIGZ	0.120481	0.227281	0.200781	0.182848	0.437198	3.32859e-05	2.25729e-06
ENSG00000261011.1_RP11-96C23.11	0.123182	0.245493	0.200711	0.189795	0.422223	5.83943e-06	2.27428e-06
ENSG00000259933.6_RP11-304L19.1	0.131675	0.245673	0.200587	0.192645	0.374698	5.73492e-06	2.30895e-06
ENSG00000169228.13_RAB24	0.132259	0.32596	0.200582	0.2196	0.372575	3.83926e-10	2.31213e-06
ENSG00000122390.17_NAA60	-0.133043	-0.186678	-0.200571	-0.17343	0.367471	0.000951908	2.3131e-06
ENSG00000168781.21_PPIP5K1	0.148391	0.191706	0.200394	0.180164	0.293672	0.000648839	2.36512e-06
ENSG00000159167.11_STC1	0.162819	0.17595	0.200224	0.179665	0.23523	0.00205775	2.41706e-06
ENSG00000104447.12_TRPS1	0.122979	0.212904	0.200182	0.178688	0.423746	0.000116905	2.43044e-06
ENSG00000230623.4_RP11-469A15.2	0.214703	0.214332	0.200133	0.209723	0.106434	0.000103913	2.44802e-06
ENSG00000257605.2_RP11-680A11.5	0.142293	0.292926	0.200107	0.211775	0.323054	2.96071e-08	2.44847e-06
ENSG00000283667.1_RP11-793J2.1	0.116633	0.245093	0.199863	0.187196	0.457385	6.05915e-06	2.52992e-06
ENSG00000172409.5_CLP1	-0.256966	-0.342616	-0.199858	-0.26648	0.0375383	3.37881e-11	2.53749e-06
ENSG00000281772.1_RP11-567F11.2	0.113859	0.199963	0.199819	0.171214	0.473092	0.000338453	2.54591e-06
ENSG00000278948.1_RP5-1039K5.12	-0.171864	-0.240094	-0.199602	-0.203853	0.21402	9.84568e-06	2.62016e-06
ENSG00000260160.1_CTC-471J1.2	0.217636	0.213139	0.199127	0.209968	0.101393	0.000114502	2.79748e-06
ENSG00000198752.10_CDC42BPB	-0.135383	-0.27982	-0.199061	-0.204755	0.354801	1.39975e-07	2.80695e-06
ENSG00000178776.4_C5orf46	0.184679	0.405163	0.19896	0.262934	0.176597	8.83883e-16	2.84162e-06
ENSG00000259763.1_LINC02157	0.152696	0.177691	0.198904	0.17643	0.275926	0.00182491	2.87044e-06
ENSG00000236146.2_RP11-65J3.6	0.185695	0.225194	0.1988	0.20323	0.173351	4.00939e-05	2.90455e-06
ENSG00000133639.4_BTG1	0.190523	0.17438	0.198711	0.187871	0.159852	0.00229538	2.96115e-06
ENSG00000233351.1_RP1-69D17.3	0.10107	0.210287	0.198499	0.169952	0.545561	0.000146019	3.02399e-06
ENSG00000187555.14_USP7	-0.103575	-0.321429	-0.198448	-0.207817	0.529799	7.13169e-10	3.03788e-06
ENSG00000089163.4_SIRT4	-0.105565	-0.19815	-0.198442	-0.167386	0.519252	0.000389424	3.05093e-06
ENSG00000149289.10_ZC3H12C	-0.18773	-0.416193	-0.198182	-0.267368	0.167445	9.76426e-17	3.14096e-06
ENSG00000132773.11_TOE1	-0.126082	-0.233127	-0.198136	-0.185782	0.404872	1.92997e-05	3.16363e-06
ENSG00000267708.1_RP11-147L13.7	0.204272	0.200747	0.198028	0.201016	0.128157	0.000318698	3.20915e-06
ENSG00000122035.6_RASL11A	-0.16732	-0.407156	-0.19801	-0.257495	0.227099	6.11169e-16	3.21446e-06
ENSG00000106290.14_TAF6	-0.149536	-0.273894	-0.197991	-0.207141	0.288173	2.74147e-07	3.218e-06
ENSG00000135956.8_TMEM127	-0.164024	-0.20383	-0.197932	-0.188595	0.23101	0.000248855	3.24294e-06
ENSG00000167721.10_TSR1	-0.238505	-0.312385	-0.197908	-0.249599	0.0635739	2.47383e-09	3.26634e-06
ENSG00000279140.1_RP11-477I4.4	0.164206	0.199369	0.197806	0.187127	0.230446	0.000354256	3.30369e-06
ENSG00000130449.5_ZSWIM6	0.128557	0.24147	0.197775	0.189267	0.391996	8.58984e-06	3.30908e-06
ENSG00000169188.4_APEX2	-0.18556	-0.131655	-0.19765	-0.171622	0.173329	0.0306127	3.35655e-06
ENSG00000273474.1_RP11-295P9.12	0.145739	0.169732	0.197634	0.171035	0.305144	0.00314398	3.37976e-06
ENSG00000273096.1_RP3-508I15.20	0.168092	0.139104	0.197414	0.168203	0.223819	0.020687	3.47294e-06
ENSG00000255843.1_AP000593.7	0.13926	0.295005	0.197312	0.210526	0.335774	2.29411e-08	3.50394e-06
ENSG00000206680.1_SNORD21	0.123508	0.230866	0.197312	0.183896	0.420429	2.395e-05	3.51566e-06
ENSG00000271869.1_RP11-51J9.5	0.180299	0.195748	0.197135	0.191061	0.188083	0.000473413	3.58686e-06
ENSG00000185088.13_RPS27L	0.315833	0.433753	0.197129	0.315572	0.00752627	2.17958e-18	3.59246e-06
ENSG00000198060.9_MARCH5	0.131969	0.221132	0.197042	0.183381	0.373398	5.74793e-05	3.63048e-06
ENSG00000134250.19_NOTCH2	-0.141842	-0.171021	-0.196948	-0.169937	0.325568	0.0028827	3.69961e-06
ENSG00000164091.11_WDR82	-0.261238	-0.468625	-0.196883	-0.308916	0.0351988	9.21647e-22	3.70833e-06
ENSG00000176095.11_IP6K1	-0.170326	-0.277688	-0.196832	-0.214949	0.218383	1.78842e-07	3.726e-06
ENSG00000037042.8_TUBG2	0.136846	0.233406	0.196812	0.189021	0.34778	1.87668e-05	3.73668e-06
ENSG00000223855.1_HRAT92	0.165676	0.28193	0.196728	0.214778	0.224342	1.11246e-07	3.78016e-06
ENSG00000213542.3_RP11-467H10.1	0.17903	0.136211	0.196695	0.170646	0.19089	0.0241634	3.79807e-06
ENSG00000226352.2_PSPC1-AS2	0.191919	0.152903	0.1965	0.180441	0.155908	0.00926224	3.8918e-06
ENSG00000180185.11_FAHD1	-0.139145	-0.171917	-0.196348	-0.169136	0.336029	0.00271328	3.96965e-06
ENSG00000166189.7_HPS6	-0.208787	-0.283937	-0.196291	-0.229672	0.119006	8.84163e-08	3.99752e-06
ENSG00000178115.11_GOLGA8Q	0.135027	0.171371	0.196266	0.167555	0.357225	0.00281546	4.00192e-06
ENSG00000278875.1_CTC-439O9.1	0.109006	0.213558	0.195992	0.172852	0.496392	0.000110955	4.14837e-06
ENSG00000164841.4_TMEM74	-0.236872	-0.167958	-0.195854	-0.200228	0.0670795	0.00354468	4.22915e-06
ENSG00000196427.13_NBPF4	0.214082	0.311564	0.195807	0.240484	0.108376	2.75093e-09	4.23708e-06
ENSG00000111215.11_PRR4	0.198221	0.220002	0.195689	0.204637	0.141477	6.34908e-05	4.29278e-06
ENSG00000271387.1_RP11-382D12.2	0.178959	0.177607	0.195623	0.184063	0.191157	0.00183452	4.33145e-06
ENSG00000121966.6_CXCR4	0.147704	0.203918	0.195619	0.182414	0.295981	0.000247174	4.33806e-06
ENSG00000004838.13_ZMYND10	0.113358	0.201239	0.195508	0.170035	0.476134	0.000306945	4.40313e-06
ENSG00000223725.6_AC007879.5	0.102451	0.215615	0.195343	0.171136	0.536612	9.27622e-05	4.48097e-06
ENSG00000259657.1_PIGHP1	0.215616	0.227483	0.195166	0.212755	0.105814	3.26909e-05	4.58163e-06
ENSG00000260708.1_CTA-29F11.1	0.20235	0.264549	0.195162	0.220687	0.131604	7.78754e-07	4.58339e-06
ENSG00000109919.9_MTCH2	-0.106561	-0.200654	-0.19514	-0.167451	0.513323	0.000321222	4.59388e-06
ENSG00000143624.13_INTS3	0.161221	0.212385	0.195009	0.189538	0.240934	0.000121938	4.68959e-06
ENSG00000196503.3_ARL9	0.140863	0.166714	0.194953	0.16751	0.32883	0.00386181	4.70303e-06
ENSG00000197837.3_HIST4H4	0.18175	0.218023	0.194892	0.198222	0.18415	7.54113e-05	4.74509e-06
ENSG00000179397.17_C1orf101	0.204547	0.230471	0.194877	0.209965	0.127978	2.48434e-05	4.75708e-06
ENSG00000089327.14_FXYD5	0.16472	0.307282	0.194848	0.222283	0.228378	4.86503e-09	4.76109e-06
ENSG00000173456.4_RNF26	-0.178484	-0.182703	-0.19483	-0.185339	0.192843	0.00127988	4.78061e-06
ENSG00000181690.7_PLAG1	0.100953	0.277833	0.194809	0.191198	0.546127	1.76279e-07	4.79042e-06
ENSG00000275413.1_CTC-529I10.1	0.108059	0.24966	0.194792	0.184171	0.503194	3.81856e-06	4.79687e-06
ENSG00000276855.1_CTD-3157E16.2	-0.134562	-0.327925	-0.194683	-0.219057	0.36001	2.91149e-10	4.8539e-06
ENSG00000245532.7_NEAT1	0.112938	0.208972	0.194628	0.17218	0.478657	0.000162531	4.89484e-06
ENSG00000273013.1_CTD-2002J20.1	0.215148	0.220829	0.194434	0.210137	0.105077	5.90328e-05	5.01885e-06
ENSG00000047849.21_MAP4	-0.123878	-0.196663	-0.194375	-0.171639	0.418937	0.000439472	5.04666e-06
ENSG00000266980.1_RP11-552F3.4	0.154023	0.172006	0.19434	0.173456	0.270932	0.00269842	5.06811e-06
ENSG00000273064.1_RP11-474G23.3	0.111076	0.216777	0.194133	0.173995	0.48759	8.37758e-05	5.1934e-06
ENSG00000127903.13_ZNF835	-0.106188	-0.249718	-0.194043	-0.183316	0.516379	3.79843e-06	5.25196e-06
ENSG00000007372.21_PAX6	0.163782	0.355277	0.194004	0.237687	0.2322	5.04503e-12	5.27304e-06
ENSG00000269356.1_RP11-120K24.4	0.12464	0.204283	0.194002	0.174308	0.413418	0.000239849	5.27322e-06
ENSG00000276141.4_WHAMMP3	0.197271	0.237224	0.194	0.209498	0.144513	1.30467e-05	5.29079e-06
ENSG00000275966.1_RP11-1055B8.9	0.145405	0.177348	0.193879	0.172211	0.306577	0.00186832	5.35925e-06
ENSG00000243284.1_VSIG8	0.161518	0.183431	0.193721	0.179557	0.239222	0.00121109	5.47829e-06
ENSG00000271971.1_CTD-2006H14.2	0.142088	0.207086	0.193654	0.180943	0.324297	0.000189987	5.50319e-06
ENSG00000282980.1_RP11-807C20.2	0.186596	0.231089	0.193559	0.203748	0.169932	2.34461e-05	5.56859e-06
ENSG00000158552.12_ZFAND2B	0.162872	0.214244	0.193488	0.190201	0.235049	0.000104745	5.62531e-06
ENSG00000253852.1_CTB-140J7.2	0.109233	0.218788	0.193425	0.173816	0.495328	7.06811e-05	5.65119e-06
ENSG00000148341.17_SH3GLB2	0.144266	0.171495	0.193387	0.169716	0.311947	0.00279222	5.70034e-06
ENSG00000023330.14_ALAS1	-0.195126	-0.152704	-0.193275	-0.180368	0.148947	0.00938023	5.75961e-06
ENSG00000143418.19_CERS2	-0.124942	-0.186291	-0.193079	-0.168104	0.411399	0.000980054	5.90486e-06
ENSG00000251320.1_CTC-327F10.4	0.13201	0.319036	0.193012	0.214686	0.373353	9.87037e-10	5.9558e-06
ENSG00000132405.18_TBC1D14	-0.165573	-0.378132	-0.192884	-0.24553	0.224711	1.20877e-13	6.04284e-06
ENSG00000280157.1_RP11-520H14.7	0.147233	0.197685	0.192803	0.17924	0.297746	0.000404392	6.13113e-06
ENSG00000179832.17_MROH1	0.176644	0.201467	0.192483	0.190198	0.200219	0.000301458	6.36968e-06
ENSG00000000971.15_CFH	0.205816	0.184911	0.192428	0.194385	0.124266	0.00108677	6.392e-06
ENSG00000266171.1_RP11-769O8.1	0.210531	0.207359	0.192422	0.203438	0.115376	0.000185722	6.41497e-06
ENSG00000164406.7_LEAP2	0.124064	0.220232	0.192204	0.178833	0.417388	6.22749e-05	6.58986e-06
ENSG00000143867.6_OSR1	-0.142103	-0.225489	-0.192173	-0.186589	0.32432	3.9058e-05	6.61028e-06
ENSG00000153558.13_FBXL2	0.181787	0.370928	0.192143	0.248286	0.184232	4.06281e-13	6.61218e-06
ENSG00000278743.1_RP11-707G18.1	0.179443	0.266002	0.192011	0.212485	0.190625	6.63013e-07	6.72607e-06
ENSG00000279897.1_BIRC6-AS2	0.164338	0.257454	0.191994	0.204595	0.229844	1.68776e-06	6.73704e-06
ENSG00000165188.13_RNF183	0.134149	0.19709	0.191978	0.174406	0.362186	0.000424388	6.75557e-06
ENSG00000176125.4_UFSP1	-0.168833	-0.206297	-0.191939	-0.189023	0.22173	0.000202934	6.77901e-06
ENSG00000107960.10_STN1	0.132284	0.376196	0.191934	0.233471	0.37236	1.69079e-13	6.79741e-06
ENSG00000266954.1_RP11-701H16.4	0.233447	0.244034	0.191867	0.223116	0.0706627	6.67433e-06	6.83369e-06
ENSG00000124659.6_TBCC	-0.140487	-0.320838	-0.191866	-0.21773	0.329925	7.68596e-10	6.83522e-06
ENSG00000259915.2_RP11-410E4.1	0.125234	0.187297	0.191801	0.168111	0.409362	0.000907028	6.90439e-06
ENSG00000216937.13_CCDC7	0.146533	0.179773	0.191735	0.17268	0.300926	0.00157747	6.9393e-06
ENSG00000124275.14_MTRR	-0.137963	-0.194998	-0.191494	-0.174818	0.342031	0.000501809	7.14886e-06
ENSG00000138101.18_DTNB	0.217409	0.144389	0.191483	0.184427	0.101872	0.0153387	7.15109e-06
ENSG00000279927.1_CTA-212A2.4	0.137094	0.255773	0.191363	0.194744	0.34665	2.01098e-06	7.27851e-06
ENSG00000143368.9_SF3B4	-0.210498	-0.292283	-0.191035	-0.231272	0.114848	3.19354e-08	7.57831e-06
ENSG00000196227.10_FAM217B	-0.175809	-0.304964	-0.19101	-0.223928	0.203053	6.53845e-09	7.5841e-06
ENSG00000196968.10_FUT11	0.148327	0.212992	0.190958	0.184092	0.293754	0.000115978	7.63391e-06
ENSG00000159263.15_SIM2	-0.118787	-0.246387	-0.190768	-0.185314	0.447069	5.33128e-06	7.81262e-06
ENSG00000101138.11_CSTF1	-0.184525	-0.327244	-0.190764	-0.234178	0.176625	3.18893e-10	7.83225e-06
ENSG00000135966.12_TGFBRAP1	-0.208025	-0.334507	-0.190708	-0.244413	0.11958	1.11938e-10	7.89522e-06
ENSG00000182810.6_DDX28	-0.18548	-0.356407	-0.190627	-0.244171	0.173282	4.20276e-12	8.01092e-06
ENSG00000227486.1_RP13-188A5.1	0.190577	0.174199	0.190464	0.18508	0.160064	0.00232556	8.09994e-06
ENSG00000281357.2_ARRDC3-AS1	0.163089	0.192686	0.190432	0.182069	0.234081	0.000600029	8.12831e-06
ENSG00000121903.14_ZSCAN20	-0.172433	-0.256805	-0.190398	-0.206545	0.212089	1.80705e-06	8.15708e-06
ENSG00000188981.10_MSANTD1	0.148372	0.214189	0.190117	0.184226	0.293752	0.000105235	8.43202e-06
ENSG00000278318.4_ZNF229	-0.184445	-0.234487	-0.190114	-0.203015	0.176305	1.68807e-05	8.43352e-06
ENSG00000140259.6_MFAP1	-0.131506	-0.237252	-0.190112	-0.18629	0.375637	1.30212e-05	8.43824e-06
ENSG00000085872.14_CHERP	-0.159202	-0.211283	-0.18998	-0.186822	0.249771	0.000133951	8.60956e-06
ENSG00000212125.2_TAS2R15P	0.159849	0.21334	0.189924	0.187704	0.24684	0.000112703	8.634e-06
ENSG00000163519.13_TRAT1	0.101037	0.216436	0.18972	0.169064	0.545577	8.63788e-05	8.88785e-06
ENSG00000258096.1_RP11-474P2.2	0.144894	0.194	0.189667	0.176187	0.308543	0.000542547	8.91078e-06
ENSG00000164989.16_CCDC171	0.179268	0.156676	0.189652	0.175199	0.190927	0.0073692	8.92448e-06
ENSG00000271855.1_RP11-214N9.1	0.186073	0.22212	0.189625	0.199273	0.172783	5.28683e-05	8.95955e-06
ENSG00000169375.15_SIN3A	-0.113319	-0.288701	-0.189588	-0.197203	0.476261	4.97331e-08	8.99837e-06
ENSG00000119147.9_C2orf40	0.148267	0.264853	0.189426	0.200849	0.29386	7.53776e-07	9.16678e-06
ENSG00000270760.1_AD001527.7	0.131783	0.227946	0.18931	0.183013	0.374101	3.1317e-05	9.29095e-06
ENSG00000205898.3_RP11-3B12.4	0.303681	0.260623	0.189062	0.251122	0.00934471	1.20218e-06	9.56659e-06
ENSG00000110852.4_CLEC2B	0.196442	0.218748	0.188843	0.201344	0.145833	7.0884e-05	9.81772e-06
ENSG00000137809.16_ITGA11	0.111523	0.286934	0.188743	0.195733	0.486001	6.15973e-08	9.93169e-06
ENSG00000145246.13_ATP10D	0.201887	0.132174	0.188736	0.174266	0.132665	0.0298241	9.94383e-06
ENSG00000138095.18_LRPPRC	-0.139474	-0.250807	-0.188716	-0.192999	0.33451	3.39006e-06	9.95413e-06
ENSG00000143799.12_PARP1	-0.238036	-0.370642	-0.188726	-0.265801	0.0638557	4.26516e-13	9.95556e-06
ENSG00000224592.5_RP5-884C9.2	0.157971	0.208557	0.188715	0.185081	0.254108	0.000168322	9.96509e-06
ENSG00000136451.8_VEZF1	-0.122899	-0.302619	-0.188706	-0.204741	0.424286	8.82701e-09	9.98757e-06
ENSG00000180525.11_PRR26	-0.125964	-0.275853	-0.18868	-0.196833	0.405356	2.21231e-07	9.99421e-06
ENSG00000167182.13_SP2	-0.105081	-0.28838	-0.188629	-0.19403	0.521528	5.17919e-08	1.00494e-05
ENSG00000272854.1_RP4-593H12.1	0.167464	0.155847	0.188628	0.170647	0.226881	0.0077685	1.00558e-05
ENSG00000225470.7_JPX	0.215194	0.182426	0.188621	0.195413	0.105065	0.00130426	1.00621e-05
ENSG00000279700.1_RP13-554M15.2	0.166901	0.295004	0.188603	0.216836	0.221206	2.29172e-08	1.01261e-05
ENSG00000280378.1_RP4-758J24.6	0.170134	0.243484	0.188555	0.200724	0.218417	7.04921e-06	1.01534e-05
ENSG00000256235.1_SMIM3	0.197761	0.303932	0.188426	0.23004	0.143246	7.47245e-09	1.03001e-05
ENSG00000198924.7_DCLRE1A	-0.178628	-0.348113	-0.188385	-0.238376	0.192148	1.53468e-11	1.03615e-05
ENSG00000267560.1_RP11-173A16.1	0.217381	0.211549	0.188307	0.205746	0.101459	0.000130891	1.04667e-05
ENSG00000220848.4_RPS18P9	0.212506	0.150561	0.188284	0.183784	0.111111	0.010703	1.04889e-05
ENSG00000165671.19_NSD1	-0.145276	-0.364269	-0.188204	-0.232583	0.306985	1.17258e-12	1.05837e-05
ENSG00000167085.11_PHB	-0.184497	-0.128829	-0.188197	-0.167174	0.176577	0.0353153	1.0612e-05
ENSG00000249412.1_CTC-563A5.2	0.212544	0.225431	0.188152	0.208709	0.111392	3.92597e-05	1.06403e-05
ENSG00000281691.1_RBM5-AS1	0.14448	0.217972	0.18815	0.183534	0.310822	7.57167e-05	1.06569e-05
ENSG00000143067.4_ZNF697	-0.114253	-0.253465	-0.188006	-0.185241	0.470169	2.559e-06	1.08443e-05
ENSG00000164344.15_KLKB1	0.174644	0.191131	0.187791	0.184522	0.205544	0.000677705	1.11235e-05
ENSG00000144635.8_DYNC1LI1	-0.116245	-0.323931	-0.187443	-0.209206	0.459589	5.08932e-10	1.16189e-05
ENSG00000132801.6_ZSWIM3	-0.161852	-0.292092	-0.187479	-0.213808	0.238423	3.26988e-08	1.162e-05
ENSG00000226310.1_RP3-323P24.3	0.197315	0.218269	0.187442	0.201009	0.14456	7.38019e-05	1.16663e-05
ENSG00000236095.1_RP11-49O14.2	0.192189	0.144486	0.18735	0.174675	0.155909	0.0152556	1.17628e-05
ENSG00000240729.1_CTD-2301A4.3	0.117033	0.223298	0.187298	0.175876	0.455253	4.74503e-05	1.18429e-05
ENSG00000143514.16_TP53BP2	-0.180922	-0.256871	-0.187287	-0.20836	0.186175	1.79566e-06	1.18772e-05
ENSG00000251600.5_RP11-673E1.1	0.175735	0.32344	0.187065	0.228747	0.203271	5.43852e-10	1.21997e-05
ENSG00000011243.17_AKAP8L	0.170958	0.203193	0.187016	0.187056	0.215856	0.000262371	1.22396e-05
ENSG00000261037.1_CTC-471C19.1	0.160381	0.231393	0.186954	0.192909	0.244331	2.27516e-05	1.23375e-05
ENSG00000185115.5_NSMCE3	-0.129439	-0.253545	-0.186944	-0.189976	0.387461	2.53862e-06	1.23766e-05
ENSG00000239884.3_RN7SL608P	0.193426	0.233628	0.186734	0.204596	0.152661	1.83783e-05	1.2652e-05
ENSG00000001084.10_GCLC	-0.169716	-0.257227	-0.18665	-0.204531	0.219653	1.72728e-06	1.28066e-05
ENSG00000236778.7_INTS6-AS1	0.161611	0.163626	0.186633	0.170623	0.239144	0.00473821	1.28133e-05
ENSG00000103227.18_LMF1	0.156851	0.175576	0.186594	0.173007	0.259513	0.00210842	1.28595e-05
ENSG00000244045.12_TMEM199	-0.129992	-0.224471	-0.186561	-0.180341	0.385121	4.27878e-05	1.29245e-05
ENSG00000267532.5_MIR497HG	0.158374	0.160379	0.186498	0.168417	0.252916	0.00585061	1.30184e-05
ENSG00000197296.5_FITM2	-0.173543	-0.212882	-0.186472	-0.190966	0.208577	0.00011713	1.30752e-05
ENSG00000104419.14_NDRG1	0.145719	0.238539	0.186438	0.190232	0.305241	1.1498e-05	1.31114e-05
ENSG00000213144.2_RP11-64B16.2	-0.194627	-0.121916	-0.186373	-0.167639	0.149641	0.049596	1.32116e-05
ENSG00000240050.5_RP1-93H18.1	0.200106	0.262237	0.186215	0.216186	0.136572	1.0069e-06	1.34507e-05
ENSG00000153237.17_CCDC148	0.154622	0.284116	0.186117	0.208285	0.268505	8.66815e-08	1.36186e-05
ENSG00000152256.13_PDK1	0.147636	0.299751	0.186025	0.211137	0.296192	1.26077e-08	1.38149e-05
ENSG00000259732.1_RP11-59H7.3	0.163949	0.27758	0.185807	0.209112	0.231216	1.80851e-07	1.41215e-05
ENSG00000109738.10_GLRB	0.136783	0.551784	0.185719	0.291429	0.34801	1.05314e-31	1.42758e-05
ENSG00000269463.1_RP11-727F15.13	0.155196	0.187369	0.185572	0.176046	0.266356	0.000902133	1.45105e-05
ENSG00000117222.13_RBBP5	-0.161533	-0.295679	-0.185558	-0.214256	0.239434	2.10306e-08	1.45372e-05
ENSG00000232687.1_RPL12P9	0.194045	0.141342	0.185489	0.173625	0.151059	0.0182699	1.46446e-05
ENSG00000279348.1_RP11-566E18.1	-0.28815	-0.273793	-0.185435	-0.249126	0.0146361	2.77377e-07	1.47446e-05
ENSG00000225643.1_RP11-70P17.1	0.127928	0.238244	0.185429	0.183867	0.395491	1.18464e-05	1.47505e-05
ENSG00000087995.15_METTL2A	-0.234895	-0.262082	-0.185338	-0.227438	0.0699965	1.02341e-06	1.49209e-05
ENSG00000168405.15_CMAHP	0.258302	0.264609	0.185254	0.236055	0.0366027	7.7334e-07	1.50607e-05
ENSG00000106733.20_NMRK1	0.15324	0.242409	0.18521	0.19362	0.273476	7.84355e-06	1.51085e-05
ENSG00000125630.15_POLR1B	-0.249609	-0.282269	-0.18502	-0.238966	0.0467198	1.07509e-07	1.55399e-05
ENSG00000109670.13_FBXW7	0.213026	0.331333	0.184984	0.243114	0.111246	1.7721e-10	1.56147e-05
ENSG00000162545.5_CAMK2N1	-0.135731	-0.330395	-0.184841	-0.216989	0.353677	2.01974e-10	1.5867e-05
ENSG00000118307.18_CASC1	0.181009	0.155909	0.184703	0.173874	0.186203	0.0077368	1.61016e-05
ENSG00000156983.15_BRPF1	-0.224367	-0.326084	-0.184677	-0.245043	0.0886889	3.78634e-10	1.6164e-05
ENSG00000155592.15_ZKSCAN2	-0.140988	-0.240744	-0.184652	-0.188795	0.328496	9.25623e-06	1.61709e-05
ENSG00000229246.1_LINC00377	0.152401	0.222752	0.18463	0.186594	0.27683	4.98732e-05	1.6205e-05
ENSG00000186111.9_PIP5K1C	-0.144161	-0.257314	-0.184499	-0.195325	0.312313	1.71188e-06	1.64776e-05
ENSG00000125741.4_OPA3	-0.268315	-0.226798	-0.184488	-0.226534	0.0282047	3.47421e-05	1.64882e-05
ENSG00000073169.13_SELENOO	0.158601	0.190797	0.184372	0.177923	0.252546	0.000694825	1.67165e-05
ENSG00000007202.14_KIAA0100	-0.169654	-0.274071	-0.184143	-0.209289	0.21995	2.6951e-07	1.72076e-05
ENSG00000278330.1_RP11-4B16.4	0.134427	0.235522	0.184005	0.184651	0.360646	1.53471e-05	1.7502e-05
ENSG00000125686.11_MED1	-0.267221	-0.367877	-0.183888	-0.272995	0.0280764	6.79462e-13	1.76954e-05
ENSG00000169981.10_ZNF35	-0.176009	-0.195086	-0.183808	-0.184967	0.202256	0.00049855	1.78695e-05
ENSG00000174840.8_PDE12	-0.1801	-0.240405	-0.183784	-0.20143	0.189375	9.5412e-06	1.79489e-05
ENSG00000224675.1_AC009227.2	0.217371	0.163533	0.183764	0.188223	0.101228	0.00476625	1.79569e-05
ENSG00000147421.17_HMBOX1	0.125989	0.231652	0.183151	0.180264	0.405304	2.21831e-05	1.93276e-05
ENSG00000084463.7_WBP11	-0.157141	-0.195926	-0.18315	-0.178739	0.25783	0.000467128	1.9357e-05
ENSG00000183696.13_UPP1	0.130507	0.192355	0.183071	0.168644	0.381475	0.000615339	1.95637e-05
ENSG00000270300.2_PHACTR2P1	0.115218	0.214145	0.183009	0.17079	0.463959	0.000105495	1.96736e-05
ENSG00000280062.1_LA16c-380F5.1	0.103605	0.235658	0.182826	0.17403	0.529645	1.51718e-05	2.00707e-05
ENSG00000186472.19_PCLO	0.103842	0.4733	0.182793	0.253312	0.528756	3.64024e-22	2.01835e-05
ENSG00000213965.3_NUDT19	-0.172469	-0.18629	-0.182691	-0.180483	0.211963	0.000979923	2.04414e-05
ENSG00000219607.3_PPP1R3G	0.114902	0.319367	0.182644	0.205638	0.466033	9.47232e-10	2.05687e-05
ENSG00000145794.16_MEGF10	0.105324	0.276291	0.182618	0.188078	0.520386	2.0996e-07	2.05763e-05
ENSG00000184084.7_CTD-2372A4.1	0.152193	0.2324	0.182401	0.188998	0.277867	2.0668e-05	2.11392e-05
ENSG00000254561.3_RP11-196E1.3	0.160828	0.180876	0.182353	0.174686	0.241958	0.00145613	2.12301e-05
ENSG00000130176.7_CNN1	-0.116981	-0.218478	-0.182251	-0.17257	0.455373	7.25247e-05	2.15117e-05
ENSG00000271401.1_RP11-171I2.3	0.211999	0.177211	0.182223	0.190478	0.112002	0.00188676	2.16154e-05
ENSG00000196914.8_ARHGEF12	-0.12609	-0.298429	-0.1821	-0.202206	0.404815	1.48813e-08	2.18468e-05
ENSG00000261351.2_CTD-3185P2.1	0.165729	0.291413	0.18208	0.213074	0.22419	3.54866e-08	2.18953e-05
ENSG00000154040.20_CABYR	0.202718	0.311711	0.182037	0.232155	0.130847	2.69465e-09	2.19997e-05
ENSG00000275142.1_RP5-999L4.2	0.149548	0.177777	0.182017	0.16978	0.288111	0.00181487	2.2193e-05
ENSG00000182836.9_PLCXD3	0.125917	0.195379	0.181715	0.167671	0.405424	0.000487616	2.28508e-05
ENSG00000107130.9_NCS1	-0.200709	-0.334455	-0.181617	-0.238927	0.135735	1.12387e-10	2.31258e-05
ENSG00000224666.3_RP1-50J22.4	0.204118	0.173265	0.181521	0.186301	0.128812	0.00247117	2.33437e-05
ENSG00000105146.12_AURKC	0.163139	0.229591	0.181476	0.191402	0.233739	2.69359e-05	2.35047e-05
ENSG00000239291.1_RP5-867C24.1	0.17889	0.173642	0.181337	0.177956	0.191411	0.00241035	2.38121e-05
ENSG00000247077.6_PGAM5	-0.243887	-0.192509	-0.181333	-0.20591	0.0552267	0.000607915	2.38695e-05
ENSG00000139547.7_RDH16	0.181424	0.167123	0.18129	0.176613	0.184895	0.00375386	2.39433e-05
ENSG00000226312.7_CFLAR-AS1	0.128065	0.201841	0.181276	0.170394	0.394325	0.000292365	2.40101e-05
ENSG00000278893.1_RP11-229O3.1	0.190959	0.350808	0.181126	0.240965	0.159234	1.01533e-11	2.44153e-05
ENSG00000280486.1_LLNLR-307A6.1	0.105216	0.229899	0.181105	0.172073	0.52101	2.61886e-05	2.44293e-05
ENSG00000157538.13_DSCR3	-0.121298	-0.246481	-0.181008	-0.182929	0.432121	5.28308e-06	2.47506e-05
ENSG00000116922.14_C1orf109	-0.209464	-0.147173	-0.180986	-0.179208	0.117431	0.0130691	2.48807e-05
ENSG00000179041.3_RRS1	-0.206545	-0.155683	-0.180797	-0.181008	0.122424	0.00784934	2.53433e-05
ENSG00000230673.3_PABPC1P3	0.138428	0.278157	0.180689	0.199092	0.339748	1.69529e-07	2.56915e-05
ENSG00000260816.2_RP11-319G9.3	0.154284	0.174124	0.180545	0.169651	0.269521	0.00233582	2.61144e-05
ENSG00000279089.1_RP11-481C4.2	0.158315	0.203768	0.180405	0.18083	0.253033	0.000250209	2.65393e-05
ENSG00000072501.17_SMC1A	-0.13403	-0.313567	-0.180275	-0.20929	0.362282	2.10234e-09	2.69353e-05
ENSG00000255201.1_RP11-350N15.4	0.12755	0.207423	0.180262	0.171745	0.3966	0.000184845	2.69369e-05
ENSG00000249859.9_PVT1	0.114672	0.222097	0.18013	0.1723	0.467764	5.29574e-05	2.74464e-05
ENSG00000141391.13_PRELID3A	0.137898	0.220426	0.179987	0.179437	0.342544	6.12254e-05	2.78563e-05
ENSG00000007001.12_UPP2	0.149197	0.209128	0.179926	0.179417	0.289648	0.000160486	2.80751e-05
ENSG00000229601.1_AL590762.10	0.137283	0.203684	0.17985	0.173605	0.345503	0.00025199	2.82754e-05
ENSG00000146122.16_DAAM2	-0.164562	-0.183189	-0.179813	-0.175855	0.229053	0.00123368	2.84295e-05
ENSG00000166135.13_HIF1AN	-0.204646	-0.277752	-0.179761	-0.220719	0.127728	1.77623e-07	2.8549e-05
ENSG00000248362.1_CTC-327F10.5	0.137759	0.365657	0.179715	0.22771	0.343362	9.28754e-13	2.87166e-05
ENSG00000279305.1_RP11-316N24.2	0.145599	0.178586	0.179701	0.167962	0.305675	0.00171563	2.87348e-05
ENSG00000258998.1_RP11-398E10.1	0.187466	0.254864	0.179527	0.207286	0.167525	2.20945e-06	2.93169e-05
ENSG00000124120.10_TTPAL	-0.119494	-0.22889	-0.179324	-0.175903	0.442787	2.8725e-05	3.02333e-05
ENSG00000188191.14_PRKAR1B	0.121045	0.256911	0.179236	0.185731	0.433471	1.79007e-06	3.03385e-05
ENSG00000137094.14_DNAJB5	-0.167857	-0.165756	-0.179202	-0.170939	0.225058	0.00411027	3.04463e-05
ENSG00000177565.16_TBL1XR1	0.114881	0.267437	0.179171	0.187163	0.466141	5.65892e-07	3.05552e-05
ENSG00000236047.1_AC073410.1	0.19436	0.245172	0.179129	0.20622	0.150154	6.01759e-06	3.08014e-05
ENSG00000234127.8_TRIM26	-0.111222	-0.290975	-0.179019	-0.193738	0.486853	3.7537e-08	3.11114e-05
ENSG00000175893.11_ZDHHC21	0.145179	0.189974	0.178988	0.17138	0.307152	0.000739645	3.1231e-05
ENSG00000097096.8_SYDE2	-0.127533	-0.237709	-0.178974	-0.181405	0.396598	1.24747e-05	3.13348e-05
ENSG00000062650.17_WAPL	-0.124255	-0.259081	-0.178946	-0.187427	0.416129	1.42167e-06	3.1347e-05
ENSG00000230433.1_RP1-20B11.2	0.220544	0.227107	0.178821	0.208824	0.094128	3.3791e-05	3.18062e-05
ENSG00000226445.1_XXyac-YX65C7_A.2	0.124047	0.303049	0.178633	0.201909	0.417581	8.37496e-09	3.24562e-05
ENSG00000101266.17_CSNK2A1	-0.237245	-0.280738	-0.178504	-0.232163	0.0663203	1.27156e-07	3.29174e-05
ENSG00000130559.18_CAMSAP1	-0.129402	-0.201142	-0.178436	-0.16966	0.387803	0.000309411	3.31746e-05
ENSG00000233006.6_AC034220.3	0.169612	0.163755	0.178388	0.170585	0.219823	0.00469778	3.34927e-05
ENSG00000112118.18_MCM3	-0.158712	-0.35895	-0.178327	-0.231997	0.252209	2.8018e-12	3.35949e-05
ENSG00000013503.9_POLR3B	-0.137247	-0.213635	-0.178158	-0.176347	0.34577	0.000110282	3.42605e-05
ENSG00000224934.2_RP11-441O15.3	0.144468	0.227006	0.178141	0.183205	0.310894	3.40516e-05	3.44121e-05
ENSG00000270412.1_RP11-92C4.6	-0.25873	-0.320682	-0.178105	-0.252506	0.0370746	7.84864e-10	3.44844e-05
ENSG00000259746.1_HSPE1P3	0.147019	0.210707	0.178032	0.178586	0.298681	0.000140838	3.48283e-05
ENSG00000119640.8_ACYP1	0.158602	0.199037	0.177968	0.178536	0.252618	0.000363288	3.50676e-05
ENSG00000186868.15_MAPT	-0.112254	-0.395569	-0.177947	-0.22859	0.482212	5.15021e-15	3.50888e-05
ENSG00000185485.14_SDHAP1	0.140408	0.187767	0.177942	0.168706	0.330308	0.000875584	3.51627e-05
ENSG00000163319.10_MRPS18C	-0.114307	-0.248541	-0.177855	-0.180235	0.469972	4.28743e-06	3.55389e-05
ENSG00000170935.7_NCBP2L	0.155439	0.240145	0.177745	0.19111	0.265814	9.79698e-06	3.58815e-05
ENSG00000180879.13_SSR4	0.156168	0.254305	0.17771	0.196061	0.261925	2.34682e-06	3.60526e-05
ENSG00000244625.5_MIATNB	0.150456	0.22078	0.177695	0.182977	0.284646	5.92956e-05	3.61886e-05
ENSG00000065183.15_WDR3	-0.214981	-0.29606	-0.177453	-0.229498	0.105818	2.00738e-08	3.71347e-05
ENSG00000229399.1_RP11-378J18.6	0.120383	0.25241	0.177252	0.183348	0.437637	2.86571e-06	3.79577e-05
ENSG00000140320.11_BAHD1	-0.141482	-0.341169	-0.177051	-0.2199	0.326806	4.12496e-11	3.88609e-05
ENSG00000179933.5_C14orf119	-0.135455	-0.247838	-0.176979	-0.186757	0.35456	4.60613e-06	3.91961e-05
ENSG00000213694.3_S1PR3	-0.150153	-0.21088	-0.176962	-0.179332	0.285856	0.000138747	3.92286e-05
ENSG00000235246.1_RP1-5O6.5	0.170599	0.218934	0.176956	0.18883	0.217433	6.97785e-05	3.92869e-05
ENSG00000123095.5_BHLHE41	0.139223	0.268888	0.176846	0.194986	0.335837	4.81058e-07	3.97411e-05
ENSG00000271734.1_RP1-111B22.3	0.13765	0.201868	0.176579	0.172032	0.343915	0.000291671	4.10257e-05
ENSG00000119655.10_NPC2	0.131371	0.202668	0.176561	0.1702	0.376562	0.000273633	4.11479e-05
ENSG00000204839.8_MROH6	0.166951	0.167069	0.176436	0.170152	0.221001	0.00376838	4.15987e-05
ENSG00000161956.12_SENP3	-0.207167	-0.314126	-0.176379	-0.232557	0.121399	1.94865e-09	4.18829e-05
ENSG00000248980.1_RP11-87F15.2	0.118636	0.219922	0.175978	0.171512	0.447959	6.39785e-05	4.3823e-05
ENSG00000284117.1_MIR6883	0.206634	0.244773	0.175974	0.209127	0.123187	6.25249e-06	4.39396e-05
ENSG00000229873.1_OGFR-AS1	0.117225	0.257322	0.175951	0.1835	0.454256	1.71118e-06	4.4089e-05
ENSG00000215158.9_RP11-1023L17.1	0.17393	0.170822	0.175725	0.173492	0.207052	0.00292355	4.5153e-05
ENSG00000256361.1_RP11-613F22.6	0.208462	0.262541	0.175688	0.215564	0.119737	9.766e-07	4.52802e-05
ENSG00000172113.8_NME6	-0.177582	-0.225783	-0.175526	-0.192964	0.196537	3.80533e-05	4.60639e-05
ENSG00000267108.1_RP11-861E21.1	0.145473	0.19493	0.175463	0.171955	0.306342	0.000504282	4.63721e-05
ENSG00000170260.8_ZNF212	-0.15301	-0.3024	-0.175464	-0.210291	0.274332	9.02182e-09	4.63764e-05
ENSG00000107242.17_PIP5K1B	-0.105178	-0.23341	-0.175418	-0.171335	0.521126	1.87657e-05	4.6632e-05
ENSG00000233144.1_RP11-537A6.9	0.18774	0.212094	0.175413	0.191749	0.167828	0.000124898	4.66794e-05
ENSG00000121068.13_TBX2	0.127024	0.217527	0.175208	0.173253	0.399779	7.87192e-05	4.78787e-05
ENSG00000227959.1_RP11-276H7.2	0.155798	0.231085	0.175174	0.187352	0.264309	2.34479e-05	4.78906e-05
ENSG00000124688.13_MAD2L1BP	-0.219173	-0.23021	-0.175145	-0.208176	0.0971343	2.54231e-05	4.80896e-05
ENSG00000132434.9_LANCL2	-0.135538	-0.248933	-0.174987	-0.186486	0.354321	4.12096e-06	4.89101e-05
ENSG00000269895.1_AP000654.4	0.147162	0.181666	0.174967	0.167932	0.297925	0.00137562	4.90795e-05
ENSG00000233448.2_PMS2P9	0.192624	0.190864	0.174946	0.186145	0.154103	0.000691461	4.91707e-05
ENSG00000257045.1_RP11-486F17.1	0.15024	0.268651	0.17489	0.197927	0.28546	4.91506e-07	4.94131e-05
ENSG00000272367.1_CTC-428H11.2	0.100502	0.267001	0.17487	0.180791	0.548763	5.91035e-07	4.96839e-05
ENSG00000223459.5_TCAF1P1	-0.128748	-0.351371	-0.174644	-0.218254	0.391229	9.35815e-12	5.08472e-05
ENSG00000224897.6_POT1-AS1	0.283976	0.275084	0.174607	0.244556	0.0161718	2.41214e-07	5.10256e-05
ENSG00000125631.7_HTR5BP	0.19097	0.183455	0.174511	0.182979	0.159474	0.00120905	5.17277e-05
ENSG00000142556.18_ZNF614	-0.157633	-0.357734	-0.174476	-0.229948	0.254967	3.40483e-12	5.18138e-05
ENSG00000100109.16_TFIP11	-0.208922	-0.345917	-0.174403	-0.243081	0.119076	2.1198e-11	5.21967e-05
ENSG00000119608.12_PROX2	0.131048	0.202047	0.174325	0.16914	0.377914	0.000287514	5.27664e-05
ENSG00000259165.1_DDX18P1	0.141743	0.185018	0.174143	0.166968	0.326049	0.00107833	5.37576e-05
ENSG00000250012.1_RP11-124N2.1	0.187907	0.140132	0.174168	0.167402	0.167664	0.019558	5.37608e-05
ENSG00000264364.2_DYNLL2	-0.261392	-0.242287	-0.173938	-0.225872	0.036001	7.93962e-06	5.50502e-05
ENSG00000273076.1_RP3-508I15.22	0.201173	0.297687	0.173598	0.224153	0.134565	1.64041e-08	5.72864e-05
ENSG00000274364.1_RP3-324O17.7	0.117193	0.234335	0.173568	0.175032	0.454417	1.71122e-05	5.77115e-05
ENSG00000259138.1_RP11-950C14.7	0.179703	0.226611	0.173391	0.193235	0.189679	3.52549e-05	5.87477e-05
ENSG00000151923.17_TIAL1	0.166758	0.167931	0.173212	0.169301	0.221857	0.003551	5.96361e-05
ENSG00000085644.13_ZNF213	-0.171328	-0.284953	-0.173052	-0.209778	0.215223	7.8047e-08	6.09237e-05
ENSG00000224807.5_DUX4L9	0.173279	0.208267	0.172953	0.184833	0.209981	0.00017231	6.1359e-05
ENSG00000228686.2_RP11-492I21.1	0.20308	0.216742	0.172945	0.197589	0.130582	8.40185e-05	6.15707e-05
ENSG00000197927.12_C2orf27A	0.185102	0.170379	0.172876	0.176119	0.174652	0.00301442	6.19656e-05
ENSG00000240849.10_TMEM189	-0.110763	-0.273303	-0.172831	-0.185632	0.489732	2.93335e-07	6.22143e-05
ENSG00000198841.3_KTI12	-0.177805	-0.271444	-0.172535	-0.207262	0.195334	3.61696e-07	6.42328e-05
ENSG00000245148.2_ARAP1-AS2	0.118593	0.228511	0.172143	0.173082	0.448387	2.9752e-05	6.70375e-05
ENSG00000279645.1_RP11-759A24.1	0.203548	0.323493	0.172133	0.233058	0.129597	5.41434e-10	6.72653e-05
ENSG00000245888.6_FLJ21408	0.175826	0.225061	0.171982	0.190956	0.203021	4.05819e-05	6.83135e-05
ENSG00000001630.15_CYP51A1	-0.171908	-0.17981	-0.171962	-0.17456	0.213813	0.00157281	6.84807e-05
ENSG00000183137.14_CEP57L1	0.207278	0.179059	0.171763	0.186034	0.121803	0.0016601	7.00572e-05
ENSG00000172081.13_MOB3A	-0.136431	-0.242841	-0.171554	-0.183609	0.350488	7.50156e-06	7.14007e-05
ENSG00000225527.1_RP11-383B4.4	0.146894	0.189814	0.171316	0.169341	0.299296	0.000748797	7.33596e-05
ENSG00000276334.1_AL133243.1	0.169086	0.202593	0.171023	0.180901	0.220453	0.000275125	7.58906e-05
ENSG00000235027.1_AC068580.6	0.176919	0.307277	0.170981	0.218392	0.19938	4.86183e-09	7.60592e-05
ENSG00000250786.1_SNHG18	0.146944	0.277493	0.170739	0.198392	0.299291	1.82361e-07	7.81494e-05
ENSG00000137574.10_TGS1	-0.138046	-0.357933	-0.170672	-0.222217	0.341824	3.3113e-12	7.86636e-05
ENSG00000105323.16_HNRNPUL1	-0.122306	-0.346632	-0.170659	-0.213199	0.426317	1.89746e-11	7.87874e-05
ENSG00000166133.17_RPUSD2	-0.29295	-0.280718	-0.170649	-0.248106	0.0143318	1.27389e-07	7.88302e-05
ENSG00000260233.3_SSSCA1-AS1	0.155341	0.218682	0.170634	0.181552	0.266074	7.12393e-05	7.90151e-05
ENSG00000164236.11_ANKRD33B	-0.152478	-0.306939	-0.170602	-0.210006	0.276994	5.06998e-09	7.91767e-05
ENSG00000267152.1_CTD-2528L19.6	0.1659	0.174194	0.170571	0.170222	0.223219	0.00232579	7.94021e-05
ENSG00000120658.13_ENOX1	-0.109418	-0.464132	-0.170529	-0.248026	0.494168	2.61008e-21	7.9809e-05
ENSG00000186105.7_LRRC70	0.184641	0.242276	0.170501	0.199139	0.176638	7.94266e-06	7.99199e-05
ENSG00000271181.1_CTA-221G9.10	0.170176	0.230753	0.170494	0.190474	0.218781	2.42014e-05	7.99899e-05
ENSG00000070614.14_NDST1	-0.226976	-0.178274	-0.17046	-0.191904	0.0825432	0.00175334	8.02197e-05
ENSG00000272402.1_RP1-30M3.6	0.248929	0.309491	0.170461	0.24296	0.0474972	3.61295e-09	8.02313e-05
ENSG00000105699.16_LSR	-0.216574	-0.340374	-0.1703	-0.242416	0.103984	4.57368e-11	8.16843e-05
ENSG00000237070.1_AC005550.3	0.107482	0.26969	0.170074	0.182416	0.506246	4.39394e-07	8.36831e-05
ENSG00000075336.11_TIMM21	-0.105273	-0.270905	-0.170062	-0.18208	0.520769	3.83976e-07	8.39803e-05
ENSG00000198722.14_UNC13B	0.182704	0.161453	0.170001	0.171386	0.180875	0.00545999	8.47874e-05
ENSG00000084093.16_REST	-0.120226	-0.312281	-0.169743	-0.20075	0.438024	2.49003e-09	8.68579e-05
ENSG00000142453.11_CARM1	-0.185791	-0.192833	-0.169653	-0.182759	0.173116	0.000593422	8.76532e-05
ENSG00000100823.11_APEX1	-0.144684	-0.189782	-0.169638	-0.168035	0.309679	0.000750611	8.79202e-05
ENSG00000166025.17_AMOTL1	-0.293427	-0.471014	-0.169463	-0.311301	0.0148608	5.88213e-22	8.94528e-05
ENSG00000251281.1_CTD-2066L21.2	0.164059	0.21185	0.169445	0.181784	0.230933	0.000127555	8.97329e-05
ENSG00000082701.14_GSK3B	-0.155739	-0.305073	-0.169391	-0.210068	0.26463	6.45124e-09	9.03332e-05
ENSG00000198276.15_UCKL1	0.131239	0.23977	0.169296	0.180102	0.377435	1.01521e-05	9.10737e-05
ENSG00000134109.10_EDEM1	0.125458	0.234992	0.169275	0.176575	0.407851	1.60832e-05	9.11919e-05
ENSG00000196290.14_NIF3L1	-0.117904	-0.257329	-0.169256	-0.181496	0.453332	1.71172e-06	9.15162e-05
ENSG00000164976.8_KIAA1161	-0.113397	-0.340389	-0.169234	-0.207673	0.47591	4.57363e-11	9.16587e-05
ENSG00000156853.12_ZNF689	-0.169557	-0.301199	-0.169168	-0.213308	0.219716	1.05236e-08	9.23161e-05
ENSG00000143028.8_SYPL2	-0.240718	-0.278486	-0.169081	-0.229429	0.060626	1.63458e-07	9.30702e-05
ENSG00000259146.3_RP1-261D10.2	0.159797	0.242934	0.169044	0.190592	0.246961	7.43507e-06	9.34816e-05
ENSG00000213963.6_AC074286.1	0.179215	0.206984	0.168874	0.185024	0.190884	0.000191693	9.53386e-05
ENSG00000277595.1_RP11-946P6.6	0.179864	0.267112	0.168829	0.205268	0.189806	5.85037e-07	9.5584e-05
ENSG00000166963.12_MAP1A	-0.179358	-0.180866	-0.168675	-0.1763	0.19075	0.00145707	9.71863e-05
ENSG00000186166.8_CCDC84	0.198831	0.224732	0.168477	0.197347	0.139775	4.17207e-05	9.95431e-05
ENSG00000240093.1_AC093627.12	0.164165	0.170366	0.168396	0.167642	0.230591	0.00301699	0.000100247
ENSG00000121058.4_COIL	-0.163994	-0.282472	-0.168314	-0.204927	0.231037	1.04871e-07	0.000101015
ENSG00000235351.1_AC114730.11	0.172277	0.210702	0.168026	0.183668	0.212467	0.00014086	0.00010435
ENSG00000227256.1_MIS18A-AS1	0.168005	0.181466	0.16801	0.172494	0.22428	0.00139585	0.000104364
ENSG00000222033.1_LINC01124	-0.127516	-0.415039	-0.168008	-0.236854	0.396717	1.22665e-16	0.000104367
ENSG00000176681.14_LRRC37A	0.176208	0.19996	0.167734	0.181301	0.201096	0.000338459	0.000107688
ENSG00000184305.14_CCSER1	0.191337	0.277939	0.167685	0.21232	0.158304	1.74107e-07	0.000108035
ENSG00000228540.1_AC073326.3	0.238073	0.130088	0.167671	0.178611	0.0641076	0.0331754	0.00010818
ENSG00000087253.12_LPCAT2	0.13865	0.263332	0.16761	0.189864	0.338839	8.94135e-07	0.00010904
ENSG00000242435.1_UPK3BP1	0.168377	0.165474	0.167112	0.166988	0.222281	0.00419048	0.000114771
ENSG00000189420.8_ZFP92	-0.204372	-0.301988	-0.167055	-0.224472	0.128552	9.4978e-09	0.000115719
ENSG00000196449.3_YRDC	-0.1928	-0.217284	-0.16681	-0.192298	0.153882	8.03382e-05	0.00011853
ENSG00000213096.10_ZNF254	0.198051	0.160585	0.16662	0.175085	0.142381	0.00577235	0.000121009
ENSG00000143951.15_WDPCP	0.167165	0.245147	0.166603	0.192972	0.220532	6.03217e-06	0.000121564
ENSG00000157542.9_KCNJ6	0.111181	0.235342	0.166461	0.170994	0.486766	1.55888e-05	0.000123287
ENSG00000198492.15_YTHDF2	-0.132476	-0.209887	-0.166435	-0.169599	0.370925	0.000150728	0.000123444
ENSG00000163684.11_RPP14	-0.159805	-0.199283	-0.166432	-0.175174	0.246959	0.00035686	0.000123589
ENSG00000280069.1_CTD-2349P21.3	0.167683	0.172511	0.166299	0.168831	0.226007	0.00260701	0.000125354
ENSG00000273209.1_RP11-107N15.1	0.156895	0.208231	0.165961	0.177029	0.259459	0.000172733	0.000130036
ENSG00000274682.1_RP11-385G16.1	0.104101	0.234273	0.16595	0.168108	0.527149	1.72165e-05	0.000130155
ENSG00000135951.14_TSGA10	0.146443	0.198379	0.165925	0.170249	0.301349	0.000382037	0.000130585
ENSG00000271122.1_RP11-379H18.1	-0.151698	-0.294231	-0.165892	-0.20394	0.279613	2.51277e-08	0.000130994
ENSG00000169813.16_HNRNPF	-0.119082	-0.235948	-0.165876	-0.173635	0.445205	1.4745e-05	0.000131412
ENSG00000219085.1_NPM1P37	0.15799	0.234471	0.165844	0.186102	0.254077	1.68965e-05	0.000131518
ENSG00000151687.14_ANKAR	0.196879	0.166355	0.165557	0.176264	0.144702	0.00395664	0.000135703
ENSG00000214290.8_COLCA2	0.143807	0.199544	0.165477	0.169609	0.314781	0.000349768	0.000136875
ENSG00000105887.10_MTPN	-0.15646	-0.186227	-0.165309	-0.169332	0.261137	0.000984254	0.000139218
ENSG00000158113.12_LRRC43	0.183855	0.178372	0.164719	0.175649	0.178763	0.00174045	0.000148236
ENSG00000266904.5_LINC00663	0.161822	0.195428	0.164533	0.173928	0.238555	0.000485633	0.000151172
ENSG00000234329.1_RP11-767N6.2	0.183819	0.153757	0.164445	0.167341	0.178931	0.0088199	0.000152442
ENSG00000157379.13_DHRS1	0.119158	0.25216	0.164443	0.178587	0.444494	2.94951e-06	0.000152443
ENSG00000186086.18_NBPF6	0.20003	0.317004	0.164422	0.227152	0.136536	1.3015e-09	0.0001531
ENSG00000240463.1_RPS19P3	0.113458	0.267943	0.164206	0.181869	0.47549	5.32648e-07	0.000156154
ENSG00000236467.8_KCNMA1-AS1	0.179038	0.173375	0.164223	0.172212	0.191079	0.00245126	0.000156157
ENSG00000112309.10_B3GAT2	0.220106	0.28022	0.164205	0.221511	0.0953846	1.34696e-07	0.000156376
ENSG00000256612.7_CYP2B7P	0.173244	0.16639	0.163701	0.167778	0.210087	0.00394759	0.000164478
ENSG00000180543.4_TSPYL5	-0.181079	-0.267738	-0.163695	-0.204171	0.185973	5.46045e-07	0.000164862
ENSG00000174173.6_TRMT10C	-0.16393	-0.295671	-0.163677	-0.20776	0.231221	2.10295e-08	0.000164894
ENSG00000276012.1_RP11-397O8.7	0.180002	0.222481	0.163618	0.188701	0.189202	5.11392e-05	0.000166404
ENSG00000275693.1_FAS-AS1	0.19316	0.189735	0.163559	0.182151	0.153578	0.000753668	0.000167021
ENSG00000283162.1_RP11-403F21.4	0.160403	0.208625	0.16349	0.177506	0.244362	0.000167377	0.000167983
ENSG00000185567.6_AHNAK2	0.124404	0.296261	0.1633	0.194655	0.415135	1.95964e-08	0.000171334
ENSG00000221890.3_NPTXR	-0.136972	-0.361856	-0.163283	-0.220704	0.347114	1.79074e-12	0.00017166
ENSG00000236577.1_SNRPGP14	0.175605	0.233135	0.163274	0.190671	0.203014	1.92897e-05	0.000171734
ENSG00000267515.1_RP11-861E21.3	0.20174	0.19163	0.163106	0.185492	0.132493	0.000652069	0.00017497
ENSG00000126003.6_PLAGL2	-0.337691	-0.328114	-0.163074	-0.276293	0.00210801	2.83632e-10	0.00017547
ENSG00000229373.8_LINC00452	0.207305	0.298596	0.163013	0.222971	0.122323	1.4615e-08	0.000176521
ENSG00000068745.14_IP6K2	0.176758	0.211323	0.162923	0.183668	0.200277	0.000133537	0.000178257
ENSG00000241472.6_PTPRG-AS1	0.191071	0.290268	0.162912	0.21475	0.159478	4.08851e-08	0.000178772
ENSG00000165507.8_C10orf10	0.159916	0.265969	0.162863	0.196249	0.246563	6.65355e-07	0.000179297
ENSG00000185730.7_ZNF696	-0.248756	-0.294614	-0.162784	-0.235385	0.0475961	2.39834e-08	0.00018075
ENSG00000257337.6_RP11-983P16.4	0.190902	0.223487	0.162753	0.192381	0.15904	4.66877e-05	0.000181588
ENSG00000176624.10_MEX3C	-0.102654	-0.269692	-0.162547	-0.178298	0.535194	4.39922e-07	0.000185931
ENSG00000231890.7_DARS-AS1	0.168436	0.258917	0.162439	0.196598	0.222428	1.44724e-06	0.000187663
ENSG00000170959.14_DCDC1	0.156541	0.185979	0.162051	0.16819	0.260914	0.00100278	0.000195675
ENSG00000281571.2_CH17-195P21.2	0.110358	0.23685	0.161701	0.169636	0.492577	1.35482e-05	0.00020269
ENSG00000207525.1_Y_RNA	0.154689	0.190885	0.161604	0.169059	0.268421	0.000690481	0.000205111
ENSG00000058729.10_RIOK2	-0.149497	-0.206338	-0.161444	-0.172427	0.288243	0.000202284	0.000208122
ENSG00000116981.3_NT5C1A	-0.130219	-0.239145	-0.161296	-0.176886	0.383568	1.07938e-05	0.00021123
ENSG00000145014.17_TMEM44	0.16131	0.44342	0.161283	0.255338	0.240529	2.83521e-19	0.000211551
ENSG00000203780.10_FANK1	0.138851	0.261715	0.161272	0.187279	0.337584	1.06729e-06	0.00021182
ENSG00000259956.1_RBM15B	-0.235972	-0.324542	-0.161161	-0.240558	0.0689018	4.69119e-10	0.000214208
ENSG00000197670.6_RP4-724E16.2	0.11195	0.255751	0.161023	0.176241	0.483926	2.01414e-06	0.000217703
ENSG00000233578.1_EIF4EP1	0.13872	0.210878	0.160965	0.170188	0.338336	0.000138729	0.000218406
ENSG00000166268.10_MYRFL	-0.12514	-0.230995	-0.160928	-0.172354	0.409832	2.36623e-05	0.000219338
ENSG00000100335.13_MIEF1	-0.240809	-0.341055	-0.160851	-0.247572	0.0607023	4.18305e-11	0.000221272
ENSG00000183741.11_CBX6	-0.25447	-0.414547	-0.160659	-0.276559	0.0403599	1.31831e-16	0.000225723
ENSG00000177096.8_FAM109B	-0.156784	-0.208007	-0.160497	-0.175096	0.259394	0.00017578	0.000229379
ENSG00000197180.2_CH17-340M24.3	0.117097	0.249083	0.160349	0.17551	0.454876	4.05307e-06	0.000233259
ENSG00000162377.5_COA7	-0.20437	-0.305702	-0.160278	-0.22345	0.128129	5.94222e-09	0.000235188
ENSG00000163611.11_SPICE1	0.181631	0.209921	0.160168	0.183907	0.184398	0.000150299	0.00023774
ENSG00000047457.13_CP	0.153642	0.26967	0.160081	0.194464	0.271808	4.40264e-07	0.000239808
ENSG00000277299.1_RP11-837J7.4	0.170633	0.214464	0.159744	0.181614	0.217314	0.000102654	0.000247722
ENSG00000035403.17_VCL	-0.165921	-0.266435	-0.159667	-0.197341	0.2233	6.30473e-07	0.000249794
ENSG00000139197.10_PEX5	-0.168514	-0.237884	-0.159654	-0.188684	0.222388	1.22578e-05	0.000249871
ENSG00000092201.9_SUPT16H	-0.168394	-0.345128	-0.159616	-0.224379	0.222428	2.38419e-11	0.000250929
ENSG00000265194.1_RP11-70L8.4	0.170675	0.234027	0.159417	0.18804	0.217345	1.7655e-05	0.000255981
ENSG00000279166.1_RP11-107E5.3	0.17742	0.175772	0.159385	0.170859	0.196912	0.00208206	0.00025713
ENSG00000124279.11_FASTKD3	-0.166349	-0.293319	-0.159081	-0.20625	0.222168	2.81897e-08	0.000265077
ENSG00000065029.14_ZNF76	0.139256	0.203932	0.158848	0.167345	0.335754	0.000246966	0.000271291
ENSG00000276032.1_RP11-12A20.6	0.142168	0.230213	0.158843	0.177075	0.323851	2.54326e-05	0.000271893
ENSG00000184014.7_DENND5A	-0.204822	-0.289741	-0.158622	-0.217728	0.127154	4.38267e-08	0.000277275
ENSG00000170365.9_SMAD1	-0.128194	-0.229475	-0.158598	-0.172089	0.393727	2.7217e-05	0.000278073
ENSG00000100888.12_CHD8	-0.153991	-0.306208	-0.158573	-0.206257	0.27105	5.5734e-09	0.000278489
ENSG00000279463.1_RP11-157H4.1	0.191536	0.27379	0.158326	0.207884	0.157511	2.77073e-07	0.000286154
ENSG00000114853.13_ZBTB47	-0.164319	-0.192874	-0.158295	-0.171829	0.229942	0.000591951	0.000286534
ENSG00000166575.16_TMEM135	0.177477	0.22644	0.158283	0.1874	0.196886	3.58298e-05	0.000286621
ENSG00000185591.9_SP1	-0.166487	-0.299034	-0.158264	-0.207928	0.222333	1.38683e-08	0.000287223
ENSG00000205363.5_C15orf59	-0.133287	-0.40262	-0.158023	-0.23131	0.3666	1.43419e-15	0.000295024
ENSG00000272758.5_RP11-299J3.8	0.223042	0.122219	0.157929	0.16773	0.089331	0.0488938	0.000297356
ENSG00000182963.9_GJC1	-0.215376	-0.314022	-0.157403	-0.228934	0.10533	1.9766e-09	0.000313817
ENSG00000231721.6_LINC-PINT	0.234401	0.294685	0.157398	0.228828	0.0702209	2.37973e-08	0.000313931
ENSG00000177879.15_AP3S1	0.114308	0.318066	0.15735	0.196575	0.470011	1.1283e-09	0.000315249
ENSG00000223505.2_RP11-397P13.7	0.139034	0.250484	0.157267	0.182261	0.336784	3.51021e-06	0.000317779
ENSG00000162997.15_PRORSD1P	0.191733	0.18149	0.157256	0.176827	0.156244	0.00139319	0.000318327
ENSG00000249646.2_OR7E94P	0.232086	0.13133	0.157053	0.17349	0.0734799	0.0311616	0.000324539
ENSG00000229816.1_DDX50P1	0.21244	0.204475	0.157032	0.191316	0.111008	0.000236284	0.000325952
ENSG00000099953.9_MMP11	0.12204	0.235106	0.156861	0.171336	0.427701	1.59435e-05	0.000331114
ENSG00000059804.15_SLC2A3	0.161054	0.250915	0.156798	0.189589	0.24144	3.35053e-06	0.000333231
ENSG00000163687.13_DNASE1L3	0.226092	0.122532	0.156793	0.168472	0.0846774	0.04819	0.000334527
ENSG00000244226.1_ILF2P1	0.175703	0.173233	0.156395	0.168444	0.203326	0.00247602	0.000346688
ENSG00000078487.17_ZCWPW1	0.212943	0.194614	0.156331	0.187963	0.110967	0.00051768	0.000349015
ENSG00000196943.12_NOP9	-0.269327	-0.342754	-0.156147	-0.256076	0.0287106	3.30954e-11	0.000355613
ENSG00000256006.1_AC084117.3	0.179035	0.325142	0.15602	0.220066	0.190976	4.30542e-10	0.000360454
ENSG00000265107.2_GJA5	-0.184286	-0.213501	-0.155841	-0.184543	0.177268	0.000111397	0.000366732
ENSG00000225880.5_LINC00115	0.173718	0.287999	0.155704	0.205807	0.207451	5.42219e-08	0.00037217
ENSG00000182185.18_RAD51B	0.117517	0.231236	0.155583	0.168112	0.455587	2.3099e-05	0.000376616
ENSG00000228782.7_MRPL45P2	0.181571	0.228465	0.155323	0.188453	0.184393	2.98654e-05	0.000386163
ENSG00000086717.18_PPEF1	0.172226	0.227555	0.155111	0.184964	0.212268	3.24507e-05	0.000394512
ENSG00000250320.5_CTD-2269F5.1	0.151047	0.342238	0.155032	0.216106	0.282038	3.5635e-11	0.000397262
ENSG00000237125.8_HAND2-AS1	0.136052	0.249643	0.155008	0.180234	0.352594	3.8245e-06	0.000397921
ENSG00000173011.11_TADA2B	-0.159109	-0.265926	-0.154968	-0.193334	0.250341	6.6815e-07	0.000399718
ENSG00000067066.16_SP100	0.170138	0.227881	0.154801	0.184273	0.218495	3.14697e-05	0.000406496
ENSG00000273356.1_LINC02019	0.140514	0.237383	0.154696	0.177531	0.32986	1.28587e-05	0.000410873
ENSG00000161217.11_PCYT1A	-0.130634	-0.281416	-0.154691	-0.188914	0.380587	1.18404e-07	0.000411249
ENSG00000273951.1_RP4-620E11.8	0.157843	0.204333	0.154672	0.172282	0.254216	0.000238879	0.000412884
ENSG00000132361.16_CLUH	-0.191847	-0.155495	-0.154599	-0.167314	0.155822	0.00793638	0.000414829
ENSG00000261824.6_LINC00662	0.199179	0.307111	0.154567	0.220286	0.138732	4.96228e-09	0.000415934
ENSG00000105792.19_CFAP69	0.148666	0.228156	0.154465	0.177096	0.29253	3.07431e-05	0.000420177
ENSG00000118894.14_EEF2KMT	-0.217565	-0.18769	-0.154432	-0.186562	0.101526	0.000880905	0.000422157
ENSG00000188177.13_ZC3H6	0.162814	0.250373	0.154412	0.1892	0.235196	3.54746e-06	0.000422512
ENSG00000089195.14_TRMT6	-0.15288	-0.225733	-0.1532	-0.177271	0.274933	3.81935e-05	0.00047686
ENSG00000170100.13_ZNF778	-0.226268	-0.36428	-0.153009	-0.247852	0.0841122	1.17545e-12	0.000485309
ENSG00000168828.5_OR13J1	0.18381	0.198884	0.152832	0.178509	0.178724	0.000367574	0.000493529
ENSG00000260618.1_RP11-23N2.4	0.209933	0.212965	0.152713	0.19187	0.115819	0.000116254	0.000499969
ENSG00000274677.1_RP11-505K9.5	0.148475	0.207503	0.15258	0.169519	0.293124	0.00018361	0.000505818
ENSG00000177479.19_ARIH2	-0.136712	-0.217708	-0.152536	-0.168985	0.34848	7.75806e-05	0.000507365
ENSG00000100413.16_POLR3H	-0.242937	-0.278619	-0.152396	-0.224651	0.05739	1.61114e-07	0.000515356
ENSG00000196653.11_ZNF502	-0.139065	-0.304454	-0.152339	-0.19862	0.336517	6.98371e-09	0.000517589
ENSG00000265791.1_CTD-2349P21.10	0.177118	0.190351	0.152276	0.173248	0.197991	0.000718763	0.0005203
ENSG00000160049.11_DFFA	-0.163499	-0.212497	-0.151936	-0.175977	0.232605	0.000120775	0.000538569
ENSG00000261243.1_RP11-517C16.4	0.141055	0.237465	0.15173	0.17675	0.328351	1.27836e-05	0.000549054
ENSG00000230701.2_FBXW4P1	0.113306	0.254256	0.151523	0.173028	0.476249	2.35818e-06	0.000559582
ENSG00000239650.4_GUSBP4	0.208168	0.173246	0.150805	0.177407	0.119322	0.00247426	0.000602507
ENSG00000172361.5_CFAP53	0.191874	0.249541	0.150688	0.197368	0.155769	3.86687e-06	0.000607441
ENSG00000103489.11_XYLT1	-0.180468	-0.288365	-0.150665	-0.2065	0.187338	5.18455e-08	0.000609237
ENSG00000107957.16_SH3PXD2A	-0.15386	-0.34204	-0.150577	-0.215492	0.271382	3.65553e-11	0.000615878
ENSG00000171103.10_TRMT61B	-0.119587	-0.244102	-0.150278	-0.171322	0.442115	6.63767e-06	0.000634339
ENSG00000236184.1_TCEA1P4	0.135502	0.23464	0.150079	0.173407	0.354328	1.6656e-05	0.000644971
ENSG00000249042.5_CTD-2015H6.3	0.144259	0.286514	0.149844	0.193539	0.311964	6.46958e-08	0.000658903
ENSG00000242267.6_SKINT1L	0.213075	0.272805	0.149801	0.211894	0.112562	3.09335e-07	0.00066142
ENSG00000189149.11_CRYM-AS1	0.165932	0.194175	0.149764	0.169957	0.223575	0.000534954	0.000666341
ENSG00000133424.20_LARGE1	-0.172107	-0.282136	-0.149696	-0.201313	0.212759	1.09068e-07	0.000669104
ENSG00000248773.1_RP11-231L11.3	0.174455	0.266959	0.149627	0.197014	0.206652	5.93366e-07	0.000673492
ENSG00000146666.5_LINC00525	0.167406	0.198978	0.149407	0.17193	0.226741	0.000364862	0.000686379
ENSG00000198455.4_ZXDB	-0.133201	-0.274363	-0.149166	-0.185577	0.366798	2.61735e-07	0.000702698
ENSG00000229512.1_AC068580.5	0.159984	0.282571	0.149152	0.197236	0.246193	1.0375e-07	0.000703323
ENSG00000250116.2_RP11-417F21.1	0.170776	0.264476	0.149031	0.194761	0.217124	7.83904e-07	0.000711324
ENSG00000249234.1_RP11-452J21.2	0.170159	0.21425	0.148922	0.177777	0.218619	0.000104715	0.00071879
ENSG00000258017.1_RP11-386G11.10	0.158677	0.230335	0.148783	0.179265	0.252503	2.51451e-05	0.000727705
ENSG00000276727.1_RP11-123K3.9	0.107194	0.275167	0.148772	0.177045	0.508638	2.39152e-07	0.000728619
ENSG00000203325.3_RP11-277A4.4	0.138263	0.252956	0.148673	0.179964	0.340483	2.6985e-06	0.000735583
ENSG00000142046.14_TMEM91	0.187252	0.208361	0.148435	0.181349	0.167966	0.000171091	0.000751584
ENSG00000265625.1_RP11-68I3.11	0.162894	0.254083	0.148446	0.188474	0.235099	2.3976e-06	0.000751607
ENSG00000183853.17_KIRREL	-0.251108	-0.3498	-0.148279	-0.249729	0.043971	1.18664e-11	0.000763868
ENSG00000266962.2_RP11-400F19.6	-0.147197	-0.259638	-0.148079	-0.184972	0.297794	1.34242e-06	0.000779196
ENSG00000254397.1_CTD-2371O3.2	0.140325	0.219892	0.147963	0.169393	0.330325	6.40572e-05	0.000786353
ENSG00000261051.1_RP11-274H2.5	0.150595	0.287937	0.147858	0.195464	0.284424	5.45764e-08	0.000794258
ENSG00000159792.9_PSKH1	-0.168756	-0.274021	-0.147764	-0.196847	0.221865	2.70662e-07	0.000802354
ENSG00000012232.8_EXTL3	-0.188117	-0.292837	-0.147703	-0.209552	0.166814	2.98841e-08	0.00080685
ENSG00000140987.19_ZSCAN32	-0.159327	-0.328928	-0.147691	-0.211982	0.24921	2.51308e-10	0.000807011
ENSG00000101353.14_MROH8	0.106713	0.257297	0.147683	0.170565	0.512104	1.71443e-06	0.000807334
ENSG00000248979.2_LAMTOR3P2	0.15578	0.224792	0.147682	0.176085	0.26442	4.15402e-05	0.000807977
ENSG00000225572.1_DOCK4-AS1	0.172627	0.185821	0.147577	0.168675	0.211446	0.00101455	0.000815235
ENSG00000139531.12_SUOX	-0.125813	-0.267117	-0.147562	-0.180164	0.405844	5.85107e-07	0.000816768
ENSG00000213090.2_AC007256.5	0.203607	0.202121	0.147451	0.184393	0.130038	0.000285784	0.000824365
ENSG00000167397.14_VKORC1	0.12343	0.315329	0.147367	0.195375	0.420745	1.64666e-09	0.000832068
ENSG00000166225.8_FRS2	-0.136937	-0.247223	-0.147315	-0.177158	0.34731	4.899e-06	0.000834886
ENSG00000231607.10_DLEU2	0.229586	0.147423	0.1472	0.174736	0.0756077	0.0128885	0.000844334
ENSG00000197461.13_PDGFA	0.128912	0.292822	0.147172	0.189635	0.390143	2.9917e-08	0.00084686
ENSG00000176410.7_DNAJC30	-0.122517	-0.230784	-0.146975	-0.166758	0.425742	2.41393e-05	0.000862313
ENSG00000156599.10_ZDHHC5	-0.223935	-0.280964	-0.146881	-0.21726	0.0890223	1.24524e-07	0.000872789
ENSG00000183171.5_RP11-49C9.2	0.178294	0.227254	0.146845	0.184131	0.193327	3.3346e-05	0.000872938
ENSG00000141564.13_RPTOR	-0.238999	-0.365986	-0.146815	-0.2506	0.0636484	8.98157e-13	0.000875785
ENSG00000224470.7_ATXN1L	-0.254604	-0.386754	-0.146655	-0.262671	0.0404677	2.7031e-14	0.0008901
ENSG00000249293.1_CTC-575I10.1	0.211015	0.309765	0.146482	0.222421	0.114755	3.48737e-09	0.000904881
ENSG00000168209.4_DDIT4	0.116822	0.25674	0.146466	0.173343	0.456314	1.81939e-06	0.000905067
ENSG00000135316.17_SYNCRIP	-0.173608	-0.353093	-0.146167	-0.224289	0.208176	7.18692e-12	0.000930342
ENSG00000250842.1_CTC-806A22.1	0.194275	0.173236	0.146174	0.171228	0.149946	0.00247589	0.00093041
ENSG00000187498.14_COL4A1	-0.228443	-0.147783	-0.146155	-0.174127	0.0790247	0.0126148	0.000932679
ENSG00000172955.17_ADH6	0.259642	0.265602	0.146083	0.223776	0.0369364	6.92454e-07	0.000937947
ENSG00000263393.1_RP11-53I6.4	0.140482	0.222636	0.146013	0.16971	0.329776	5.04337e-05	0.00094476
ENSG00000185483.11_ROR1	-0.176168	-0.339429	-0.145891	-0.220496	0.20123	5.25429e-11	0.000957074
[truncated: 283 more rows]
