# Supplementary material for: Declining activity of serum response factor in aging aorta in relation to aneurysm progression[image]
Source: J Biol Chem. 2025 Mar 12;301(4):108400. doi: 10.1016/j.jbc.2025.108400 (PMC12002835; doi:10.1016/j.jbc.2025.108400)
Supplement: Supporting Information Table 4 [file mmc5.xlsx]

## Sheet: Supporting Information Table 4.
Supporting Information Table 4. 729 differentially expressed proteins in i8-SRF-KO (KO, n=6) compared to control ( wild type or WT, n=6) aortae.
KO 86	WT 87	KO 92	WT93	KO 94	WT 95	WT 97	WT 103	WT 104	KO 105	KO 108	KO 109	C: Student's T-test Significant SFR-KO Nov_WT Nov	C: Student's T-test significant	N: Student's T-test p-value SFR-KO Nov_WT Nov	N: Student's T-test q-value SFR-KO Nov_WT Nov	N: Student's T-test Difference SFR-KO Nov_WT Nov	N: Student's T-test Test statistic SFR-KO Nov_WT Nov	T: Genes
14.3392	14.6262	14.304	14.6341	14.2901	14.5947	14.6001	14.5667	14.6462	14.3074	14.2956	14.2585	+	SFR-KO Nov_WT Nov	2.93361e-09	0	-0.312199	-19.3702	Nedd4
13.0755	13.6524	13.1316	13.7634	13.0651	13.6741	13.6498	13.7812	13.6103	13.1143	12.9899	13.0522	+	SFR-KO Nov_WT Nov	6.49814e-09	0	-0.617117	-17.8517	Svil
15.9092	15.4804	15.9646	15.435	16.1044	15.4167	15.6019	15.4177	15.4605	15.9331	15.9445	15.9558	+	SFR-KO Nov_WT Nov	2.06627e-07	0.00666667	0.49988	12.4492	Nucb1
16.4363	15.2754	16.234	15.0003	16.4569	14.8653	15.3105	15.1246	14.9286	16.0428	16.4675	16.4784	+	SFR-KO Nov_WT Nov	2.5437e-07	0.005	1.26853	12.1778	Tpm3
14.7925	12.3573	14.7759	12.5332	14.6597	12.1213	12.4677	12.4791	12.1604	13.8218	14.8922	14.1851	+	SFR-KO Nov_WT Nov	4.0467e-07	0.008	2.16805	11.5905	Serpine1
16.5445	17.3317	16.5755	17.1622	16.3892	17.1936	17.2479	17.122	17.0612	16.645	16.3086	16.4624	+	SFR-KO Nov_WT Nov	7.20028e-07	0.008	-0.698913	-10.8961	Itgb6
15.9322	16.8511	16.1142	17.1247	15.8963	16.8207	16.7581	17.0995	17.0682	16.2255	15.9467	15.8583	+	SFR-KO Nov_WT Nov	7.2241e-07	0.00685714	-0.958178	-10.8922	Cnn2
16.1159	14.3639	15.7759	14.3625	16.0748	14.4982	14.4088	14.3393	14.4959	15.3338	16.1469	16.2397	+	SFR-KO Nov_WT Nov	7.41591e-07	0.006	1.53639	10.8615	Flnb
17.0093	15.1065	16.7776	15.6638	17.0194	15.423	15.3344	15.5927	15.7121	16.4933	16.807	16.735	+	SFR-KO Nov_WT Nov	7.51506e-07	0.00533333	1.33486	10.846	Serpine2
14.5447	12.9414	14.368	12.1614	14.3906	12.4835	12.8789	12.5971	12.4376	13.9464	14.2552	14.7945	+	SFR-KO Nov_WT Nov	7.5803e-07	0.0048	1.7999	10.8359	Lypd8l
15.9633	16.1371	15.9567	16.236	15.8987	16.2218	16.2016	16.184	16.1758	15.9226	15.8183	15.851	+	SFR-KO Nov_WT Nov	1.01731e-06	0.00509091	-0.290937	-10.497	Cspg4
13.6761	13.0458	13.481	12.8903	13.7168	12.8916	13.1969	12.9431	13.0714	13.569	13.6117	13.6324	+	SFR-KO Nov_WT Nov	1.36139e-06	0.00466667	0.607966	10.1703	Itgb5
18.873	17.6734	18.633	17.718	18.8824	17.7451	17.7422	17.5471	17.6479	18.309	19.0094	18.7714	+	SFR-KO Nov_WT Nov	1.48422e-06	0.00461538	1.06745	10.075	Pls3
16.2165	15.2115	16.5437	15.1279	16.6114	15.4991	15.0564	15.4615	15.4701	16.3688	16.1606	16.4463	+	SFR-KO Nov_WT Nov	1.50756e-06	0.00428571	1.08679	10.0579	Lox
13.4837	12.4039	13.3189	12.6802	13.5342	12.3654	12.5148	12.658	12.5498	13.1205	13.5492	13.5914	+	SFR-KO Nov_WT Nov	1.56806e-06	0.004	0.904328	10.0149	Mrc2
13.9561	12.3833	13.6876	12.7303	13.8252	12.6038	12.6773	12.5597	12.8807	13.4017	14.0453	13.7592	+	SFR-KO Nov_WT Nov	1.71828e-06	0.00375	1.13999	9.91534	Ccdc80
17.2515	17.7748	17.2412	18.0859	17.1415	17.9576	17.8951	17.9659	17.942	17.3748	16.8899	17.0726	+	SFR-KO Nov_WT Nov	2.20294e-06	0.00352941	-0.774958	-9.64918	Dstn
13.7016	13.0964	13.5582	13.0324	13.748	13.0056	13.0201	13.036	13.2364	13.4802	13.6804	13.5237	+	SFR-KO Nov_WT Nov	2.34762e-06	0.00377778	0.544203	9.582	Pdgfrb
16.52	17.1258	16.5978	17.3844	16.4484	17.3367	17.1232	17.1989	17.0561	16.6322	16.4135	16.272	+	SFR-KO Nov_WT Nov	2.40953e-06	0.00357895	-0.723513	-9.55462	Tpm1
13.7146	15.3895	14.4958	15.4971	13.9244	15.2776	15.3911	15.497	15.2263	14.4018	13.8588	13.8439	+	SFR-KO Nov_WT Nov	2.42765e-06	0.0036	-1.33991	-9.54675	Pdlim4
16.3279	15.2855	16.2799	15.5271	16.2808	15.5813	15.4604	15.4684	15.6737	16.048	16.5252	16.4637	+	SFR-KO Nov_WT Nov	2.62579e-06	0.00380952	0.82152	9.46466	Aebp1
11.0263	11.5074	10.9863	11.6479	11.0663	NaN	11.7854	11.4958	11.5132	11.0095	10.9701	11.0855	+	SFR-KO Nov_WT Nov	2.6623e-06	0.00363636	-0.565931	-10.3607	Fuom
14.4819	13.4206	14.2998	13.4924	14.1164	13.4944	13.2552	13.4995	13.2671	13.959	14.1855	14.2893	+	SFR-KO Nov_WT Nov	2.75937e-06	0.00347826	0.817111	9.41304	Itga7
15.217	13.9416	14.9693	13.8491	15.0213	13.6739	14.0101	13.8584	14.1177	14.5681	15.2417	15.0304	+	SFR-KO Nov_WT Nov	2.7884e-06	0.00333333	1.0995	9.40219	Txndc12
13.0419	11.0607	12.2039	11.0838	12.7688	10.8046	10.6875	11.0589	11.2509	12.149	12.522	12.4223	+	SFR-KO Nov_WT Nov	2.83025e-06	0.00352	1.5269	9.38675	Fbln7
17.5167	17.7549	17.3836	17.9121	17.4755	17.8837	17.8792	17.9235	17.8868	17.5241	17.3161	17.2862	+	SFR-KO Nov_WT Nov	2.96171e-06	0.00338462	-0.456323	-9.33983	Anxa6
17.782	16.1613	17.8366	16.5902	17.8902	16.4214	16.4453	16.4099	16.6929	17.2118	18.0626	17.704	+	SFR-KO Nov_WT Nov	3.1021e-06	0.00325926	1.29437	9.29216	Acan
14.221	14.9657	14.326	14.9606	14.3088	14.8419	14.8673	14.9327	14.9291	14.5258	14.1109	14.0615	+	SFR-KO Nov_WT Nov	3.41557e-06	0.00342857	-0.657221	-9.19372	Filip1l
16.1566	14.7099	15.4934	14.5828	15.8663	14.4867	14.396	14.419	14.5756	15.2985	15.8025	15.7554	+	SFR-KO Nov_WT Nov	3.61842e-06	0.00331034	1.20044	9.13512	Sncg
13.7878	12.809	13.6731	12.5269	14.14	12.5194	12.6727	12.915	12.4692	13.5207	13.7774	14.1994	+	SFR-KO Nov_WT Nov	3.62879e-06	0.0032	1.19769	9.13222	Limch1
13.8505	15.1275	14.268	15.3336	13.7533	15.2766	14.8681	14.9825	14.9354	14.1431	14.2267	13.9462	+	SFR-KO Nov_WT Nov	3.75437e-06	0.00309677	-1.056	-9.09782	Tppp3
13.7671	13.1101	13.7783	13.1396	13.814	13.2362	13.0718	13.205	13.369	13.5769	13.6682	13.884	+	SFR-KO Nov_WT Nov	4.32415e-06	0.003	0.55946	8.95605	Sec22b
15.8849	16.5568	15.948	16.7264	15.7287	16.7905	16.6081	16.5618	16.7976	16.1961	15.7606	15.6724	+	SFR-KO Nov_WT Nov	4.42908e-06	0.00290909	-0.808417	-8.93217	Slmap
17.1088	17.6512	17.1767	17.7094	16.7862	17.7106	17.582	17.7656	17.846	17.2103	16.9382	16.9576	+	SFR-KO Nov_WT Nov	4.46323e-06	0.00282353	-0.681169	-8.92453	Cavin3
13.45	12.3797	13.2811	12.6052	13.4669	12.5938	12.4719	12.6996	12.874	13.2084	13.3566	13.265	+	SFR-KO Nov_WT Nov	4.65001e-06	0.00274286	0.733974	8.88384	Cuta
12.677	13.4288	12.9689	13.6459	12.7096	13.4891	13.484	13.5932	13.4655	13.0225	12.5273	12.6948	+	SFR-KO Nov_WT Nov	4.6889e-06	0.00266667	-0.751067	-8.8756	Dysf
16.9811	15.6004	16.6309	15.7158	16.9527	15.7557	15.711	15.7502	15.904	16.2873	16.9368	16.8266	+	SFR-KO Nov_WT Nov	4.99368e-06	0.00259459	1.02969	8.81343	Myh10
11.1919	12.4257	11.685	12.6159	11.3357	12.4679	12.2688	12.4768	12.2026	11.6385	11.3378	11.6664	+	SFR-KO Nov_WT Nov	5.16225e-06	0.00252632	-0.933725	-8.7808	Pdk3
17.9689	16.8879	17.787	17.1765	18.0838	17.0947	17.3369	17.0695	17.0903	17.7034	18.0609	18.2044	+	SFR-KO Nov_WT Nov	5.26351e-06	0.00246154	0.858772	8.76175	Col15a1
13.4114	11.6994	13.1635	12.2367	13.3158	12.0589	12.1999	11.6764	12.2535	12.8114	13.3629	13.3385	+	SFR-KO Nov_WT Nov	6.6193e-06	0.0027	1.21311	8.53943	Cryz
13.5882	14.4678	13.7823	14.2038	13.6033	14.2873	14.3281	14.3522	14.0228	13.7425	13.4983	13.6478	+	SFR-KO Nov_WT Nov	7.48449e-06	0.00321951	-0.633281	-8.4221	Kank2
13.5175	14.0054	13.6443	13.8692	13.3527	13.9015	14.1052	13.9636	13.853	13.4234	13.4061	13.4858	+	SFR-KO Nov_WT Nov	8.14752e-06	0.00314286	-0.477994	-8.34176	Lnpep
14.7063	15.3745	14.9452	15.4907	14.595	15.48	15.2643	15.3496	15.1268	14.7523	14.6658	14.7282	+	SFR-KO Nov_WT Nov	8.32391e-06	0.00325581	-0.615544	-8.32158	Npepl1
14.5433	14.9802	14.6316	14.9384	14.4354	14.812	14.8483	14.9745	14.8188	14.4884	14.421	14.572	+	SFR-KO Nov_WT Nov	9.10243e-06	0.00354545	-0.38007	-8.23776	Niban1
15.1888	13.138	14.8074	13.5876	14.9803	13.5024	13.0534	13.2327	13.3348	14.0782	15.199	14.8561	+	SFR-KO Nov_WT Nov	9.64904e-06	0.00346667	1.54344	8.18343	Tnc
14.7441	13.6169	14.6937	13.8937	14.6611	13.839	13.929	13.9845	14.2707	14.5635	14.6671	14.6135	+	SFR-KO Nov_WT Nov	1.03937e-05	0.00347826	0.734835	8.11457	Trip6
14.8146	13.7473	14.9938	13.7964	15.2518	13.7999	13.996	13.4778	13.865	14.4588	15.1059	15.362	+	SFR-KO Nov_WT Nov	1.07043e-05	0.00348936	1.21741	8.08742	Pls1
17.0882	16.096	16.978	16.223	17.0543	16.3658	16.2006	16.1817	16.3443	16.5886	17.1837	17.1229	+	SFR-KO Nov_WT Nov	1.28904e-05	0.00383333	0.767382	7.91766	Map1a
13.5003	14.0177	13.3255	14.1761	13.0374	14.1499	14.0912	14.1413	13.9481	13.597	13.0495	13.3262	+	SFR-KO Nov_WT Nov	1.44858e-05	0.00408163	-0.781392	-7.81243	Gpc6
15.7142	16.3383	15.8733	16.4947	15.3113	16.48	16.3224	16.5466	16.2139	15.7836	15.5383	15.4903	+	SFR-KO Nov_WT Nov	1.45236e-05	0.004	-0.780813	-7.8101	Coro1c
12.753	13.5074	12.6139	13.2955	12.6579	13.4165	13.3294	13.727	13.2629	12.5438	12.1695	12.6609	+	SFR-KO Nov_WT Nov	1.4845e-05	0.00392157	-0.856596	-7.79048	Camk2g
12.756	11.9247	12.5796	12.1145	12.8043	12.3655	12.1805	12.0983	12.2425	12.6394	12.672	12.8178	+	SFR-KO Nov_WT Nov	1.6196e-05	0.00384615	0.557183	7.71278	Mydgf
13.2501	12.717	13.2039	12.7547	13.2618	12.875	12.8354	12.6427	13.0029	13.4454	13.2981	13.2538	+	SFR-KO Nov_WT Nov	1.63123e-05	0.00377358	0.480878	7.70643	Gmds
13.8865	13.6144	14.0291	13.709	13.9554	13.667	13.6309	13.6634	13.7874	13.946	13.8929	13.9082	+	SFR-KO Nov_WT Nov	1.67367e-05	0.00385185	0.257681	7.68364	Dctn1
13.8934	14.2058	14.0054	14.3734	13.8312	14.3837	14.2094	14.3343	14.3864	14.0137	13.9	13.7488	+	SFR-KO Nov_WT Nov	1.68015e-05	0.00385455	-0.416747	-7.68021	Rock1
15.0043	14.632	15.1168	14.6591	15.0269	14.6815	14.6149	14.7323	14.6557	14.8225	14.9969	15.0843	+	SFR-KO Nov_WT Nov	1.69511e-05	0.00378571	0.346053	7.67236	Synpo
21.1456	19.9406	20.9619	20.0899	20.8608	20.4167	20.0508	20.1603	20.4291	20.7299	21.0831	21.1043	+	SFR-KO Nov_WT Nov	1.81741e-05	0.0037193	0.799712	7.61087	Fbln5
15.0213	14.1062	14.8744	14.3166	15.0069	14.2461	14.5079	14.3192	14.53	14.7885	14.8374	14.9529	+	SFR-KO Nov_WT Nov	1.89998e-05	0.00365517	0.575881	7.57184	Glg1
13.5292	13.8651	13.6	13.8278	13.6284	13.8415	13.872	13.8538	13.777	13.4496	13.427	13.3601	+	SFR-KO Nov_WT Nov	1.91062e-05	0.00359322	-0.340484	-7.56695	Pdap1
10.9958	11.9319	11.1471	11.893	11.1802	11.5943	11.7992	11.7939	11.5718	10.5975	10.8421	10.975	+	SFR-KO Nov_WT Nov	1.93638e-05	0.00353333	-0.807724	-7.55521	Eef2k
12.353	11.9094	12.4447	11.8911	12.4011	11.8797	12.0104	12.0522	12.0856	12.401	12.7034	12.3948	+	SFR-KO Nov_WT Nov	2.01178e-05	0.00360656	0.478281	7.52183	Rragc
13.2012	12.9063	13.2871	12.8024	13.2781	12.8621	12.7339	12.8607	12.7831	13.1809	13.0137	13.3074	+	SFR-KO Nov_WT Nov	2.01833e-05	0.00354839	0.386648	7.51899	Vcam1
14.906	15.3964	14.9415	15.3976	15.0429	15.4466	15.4367	15.5478	15.4629	15.2299	14.8187	14.9533	+	SFR-KO Nov_WT Nov	2.04952e-05	0.00349206	-0.465927	-7.50562	Dmd
15.1101	14.3359	15.0764	14.5451	15.0513	14.5965	14.579	14.4712	14.5463	14.7471	15.0556	15.0692	+	SFR-KO Nov_WT Nov	2.09289e-05	0.0035	0.505948	7.4874	Pdia6
14.6502	12.8223	14.3031	12.8722	14.4038	12.7172	13.4884	13.2729	12.9566	13.7614	14.6126	14.3932	+	SFR-KO Nov_WT Nov	2.11481e-05	0.00344615	1.33245	7.47834	Tpm4
11.9409	12.3811	12.1165	12.4057	11.8721	12.6181	12.6952	12.5057	12.7464	12.0128	12.1105	12.0445	+	SFR-KO Nov_WT Nov	2.32231e-05	0.00351515	-0.542472	-7.39733	Fbxo30
18.1294	17.7204	18.2445	17.7483	18.3112	17.8817	17.8037	17.724	17.9408	18.1146	18.0823	18.2215	+	SFR-KO Nov_WT Nov	2.46687e-05	0.00346269	0.380754	7.3454	Dpysl2
12.9688	12.2565	12.6656	12.3862	13.0118	11.9955	11.804	12.0647	11.9536	12.8966	12.9652	13.3225	+	SFR-KO Nov_WT Nov	2.53946e-05	0.00352941	0.895002	7.32056	Adamtsl5
16.0731	16.6741	16.3521	16.9409	16.0297	16.8257	16.7722	16.8728	16.7058	16.2012	15.6856	15.8752	+	SFR-KO Nov_WT Nov	2.6453e-05	0.00365217	-0.762432	-7.28568	Smtn
12.8602	13.3211	12.8555	13.263	12.7867	13.3051	13.3807	13.4789	13.2067	13.0591	12.643	12.7672	+	SFR-KO Nov_WT Nov	2.65183e-05	0.0036	-0.497304	-7.28358	Sgca
11.3045	10.2005	11.2247	10.4706	11.6296	10.4352	10.5923	10.5951	10.9287	11.7852	11.4121	11.5777	+	SFR-KO Nov_WT Nov	2.66516e-05	0.0035493	0.95189	7.2793	Bcas2
13.174	14.0413	13.5272	14.0452	13.2615	13.9969	14.1379	14.0527	14.161	13.7054	13.0884	13.1274	+	SFR-KO Nov_WT Nov	2.69635e-05	0.00355556	-0.758509	-7.26939	Plcb4
13.7218	12.5107	13.5515	12.801	13.6373	12.7297	12.8061	12.8238	12.8013	13.0682	13.7508	13.6772	+	SFR-KO Nov_WT Nov	3.05201e-05	0.00383562	0.822376	7.16445	Mprip
16.8104	17.0904	16.9571	17.1239	16.9149	17.251	17.1904	17.1727	17.1776	16.9336	16.7252	16.8207	+	SFR-KO Nov_WT Nov	3.12111e-05	0.00383784	-0.307356	-7.1456	Anxa11
12.1569	12.9208	12.5419	13.7344	12.324	13.3315	13.3057	13.3207	13.5206	12.5876	12.1495	11.9368	+	SFR-KO Nov_WT Nov	3.17895e-05	0.00384	-1.0728	-7.13016	Sparcl1
10.9929	11.6078	11.0319	11.2326	11.0325	11.5842	11.6395	11.4488	11.4281	11.0118	11.0035	11.1069	+	SFR-KO Nov_WT Nov	3.19934e-05	0.00378947	-0.46027	-7.1248	Fntb
14.649	13.8874	14.4724	13.8819	14.5011	14.099	13.9232	13.9555	14.1072	14.2295	14.53	14.6151	+	SFR-KO Nov_WT Nov	3.2263e-05	0.00374026	0.523819	7.11775	Erp44
15.4389	15.9122	15.5501	15.9163	15.5636	15.9129	15.7771	15.921	15.8557	15.2077	15.4987	15.5201	+	SFR-KO Nov_WT Nov	3.23955e-05	0.00369231	-0.419348	-7.11432	Spr
15.3922	15.8475	15.2422	15.9302	15.2269	16.1157	15.7445	15.6369	15.7792	15.4034	15.2135	15.3289	+	SFR-KO Nov_WT Nov	3.30478e-05	0.00364557	-0.541139	-7.09762	Vcan
12.6876	13.0279	12.6982	13.4536	12.5837	13.5005	13.394	13.3508	13.4622	12.9925	12.7089	12.6608	+	SFR-KO Nov_WT Nov	3.43045e-05	0.0038	-0.642878	-7.06642	Gucy1a1
18.8559	19.7965	18.8475	19.9213	19.0732	19.6445	19.8766	20.0114	19.7806	19.4216	18.5804	18.7729	+	SFR-KO Nov_WT Nov	3.46412e-05	0.00375309	-0.913222	-7.05827	Myl9
19.7903	20.3541	19.917	20.3564	19.9109	20.2443	20.266	20.4726	20.2522	20.1011	19.753	19.8185	+	SFR-KO Nov_WT Nov	3.48773e-05	0.00370732	-0.442466	-7.05261	Vim
11.3057	10.2492	11.2891	10.8835	11.5531	10.3836	10.0768	10.2937	10.1812	11.0035	11.3632	11.3191	+	SFR-KO Nov_WT Nov	3.52541e-05	0.00366265	0.960945	7.04366	Hexa
14.8144	15.6836	14.9779	15.4211	14.7583	15.3676	15.4065	15.7394	15.1934	14.7255	14.5807	14.7753	+	SFR-KO Nov_WT Nov	3.59416e-05	0.00361905	-0.696593	-7.02759	Plin4
19.0601	19.6893	19.0904	19.3996	18.8759	19.5373	19.5549	19.5953	19.2746	19.0143	18.8121	19.0228	+	SFR-KO Nov_WT Nov	3.61517e-05	0.00357647	-0.529264	-7.02274	Cavin1
13.3523	13.9893	13.6631	14.1156	13.3474	14.122	13.9896	14.0805	14.1594	13.8011	13.4578	13.3914	+	SFR-KO Nov_WT Nov	3.71008e-05	0.0035814	-0.573877	-7.00123	Eml1
16.8941	16.2944	16.7578	16.3809	16.7581	16.4453	16.475	16.3792	16.5245	16.6104	16.8291	16.7952	+	SFR-KO Nov_WT Nov	3.79667e-05	0.00354023	0.357563	6.98212	Cltc
15.7026	14.5001	15.5611	14.7892	15.267	14.732	14.4904	14.6724	14.7913	15.1281	15.8222	15.5257	+	SFR-KO Nov_WT Nov	3.89879e-05	0.00359091	0.838526	6.96018	Lgals3
13.5317	12.2818	13.6158	12.7269	13.2593	12.3849	12.1619	12.4696	12.4268	12.9908	13.7468	13.1932	+	SFR-KO Nov_WT Nov	3.91326e-05	0.00355056	0.980945	6.95712	Kank4
14.9976	14.4811	14.727	14.3365	15.0232	14.4562	14.4722	14.4989	14.511	14.7436	14.8949	15.0647	+	SFR-KO Nov_WT Nov	4.00796e-05	0.00355556	0.449198	6.93739	Myof
16.7808	17.0095	16.538	16.9512	16.5934	17.0663	17.0121	17.0283	16.9178	16.7391	16.6983	16.7538	+	SFR-KO Nov_WT Nov	4.0692e-05	0.00356044	-0.313619	-6.92491	Vdac2
14.7701	14.1753	15.2328	14.5143	15.0883	14.1413	14.4953	14.5197	14.2259	15.0013	15.0032	14.9879	+	SFR-KO Nov_WT Nov	4.09558e-05	0.00356522	0.668629	6.91959	Ecm1
16.5661	16.0571	16.5155	16.1939	16.7864	16.0119	16.1936	16.0625	16.2964	16.695	16.4392	16.715	+	SFR-KO Nov_WT Nov	4.29706e-05	0.00369892	0.483672	6.88017	Bcam
13.9903	12.9256	13.9093	13.3467	13.6552	13.0964	12.8889	13.2197	13.1444	13.5589	13.9849	13.7503	+	SFR-KO Nov_WT Nov	4.35534e-05	0.00365957	0.704514	6.86914	Cp
12.3687	12.6778	12.5411	12.8296	12.4291	12.8263	12.807	12.8108	12.839	12.6023	12.5361	12.3703	+	SFR-KO Nov_WT Nov	4.40823e-05	0.00370526	-0.323781	-6.85926	Agl
12.5637	12.0885	12.3403	12.0589	12.5446	11.9917	12	12.1916	11.9483	12.3301	12.6078	12.402	+	SFR-KO Nov_WT Nov	4.47489e-05	0.00370833	0.418266	6.847	Cask
17.376	16.5702	17.1845	16.9652	17.3042	16.592	16.7262	16.8734	16.818	17.2945	17.1611	17.2018	+	SFR-KO Nov_WT Nov	4.64182e-05	0.00375258	0.496155	6.81713	Tinagl1
13.8984	13.7024	14.1092	13.3171	14.0183	13.2683	13.3602	13.3249	13.564	14.0484	13.847	13.9236	+	SFR-KO Nov_WT Nov	4.698e-05	0.00379592	0.551347	6.80734	Nucb2
12.2646	11.6408	11.9767	11.775	12.2479	11.717	11.6289	11.5536	11.5823	11.9315	12.2382	12.3232	+	SFR-KO Nov_WT Nov	4.76511e-05	0.00375758	0.514083	6.79581	Luzp1
16.8233	17.7163	17.2299	17.7319	16.9427	17.6246	17.4991	17.7741	17.794	17.3493	16.9922	16.8708	+	SFR-KO Nov_WT Nov	4.84005e-05	0.00372	-0.655293	-6.78314	Tpm2
15.7319	16.1123	15.8343	16.3121	15.5602	16.3353	16.3632	16.1089	16.0007	15.5606	15.6295	15.4048	+	SFR-KO Nov_WT Nov	4.99385e-05	0.00368317	-0.585197	-6.75779	Dusp3
13.0648	13.9642	13.1202	13.6796	12.9564	13.6531	13.4859	13.7319	13.3793	12.6309	12.757	12.8209	+	SFR-KO Nov_WT Nov	5.40721e-05	0.00372549	-0.757346	-6.69363	Pcdh7
10.3666	11.2457	10.3965	11.7711	9.41368	11.1281	11.0769	11.268	11.0368	10.0744	10.0403	9.97241	+	SFR-KO Nov_WT Nov	5.70569e-05	0.00392233	-1.21046	-6.65051	Apof
15.1473	14.2248	15.0843	14.4659	14.9089	14.6873	14.5773	14.6925	14.5641	15.0454	15.0511	15.1604	+	SFR-KO Nov_WT Nov	5.91935e-05	0.004	0.530894	6.62112	Col12a1
15.3482	15.4381	15.3681	15.6412	15.3714	15.597	15.5509	15.5528	15.5225	15.2837	15.3126	15.252	+	SFR-KO Nov_WT Nov	5.92789e-05	0.0039619	-0.227741	-6.61997	Pdcd6ip
13.6952	12.6965	13.5394	13.0029	13.7843	12.8579	12.6717	13.1111	12.9436	13.24	13.5182	13.6479	+	SFR-KO Nov_WT Nov	6.24662e-05	0.00411321	0.690234	6.57825	Fkbp10
14.8001	13.661	14.8465	13.8379	14.3998	13.5889	13.9795	13.6228	13.8833	14.1588	14.78	14.747	+	SFR-KO Nov_WT Nov	6.31772e-05	0.0042243	0.859815	6.56925	Lcp1
12.3974	12.8342	12.205	12.9017	11.8306	12.476	12.9937	12.8988	12.7852	12.085	12.1435	12.0776	+	SFR-KO Nov_WT Nov	6.43056e-05	0.00422222	-0.691771	-6.5552	Gk
13.8004	12.4698	13.4792	12.5962	13.5651	12.8139	12.8051	12.4736	13.281	13.7138	13.7365	13.4999	+	SFR-KO Nov_WT Nov	6.52885e-05	0.00422018	0.89258	6.54318	Tmed2
11.6817	13.7576	11.6416	13.4493	12.3164	13.4819	13.7757	13.7815	12.8717	12.4651	NaN	11.7798	+	SFR-KO Nov_WT Nov	6.67621e-05	0.00425455	-1.5427	-6.95113	Stum
14.6169	14.0493	14.8021	14.076	14.5183	13.6546	13.9481	13.9366	14.3342	14.8907	14.5985	14.777	+	SFR-KO Nov_WT Nov	6.9035e-05	0.00425225	0.700766	6.49908	Ndrg1
13.2657	12.5084	13.3432	12.6228	13.2646	12.7029	12.7329	12.6073	12.6197	12.8378	13.313	13.0802	+	SFR-KO Nov_WT Nov	7.02367e-05	0.00421429	0.551723	6.48547	Fat1
18.3312	18.4669	18.3512	18.5789	18.278	18.5585	18.5478	18.6708	18.5721	18.3848	18.1648	18.286	+	SFR-KO Nov_WT Nov	7.28735e-05	0.00421239	-0.266521	-6.45649	Vcl
15.9339	16.7256	16.1093	16.7711	15.9954	16.6936	16.8808	16.8873	16.7809	16.5382	15.7333	15.9007	+	SFR-KO Nov_WT Nov	7.3798e-05	0.00417544	-0.754734	-6.4466	Synpo2
14.5202	14.9532	14.5576	15.0297	14.5624	15.2266	15.0558	15.0532	15.1434	14.8844	14.4414	14.3833	+	SFR-KO Nov_WT Nov	7.89617e-05	0.00413913	-0.518773	-6.39368	Ppp1r12a
14.4273	15.4215	14.7286	16.1251	13.3079	15.8681	15.1509	15.4728	15.6558	13.8225	13.5536	13.9034	+	SFR-KO Nov_WT Nov	7.92991e-05	0.00410345	-1.65848	-6.39035	1520401A03Rik
12.883	13.3455	13.0795	13.5363	12.6724	NaN	13.3366	13.5375	13.4536	12.5538	12.5088	12.6684	+	SFR-KO Nov_WT Nov	7.94673e-05	0.00406838	-0.714261	-6.79537	Micu1
11.8072	12.1324	11.9089	12.4525	11.4466	12.4647	12.2504	12.5576	12.2401	11.828	11.5669	11.7661	+	SFR-KO Nov_WT Nov	8.01037e-05	0.0040678	-0.629004	-6.38248	Fstl1
13.2597	12.3208	13.3478	12.7549	13.2641	12.5994	12.5742	12.5582	12.3394	12.8021	13.2666	13.3605	+	SFR-KO Nov_WT Nov	8.1456e-05	0.00410084	0.692316	6.36944	Ccdc141
13.009	12.1444	12.7305	11.8269	12.9358	12.1313	11.8415	12.3206	12.0496	12.4132	12.7798	12.8974	+	SFR-KO Nov_WT Nov	8.24848e-05	0.00406667	0.741873	6.35967	Rrad
14.7583	15.3552	14.9632	15.7249	14.9402	15.804	15.8316	15.9048	15.9478	15.3372	14.5844	14.8077	+	SFR-KO Nov_WT Nov	8.31383e-05	0.00403306	-0.862899	-6.35354	Mcam
16.8903	17.194	16.7673	17.1304	16.6016	17.2579	17.378	17.271	17.0024	16.7259	16.8658	16.8062	+	SFR-KO Nov_WT Nov	8.77942e-05	0.00409836	-0.429438	-6.31128	Cap1
16.7767	16.247	16.8706	16.4164	16.7047	16.3834	16.3416	16.2698	16.2592	16.5188	16.8736	16.6196	+	SFR-KO Nov_WT Nov	8.80502e-05	0.00406504	0.407756	6.30903	Anxa3
16.9724	17.2315	17.0731	17.6288	16.7772	17.6384	17.5776	17.6558	17.7961	17.1883	16.9358	16.9643	+	SFR-KO Nov_WT Nov	8.89231e-05	0.00412903	-0.602854	-6.3014	Pdlim7
14.3836	13.8001	14.2814	13.9991	14.2749	14.069	14.1394	13.942	14.0679	14.3268	14.3774	14.3736	+	SFR-KO Nov_WT Nov	9.02261e-05	0.004096	0.333349	6.29016	Rab14
11.8437	12.4413	11.9062	12.5141	11.9172	12.3199	12.2705	12.1762	12.1992	11.6468	11.5212	11.8624	+	SFR-KO Nov_WT Nov	9.26817e-05	0.00409524	-0.537293	-6.26944	Stx4
10.9201	9.75497	10.8101	10.0579	10.8237	10.4341	9.83387	10.2131	10.346	10.8431	11.2367	10.8839	+	SFR-KO Nov_WT Nov	9.32452e-05	0.00406299	0.812961	6.26477	Septin4
14.8945	14.9988	14.8686	15.0019	14.8065	15.052	15.0114	14.9609	14.932	14.8621	14.7793	14.8047	+	SFR-KO Nov_WT Nov	9.54785e-05	0.00409375	-0.156901	-6.24656	Myo1c
14.5115	14.0818	14.2961	14.2228	14.5993	14.0628	14.1743	14.0879	14.1434	14.4144	14.56	14.6728	+	SFR-KO Nov_WT Nov	9.59415e-05	0.00406202	0.380179	6.24284	Pdia4
15.3701	15.7952	15.4206	15.7804	15.1317	15.6834	15.4899	15.7659	15.6119	15.112	15.1056	15.1891	+	SFR-KO Nov_WT Nov	9.59931e-05	0.00403077	-0.466268	-6.24243	Ldhb
12.4836	13.2934	12.7166	13.4442	12.7131	13.1961	13.2973	13.2616	12.9048	12.3763	12.8024	12.4186	+	SFR-KO Nov_WT Nov	9.80943e-05	0.00406107	-0.647808	-6.2258	Sestd1
11.7337	11.397	11.8567	11.2544	11.877	11.3567	11.5205	11.1803	11.4654	11.7891	11.6605	12.0367	+	SFR-KO Nov_WT Nov	0.000100016	0.0040303	0.463217	6.21093	Acsf2
14.2479	13.156	13.8053	13.2214	14.3309	13.3913	13.5397	13.2422	12.9976	14.0045	13.9924	14.6779	+	SFR-KO Nov_WT Nov	0.000101603	0.004	0.918435	6.19887	Mgst1
12.3323	11.9696	12.4553	12.1883	12.4752	12.2438	12.1216	12.0345	12.0314	12.3275	12.4467	12.4969	+	SFR-KO Nov_WT Nov	0.000101844	0.00397015	0.324111	6.19706	Clasp2
13.6221	14.3182	13.9464	14.4353	13.8411	14.4965	14.1454	14.2497	14.1705	13.9655	13.7836	13.7627	+	SFR-KO Nov_WT Nov	0.000101989	0.00394074	-0.482365	-6.19598	Atp2b4
16.6207	16.7588	16.3736	16.9497	16.2464	16.6722	16.7596	16.8393	16.9494	16.4305	16.37	16.2823	+	SFR-KO Nov_WT Nov	0.000112175	0.00420588	-0.434267	-6.12343	Slc25a4
10.7921	10.0983	10.7739	9.43848	10.845	9.98901	9.81838	9.54822	10.1447	10.647	10.4785	10.4916	+	SFR-KO Nov_WT Nov	0.000112435	0.00417518	0.831829	6.12167	Snrpe
14.4526	13.7391	14.3596	13.7861	14.3346	13.6925	13.862	13.6855	13.4525	14.0491	14.07	14.4987	+	SFR-KO Nov_WT Nov	0.000112572	0.00414493	0.591173	6.12075	Fkbp9
12.2472	12.0113	12.334	11.9787	12.2624	11.9892	11.9946	12.09	12.1802	12.3014	12.2179	12.3867	+	SFR-KO Nov_WT Nov	0.000113868	0.00411511	0.250953	6.11206	Rab11fip5
17.4827	17.8685	17.5401	18.123	17.4101	18.0093	17.9514	18.1278	18.0644	17.8611	17.5435	17.4391	+	SFR-KO Nov_WT Nov	0.000117955	0.00422857	-0.477965	-6.08535	Ehd2
13.0083	11.708	13.0307	12.3633	12.8356	12.3572	12.3272	11.8597	12.3906	12.8199	12.983	13.0995	+	SFR-KO Nov_WT Nov	0.000123192	0.00434043	0.795181	6.05255	Ppic
11.6249	11.8619	11.7446	12.1694	11.4709	12.0713	12.0299	12.1207	11.8846	11.708	11.4441	11.5456	+	SFR-KO Nov_WT Nov	0.000127229	0.0043662	-0.433264	-6.02826	Wdr44
11.4516	10.3189	11.3635	NaN	11.6146	10.7095	10.346	10.0251	10.6645	11.2536	10.9992	11.4539	+	SFR-KO Nov_WT Nov	0.000129997	0.00436364	0.943231	6.36856	Ogfod3
13.9903	12.6317	13.7789	12.9607	14.0403	13.196	13.143	12.6045	13.3966	13.6303	13.9667	13.7712	+	SFR-KO Nov_WT Nov	0.000132308	0.00433333	0.874181	5.99887	Fkbp3
17.1215	15.9712	16.9128	16.4996	16.8526	16.4365	16.4109	16.314	16.6049	16.8802	17.1502	17.0927	+	SFR-KO Nov_WT Nov	0.000132592	0.00430345	0.628784	5.99727	Lmcd1
11.2601	11.9792	11.5093	11.8945	10.874	11.7604	11.8037	11.7369	11.65	11.3036	11.2272	11.1653	+	SFR-KO Nov_WT Nov	0.000137464	0.00435616	-0.580881	-5.97025	Tbxa2r
14.4056	13.5137	14.2807	12.5914	15.1153	13.2457	12.9887	13.0116	13.7818	14.8595	14.2992	14.2648	+	SFR-KO Nov_WT Nov	0.000141019	0.00432653	1.34869	5.95117	Cst3
16.0575	15.4226	16.1369	15.4285	16.3159	15.2928	15.6462	15.3182	15.961	16.1907	16.283	16.0784	+	SFR-KO Nov_WT Nov	0.000143031	0.00432432	0.665504	5.94061	Rplp2
12.8489	12.172	12.8105	12.2719	12.8327	12.2656	12.2909	12.4494	12.3416	12.4579	12.7561	12.99	+	SFR-KO Nov_WT Nov	0.000143051	0.0042953	0.484125	5.94051	Pxn
15.9119	16.5284	15.7792	16.8994	15.8025	16.6939	16.639	16.9219	16.6373	16.4371	15.4916	15.8435	+	SFR-KO Nov_WT Nov	0.000143259	0.00426667	-0.842346	-5.93943	Lmod1
16.8572	17.4983	17.0481	17.6845	16.9344	17.6135	17.5654	17.7971	17.6969	17.3902	16.582	16.7928	+	SFR-KO Nov_WT Nov	0.00014352	0.00423841	-0.708511	-5.93807	Mylk
11.3451	NaN	11.399	10.893	11.4875	10.7902	10.7802	10.8714	NaN	11.7467	11.3838	NaN	+	SFR-KO Nov_WT Nov	0.000144235	0.00421053	0.638733	7.44164	Ncald
19.5197	20.0785	19.5837	20.3237	19.5433	20.3043	20.2419	20.3402	20.3883	20.0512	19.2101	19.3839	+	SFR-KO Nov_WT Nov	0.000145825	0.00418301	-0.730819	-5.9262	Myh11
14.7346	15.6996	15.0511	15.8018	14.9387	15.8404	15.8474	15.9006	16.1291	15.5966	14.608	14.8221	+	SFR-KO Nov_WT Nov	0.000147058	0.00418182	-0.911324	-5.91994	Aoc3
14.1114	14.4723	14.328	14.7278	14.1464	14.5468	14.4267	14.6513	14.4612	13.9982	13.8999	13.9257	+	SFR-KO Nov_WT Nov	0.000156985	0.0043871	-0.47941	-5.87146	Cap2
11.3468	9.95387	11.2393	10.5517	11.2602	10.7364	10.6254	10.5976	10.6837	11.0694	11.2675	11.3961	+	SFR-KO Nov_WT Nov	0.00015752	0.00435897	0.738452	5.86895	Psme3
12.7788	12.2598	13.1809	12.3064	13.1569	12.3493	12.3128	12.5675	12.8386	13.2122	13.09	13.1998	+	SFR-KO Nov_WT Nov	0.000159849	0.00433121	0.664005	5.85809	Scfd2
11.6192	9.85634	11.821	10.5968	12.1828	10.8726	10.8163	10.1062	11.2432	11.9905	11.8951	11.7919	+	SFR-KO Nov_WT Nov	0.000173982	0.00463291	1.30152	5.79566	Gabarapl1
18.6987	18.1046	18.4652	18.3205	18.663	18.3365	18.3552	18.2803	18.3331	18.5269	18.7498	18.7122	+	SFR-KO Nov_WT Nov	0.000175417	0.00462893	0.347573	5.78963	Bgn
11.7536	NaN	12.0162	10.8055	11.8034	10.9813	10.9357	11.2176	11.5727	11.9922	11.8954	11.9728	+	SFR-KO Nov_WT Nov	0.000175519	0.0046	0.803027	6.11732	Ntn4
14.4738	14.66	14.4944	14.6828	14.5308	14.7292	14.6961	14.7902	14.6921	14.56	14.3108	14.4888	+	SFR-KO Nov_WT Nov	0.000178712	0.00459627	-0.231953	-5.77598	Tars1
15.1057	15.5588	15.3294	15.5989	15.1995	15.5413	15.47	15.6076	15.2938	15.1157	15.0716	15.1109	+	SFR-KO Nov_WT Nov	0.000180231	0.00459259	-0.356284	-5.76978	Impa1
17.2957	17.4893	17.221	17.6349	17.2924	17.6767	17.7868	17.7514	17.6279	17.5167	17.2111	17.2241	+	SFR-KO Nov_WT Nov	0.000182424	0.0046135	-0.367699	-5.76092	Tln1
14.8445	15.6191	15.1302	15.4321	14.935	15.717	15.5809	15.5687	15.4326	15.2901	15.1079	14.7195	+	SFR-KO Nov_WT Nov	0.000191787	0.00485366	-0.553885	-5.72435	Msrb3
16.6013	16.2206	16.8619	16.0579	16.984	16.2298	16.4075	16.218	16.3991	16.8666	16.8863	16.5089	+	SFR-KO Nov_WT Nov	0.000197638	0.00487273	0.529334	5.70246	Ccn5
13.6042	13.9284	13.6958	13.92	13.3192	14.0144	13.7753	14.0428	13.8594	13.3016	13.3943	13.1886	+	SFR-KO Nov_WT Nov	0.000199918	0.00493976	-0.50607	-5.69412	Sntb1
13.1807	12.3021	13.0898	12.4145	13.5097	12.3391	12.5443	12.633	12.9533	13.5959	13.0474	13.4142	+	SFR-KO Nov_WT Nov	0.000203009	0.00498204	0.775245	5.68297	Hnrnph2
13.6944	14.1193	13.6844	14.1062	13.5599	14.0299	14.211	14.2178	13.8069	13.6789	13.5434	13.8164	+	SFR-KO Nov_WT Nov	0.000215908	0.00519048	-0.418963	-5.63833	Mical1
17.2763	17.5922	17.5281	17.8531	17.1367	17.8852	17.8811	17.8402	17.8516	17.4822	17.0569	16.9959	+	SFR-KO Nov_WT Nov	0.000218575	0.00525444	-0.571212	-5.62946	Tgm2
14.0884	14.6951	14.5183	14.9004	14.3106	14.7069	14.8644	14.8741	15.0974	14.5471	14.1772	14.2697	+	SFR-KO Nov_WT Nov	0.000226378	0.00524706	-0.537805	-5.60416	Des
14.0879	14.9412	14.4384	14.8722	14.2449	14.9573	14.8636	15.0484	14.8588	14.6987	13.8886	14.1753	+	SFR-KO Nov_WT Nov	0.000227454	0.00526316	-0.667943	-5.60074	Ppp1r12b
15.9983	16.4561	16.0461	16.2946	16.1241	16.2731	16.4491	16.1905	16.4104	16.1472	16.0084	16.0403	+	SFR-KO Nov_WT Nov	0.000229176	0.00523256	-0.284938	-5.59531	Ncam1
13.0967	12.6637	13.0657	12.6153	13.1707	12.5728	12.9539	12.6916	12.8187	13.1778	12.9504	13.2317	+	SFR-KO Nov_WT Nov	0.000236086	0.00531792	0.396173	5.57395	Hmgb2
11.6979	12.6467	12.3324	12.5236	11.9298	12.8415	12.7625	12.9747	12.4177	12.0609	12.1535	11.8758	+	SFR-KO Nov_WT Nov	0.000251142	0.00549425	-0.686048	-5.52964	Speg
12.6458	12.0466	12.1665	12.0773	12.7066	12.1261	12.1132	12.0185	12.1231	12.5161	12.5465	12.6888	+	SFR-KO Nov_WT Nov	0.000263042	0.00596571	0.460906	5.4966	Rcc2
12.7066	12.4107	12.6843	11.6719	12.762	11.8011	12.295	12.1092	12.1334	12.655	12.7203	12.9513	+	SFR-KO Nov_WT Nov	0.000275521	0.00602273	0.676389	5.46362	Adpgk
16.0725	16.1704	16.1165	16.4191	16.0183	16.2275	16.2352	16.3427	16.2979	16.0898	16.0361	15.9764	+	SFR-KO Nov_WT Nov	0.000276781	0.0060565	-0.230533	-5.46037	Capn2
13.023	11.9872	13.2927	11.3492	13.4528	11.6237	12.6269	11.5612	12.6082	13.4048	13.122	13.1399	+	SFR-KO Nov_WT Nov	0.000282722	0.00611236	1.2798	5.4453	H2-D1
13.8204	13.3771	13.5989	13.1744	14.1787	13.1484	13.5195	13.3621	13.1636	13.7962	13.7332	13.954	+	SFR-KO Nov_WT Nov	0.00028719	0.00618994	0.556027	5.43419	Axl
10.1697	NaN	10.0991	9.41565	10.2555	9.11703	9.26681	9.66576	9.70413	10.2587	9.87492	10.0831	+	SFR-KO Nov_WT Nov	0.000288445	0.0062	0.689628	5.7159	Ufsp2
11.1566	NaN	10.9278	NaN	11.0477	9.80149	9.74232	NaN	10.0527	10.8104	10.4932	10.7959	+	SFR-KO Nov_WT Nov	0.000295278	0.00640884	1.00643	6.63246	Tpst1
11.3947	12.4053	11.6256	12.5661	10.6237	12.377	11.6317	12.4008	12.0268	10.8443	11.1785	10.6812	+	SFR-KO Nov_WT Nov	0.00029785	0.0063956	-1.1766	-5.40841	Emb
12.2913	11.1677	12.1735	11.3149	12.2779	11.3551	11.7021	11.7915	11.5399	12.4166	11.8078	12.5627	+	SFR-KO Nov_WT Nov	0.000300351	0.00638251	0.776427	5.40251	Lgmn
15.2969	14.5899	14.9928	14.9428	15.1927	14.6742	14.7196	14.7246	14.6441	14.9537	15.1664	15.3533	+	SFR-KO Nov_WT Nov	0.000300353	0.00634783	0.443418	5.4025	Cd109
15.9668	16.4043	16.3418	16.9978	15.8855	16.9241	16.9306	16.8033	16.984	16.4214	15.6725	15.8324	+	SFR-KO Nov_WT Nov	0.000302793	0.00635676	-0.820628	-5.39679	Lama4
14.7166	14.9511	14.6563	14.9399	14.5912	14.9422	14.8852	14.9871	14.8708	14.7462	14.3551	14.5414	+	SFR-KO Nov_WT Nov	0.000303776	0.00634409	-0.328248	-5.39451	Pawr
12.1293	11.6656	11.8487	11.3227	11.9673	11.3732	11.4148	11.3661	11.6813	11.7939	12.3215	12.1549	+	SFR-KO Nov_WT Nov	0.000307741	0.00633155	0.565343	5.38536	Tmem53
11.7429	12.6747	12.1866	13.0488	11.839	12.8658	12.6135	13.1496	13.4131	12.4704	11.445	11.5249	+	SFR-KO Nov_WT Nov	0.000309295	0.00629787	-1.0928	-5.38181	Hmgcs2
12.4265	11.5669	12.6328	12.0011	12.6127	11.9801	11.8898	11.5025	12.3117	12.4596	12.6649	12.6348	+	SFR-KO Nov_WT Nov	0.000311219	0.00632804	0.696541	5.37744	Wdr5
13.5015	12.2472	13.501	11.9754	12.87	12.0817	12.8811	12.6414	12.2146	13.0833	13.5702	13.4049	+	SFR-KO Nov_WT Nov	0.000313535	0.00629474	0.981597	5.37222	C1qtnf5
12.7425	12.986	12.8345	13.0623	12.7023	13.0257	13.0979	13.1447	12.9075	12.6682	12.6115	12.3903	+	SFR-KO Nov_WT Nov	0.000315223	0.00626178	-0.379115	-5.36845	Bpnt1
15.4829	15.9114	15.7155	15.8951	15.7045	15.9052	16.1699	16.057	15.855	15.6099	15.6887	15.5055	+	SFR-KO Nov_WT Nov	0.000324357	0.00633333	-0.347758	-5.34837	Gpx1
15.6922	16.1153	15.9062	16.0648	15.6396	16.1861	16.0811	16.0734	15.9719	15.668	15.8197	15.9165	+	SFR-KO Nov_WT Nov	0.0003315	0.00642487	-0.308384	-5.33308	Uqcrc1
12.6309	11.2335	12.1628	NaN	12.5307	11.1456	11.1045	10.5588	10.8741	11.4649	12.7374	12.2903	+	SFR-KO Nov_WT Nov	0.000337217	0.00645361	1.31951	5.59315	Ano1
15.0948	15.1762	14.9322	15.2963	14.8344	15.341	15.3486	15.3393	15.1914	14.7482	14.6702	15.0348	+	SFR-KO Nov_WT Nov	0.000340858	0.00646154	-0.396366	-5.31358	Sntb2
13.2042	12.496	13.1522	12.722	13.2765	12.6827	12.6698	12.5396	12.4937	12.7349	13.1918	13.4745	+	SFR-KO Nov_WT Nov	0.000342059	0.00642857	0.571697	5.31112	Psmb8
13.6796	12.725	13.7646	13.181	13.5267	12.9239	12.9276	13.1867	13.2765	13.4463	13.7268	13.4248	+	SFR-KO Nov_WT Nov	0.000343662	0.00639594	0.558021	5.30785	Slit3
19.6573	19.9844	19.9629	20.3374	19.7106	20.2924	20.2004	20.3226	20.2896	20.0056	19.6226	19.6235	+	SFR-KO Nov_WT Nov	0.000348987	0.00658586	-0.474052	-5.2971	Myl6
14.0735	13.7878	14.001	13.6153	14.0633	13.6736	13.7896	13.7937	13.8813	13.9573	14.0572	13.9069	+	SFR-KO Nov_WT Nov	0.000349687	0.00655276	0.252969	5.2957	Rbm25
12.6339	11.6084	12.4364	11.966	12.7887	11.7719	12.1898	11.7803	12.3251	12.6504	12.5317	12.4873	+	SFR-KO Nov_WT Nov	0.000375934	0.00684	0.647818	5.24527	Gstm7
14.5098	14.1578	14.4468	14.2121	14.3745	14.1591	14.1291	14.1009	14.0759	14.2048	14.4629	14.563	+	SFR-KO Nov_WT Nov	0.000383181	0.00682587	0.287811	5.23201	Por
11.1682	12.0189	11.3711	11.8608	11.262	12.092	11.981	12.3383	11.4958	11.4211	11.3306	11.4318	+	SFR-KO Nov_WT Nov	0.000385578	0.00681188	-0.633696	-5.22769	Eci2
10.7466	10.2541	10.9609	9.78354	10.592	10.1911	9.56705	9.94444	10.1931	10.4796	10.8935	10.5478	+	SFR-KO Nov_WT Nov	0.000400242	0.00701478	0.714529	5.20182	Atp1b2
14.5381	13.3509	14.0625	13.6394	14.1613	13.5256	13.5964	13.255	13.3346	13.6845	14.0925	14.1833	+	SFR-KO Nov_WT Nov	0.000402328	0.00698039	0.670058	5.19822	Sulf1
15.1874	15.5889	15.3089	15.4821	15.3536	15.5475	15.6302	15.7228	15.6045	15.4975	15.2399	15.2684	+	SFR-KO Nov_WT Nov	0.000404653	0.00698537	-0.286715	-5.19424	Rock2
16.8085	16.3203	16.6489	16.4881	16.7241	16.3835	16.4103	16.3665	16.4645	16.4747	16.786	16.7807	+	SFR-KO Nov_WT Nov	0.000408118	0.00716505	0.298272	5.18834	Hspa5
16.0575	15.17	15.9111	15.3856	15.7168	15.392	15.3493	15.2738	15.3562	15.4645	15.9304	15.7264	+	SFR-KO Nov_WT Nov	0.00040857	0.00713043	0.479993	5.18758	Ephx1
11.7321	9.99839	12.0469	10.976	11.6759	11.2843	10.8116	10.7562	10.6313	11.4584	11.7157	11.7446	+	SFR-KO Nov_WT Nov	0.000426969	0.00725	0.985986	5.15718	Hmox1
15.998	16.3978	16.0487	16.2021	16.1875	16.5129	16.5185	16.3164	16.2885	16.1093	15.9556	16.0069	+	SFR-KO Nov_WT Nov	0.000427913	0.00721531	-0.321678	-5.15566	Tnxb
14.1791	13.5157	14.0661	13.6088	14.0148	13.6624	13.6328	13.5978	13.7646	13.7866	14.3314	13.9678	+	SFR-KO Nov_WT Nov	0.00043411	0.00721905	0.427277	5.14576	Dnajb4
11.722	11.1639	11.7277	11.3199	11.905	10.975	11.3279	11.0259	11.6464	11.8715	11.7453	11.7429	+	SFR-KO Nov_WT Nov	0.000434496	0.00718483	0.542539	5.14515	Tspan9
14.5588	14.0999	14.6699	14.2735	14.6653	14.3893	14.2813	14.2993	14.095	14.4576	14.4568	14.5318	+	SFR-KO Nov_WT Nov	0.000440668	0.00730189	0.317	5.13545	Naglu
9.00065	9.37776	9.01903	9.85862	9.30617	10.3435	9.92543	9.97363	10.1429	9.37752	9.28141	9.02809	+	SFR-KO Nov_WT Nov	0.0004465	0.0073615	-0.76815	-5.12641	Stk17b
13.3838	12.9434	13.5562	12.6682	13.05	12.6814	12.7802	12.7777	12.9732	13.1308	13.3139	13.6019	+	SFR-KO Nov_WT Nov	0.000453193	0.00742056	0.535415	5.1162	Cd163
12.4262	12.5451	12.4232	12.753	12.2848	12.8031	12.7156	12.6571	12.5494	12.4022	12.0861	12.1976	+	SFR-KO Nov_WT Nov	0.000457633	0.00740465	-0.367199	-5.10951	Nek9
10.9538	11.8487	10.9832	11.5464	10.8045	11.2168	11.3417	11.7169	11.4715	11.1278	11.0067	10.6414	+	SFR-KO Nov_WT Nov	0.000461422	0.00737037	-0.604125	-5.10386	Kcnma1
13.0209	12.1103	13.105	12.7488	13.0064	11.9062	12.3927	12.4687	12.5962	13.2153	12.8885	13.1151	+	SFR-KO Nov_WT Nov	0.000478337	0.0075576	0.68805	5.07921	Rnase4
13.9548	14.2162	13.9769	14.4196	13.3523	14.6235	14.1737	14.421	14.4758	13.8486	13.689	13.3225	+	SFR-KO Nov_WT Nov	0.000482864	0.00761468	-0.697593	-5.07277	Dtna
17.2959	16.6131	16.9122	16.8312	17.1738	16.7258	16.611	16.5747	16.7774	16.8741	17.2519	17.1999	+	SFR-KO Nov_WT Nov	0.000490178	0.00765297	0.429078	5.06251	Serpinh1
15.3786	15.6817	15.0796	15.7748	15.1529	15.394	15.5438	15.6238	15.4017	14.96	15.1906	15.0137	+	SFR-KO Nov_WT Nov	0.000497005	0.00761818	-0.440755	-5.05307	Ube2n
12.2542	12.8101	12.267	12.6316	12.0857	12.5378	12.3557	12.5804	12.5213	11.7851	12.045	11.7947	+	SFR-KO Nov_WT Nov	0.000498176	0.00758371	-0.534188	-5.05146	Naa50
13.2729	13.4208	13.3631	13.5036	13.1177	13.4741	13.4613	13.4277	13.3923	13.0339	13.154	13.2116	+	SFR-KO Nov_WT Nov	0.00050457	0.00762162	-0.254427	-5.04277	Farsb
13.4708	12.6932	13.254	12.6514	13.2633	12.3193	12.453	12.4733	12.2561	12.639	13.3364	13.0682	+	SFR-KO Nov_WT Nov	0.000516544	0.00769507	0.69753	5.02681	Ecm2
12.2062	11.7372	12.2802	11.5797	12.3042	11.7102	11.6946	11.5526	12.2553	12.3734	12.2791	12.3059	+	SFR-KO Nov_WT Nov	0.000521092	0.00776786	0.536572	5.02084	Actr1b
16.9413	15.5546	16.5271	15.6388	16.675	15.6785	16.1556	15.9441	15.6331	16.0968	17.2629	16.7066	+	SFR-KO Nov_WT Nov	0.000522329	0.00773333	0.934156	5.01923	Myh9
12.0494	11.5007	11.7286	11.5427	12.0218	11.5201	11.4808	11.5009	11.4996	11.5926	11.9149	11.9574	+	SFR-KO Nov_WT Nov	0.000531441	0.00776991	0.369991	5.00748	Afdn
13.0353	13.2486	13.1864	13.3969	13.0756	13.5243	13.3112	13.3279	13.404	13.1822	13.1952	13.1045	+	SFR-KO Nov_WT Nov	0.000533577	0.00773568	-0.238969	-5.00476	Cdk5
16.187	16.6933	16.3056	16.5165	16.1358	16.6606	16.6393	16.6004	16.3006	16.1567	16.346	16.2343	+	SFR-KO Nov_WT Nov	0.00054226	0.00778947	-0.340878	-4.99381	Tmem43
15.1441	15.2951	15.1101	15.2586	14.9563	15.4347	15.2497	15.3173	15.3389	15.0482	15.1314	15.1928	+	SFR-KO Nov_WT Nov	0.00055019	0.00786026	-0.218561	-4.98397	Idh3g
16.1914	16.5751	16.2226	16.5126	16.3623	16.4976	16.5354	16.4717	16.4829	16.404	16.0606	16.2562	+	SFR-KO Nov_WT Nov	0.000552096	0.00786087	-0.263048	-4.98163	Rras
13.284	12.0749	12.8714	12.7072	13.1533	12.524	12.3602	12.354	12.8238	13.2649	12.9519	13.2723	+	SFR-KO Nov_WT Nov	0.000560862	0.00782684	0.658945	4.97097	Tor1aip1
14.1183	14.5683	14.2235	14.9613	13.4917	14.9224	14.5038	14.6816	14.5424	13.3233	14.1195	13.5383	+	SFR-KO Nov_WT Nov	0.000563863	0.00796552	-0.894197	-4.96736	Nqo1
12.8438	11.9735	12.535	11.7409	12.5367	11.8034	12.1215	11.6418	11.8881	12.0989	12.3355	12.4688	+	SFR-KO Nov_WT Nov	0.000570251	0.00798283	0.608231	4.95974	Gas6
11.7343	12.111	12.0831	12.6696	11.6796	12.3092	12.3462	12.3969	12.2061	11.9575	11.5918	11.574	+	SFR-KO Nov_WT Nov	0.000570466	0.00794872	-0.569801	-4.95949	Inpp4a
12.2716	11.7897	12.0798	11.6076	12.1703	11.6381	11.7614	12.1418	11.7821	12.2747	12.1563	12.3117	+	SFR-KO Nov_WT Nov	0.000584112	0.00801702	0.423951	4.94352	Ssr3
14.5322	15.4071	14.7706	15.0733	14.6509	15.218	15.1262	15.1671	14.6885	14.3299	14.4853	14.5062	+	SFR-KO Nov_WT Nov	0.000587419	0.0080678	-0.567537	-4.93971	Ivd
15.1845	15.5274	15.3795	15.4708	15.195	15.6042	15.6107	15.6106	15.7538	15.2504	14.7913	15.1235	+	SFR-KO Nov_WT Nov	0.000592269	0.00805063	-0.442229	-4.93417	Hspa2
14.2183	15.0875	14.6777	14.869	14.324	15.1087	15.1521	15.0564	15.1042	14.864	14.0945	14.493	+	SFR-KO Nov_WT Nov	0.000595434	0.00801681	-0.617719	-4.93058	Septin9
12.4824	14.1314	12.8921	13.1329	12.3983	13.637	13.4266	13.8135	12.9916	12.1862	12.7004	12.5388	+	SFR-KO Nov_WT Nov	0.000599047	0.00801674	-0.989126	-4.9265	Aspm
14.1455	14.3752	14.1878	14.5082	14.1559	14.6426	14.505	14.4883	14.5532	14.4428	14.2098	14.0715	+	SFR-KO Nov_WT Nov	0.000599175	0.00798333	-0.309881	-4.92636	Gnao1
21.0339	21.2467	21.049	21.1516	20.9447	21.2549	21.1927	21.1016	21.0815	21.0167	20.9004	20.9163	+	SFR-KO Nov_WT Nov	0.000608693	0.0079668	-0.194652	-4.91575	Col6a3
12.5119	12.6351	12.674	12.9326	12.5108	12.8878	12.8216	12.7327	12.9722	12.3212	12.3432	12.334	+	SFR-KO Nov_WT Nov	0.000613622	0.00796694	-0.381137	-4.91032	Vbp1
13.0963	11.8333	13.1187	11.965	12.7158	11.9694	11.8256	11.7618	12.7421	13.2678	12.698	12.6399	+	SFR-KO Nov_WT Nov	0.000623486	0.00798354	0.906563	4.8996	Pdgfd
14.2121	14.8798	14.2354	14.6753	13.9547	14.6783	14.6259	14.4636	14.3697	13.841	14.3138	14.0738	+	SFR-KO Nov_WT Nov	0.000629497	0.00795082	-0.510304	-4.89316	Sod2
11.9233	11.0358	12.0291	11.4346	12.0894	11.5204	11.6434	11.5949	11.6718	11.8493	12.0512	11.9734	+	SFR-KO Nov_WT Nov	0.000636158	0.008	0.502443	4.88609	Ttll12
13.9161	12.7528	13.2777	12.9933	13.934	13.0555	13.1416	12.9199	13.3749	13.7014	13.5384	13.7753	+	SFR-KO Nov_WT Nov	0.000639082	0.00798374	0.650777	4.88301	Fkbp2
14.9141	15.6479	14.7814	15.6302	14.8898	15.1874	15.5212	15.5027	15.0127	14.5728	14.953	14.8835	+	SFR-KO Nov_WT Nov	0.000640717	0.00803239	-0.584583	-4.8813	Arpc4
15.7223	15.2075	15.6066	15.3411	15.7119	15.3725	15.5007	15.3913	15.2841	15.4378	15.6882	15.6917	+	SFR-KO Nov_WT Nov	0.000640987	0.008	0.293568	4.88102	Ehd4
11.7436	13.2309	11.9341	12.5932	11.3077	13.1938	12.5676	12.6885	NaN	NaN	NaN	11.2486	+	SFR-KO Nov_WT Nov	0.000643959	0.00801606	-1.29629	-5.82938	Cbx7
13.6556	13.3091	13.5609	13.2314	13.7216	13.2842	13.4808	13.3612	13.335	13.6893	13.561	14.0015	+	SFR-KO Nov_WT Nov	0.000648103	0.007984	0.364686	4.87362	Rab7a
14.2593	13.7644	14.1286	13.9722	14.2797	13.8328	13.9964	13.9326	14.1573	14.3492	14.2427	14.4258	+	SFR-KO Nov_WT Nov	0.000649034	0.00795219	0.338273	4.87265	Agrn
15.5847	16.2216	15.8562	16.533	15.6288	16.3052	16.2693	16.4934	16.558	16.2685	15.4108	15.6638	+	SFR-KO Nov_WT Nov	0.000649339	0.00792063	-0.661292	-4.87234	Ckb
14.9032	14.5171	14.7985	14.5476	14.9137	14.7217	14.7021	14.5507	14.5597	14.7974	14.7518	15.0196	+	SFR-KO Nov_WT Nov	0.000655015	0.00795257	0.264225	4.86651	Rpl12
15.4312	14.9786	15.44	14.9712	15.5738	15.0587	15.2039	15.0979	15.3107	15.2605	15.6451	15.5094	+	SFR-KO Nov_WT Nov	0.000665047	0.00801575	0.373188	4.85633	Abhd14b
12.8837	13.5206	12.4372	13.6542	12.5056	NaN	NaN	13.4769	NaN	NaN	NaN	12.4782	+	SFR-KO Nov_WT Nov	0.000675219	0.00806275	-0.974372	-7.47846	Tbck
16.2631	15.5524	16.376	15.8933	16.526	15.8604	16.054	15.9007	16.2084	16.4463	16.2727	16.4908	+	SFR-KO Nov_WT Nov	0.000696334	0.00820312	0.484304	4.82562	Arhgdia
11.6154	13.1375	11.59	12.9801	11.8117	12.9933	13.2788	13.2143	11.793	11.7771	11.9129	11.9241	+	SFR-KO Nov_WT Nov	0.000701617	0.0082179	-1.12763	-4.82058	Tsc22d1
15.3682	15.1687	15.71	15.1293	15.5625	14.9679	15.3815	15.0855	14.8769	15.6168	15.3804	15.5707	+	SFR-KO Nov_WT Nov	0.000712822	0.00826357	0.433124	4.81002	Fbln2
13.6255	13.992	13.5834	13.9557	13.345	13.6242	13.9375	13.8509	NaN	13.383	13.3854	13.5059	+	SFR-KO Nov_WT Nov	0.000716276	0.0082471	-0.400679	-5.02288	Has1
18.756	18.7409	18.3081	19.2451	18.6833	19.1253	18.968	19.0375	19.0163	18.6304	18.4043	18.5236	+	SFR-KO Nov_WT Nov	0.000729734	0.00829231	-0.471203	-4.79441	Tagln2
11.7778	11.9897	11.864	12.1651	11.3453	12.0801	11.8749	12.0163	12.0401	11.5615	11.5593	11.6311	+	SFR-KO Nov_WT Nov	0.000732357	0.00832184	-0.404512	-4.79203	Plcb3
11.3131	11.0217	11.8195	11.1861	11.5972	NaN	10.9417	10.9308	11.1847	11.3883	11.8324	11.6608	+	SFR-KO Nov_WT Nov	0.000744001	0.00835115	0.548892	4.99503	Map4k4
13.3987	13.8503	13.649	13.8587	13.5766	13.8768	13.7946	13.9076	13.6932	13.6852	13.5338	13.3612	+	SFR-KO Nov_WT Nov	0.000754129	0.00839544	-0.296127	-4.77256	Rhot1
12.2383	11.7589	12.0111	11.6867	12.1227	12.0886	11.7985	11.8262	11.7453	12.2068	12.0937	12.3095	+	SFR-KO Nov_WT Nov	0.000758446	0.0084697	0.346308	4.76878	Pigs
12.5592	12.6698	12.5469	12.8072	12.5633	12.8494	12.8891	12.8583	12.5909	12.4312	12.4279	12.5484	+	SFR-KO Nov_WT Nov	0.000760918	0.00846792	-0.264615	-4.76662	Tomm70
14.1515	13.6377	14.0368	13.6362	13.8921	13.5565	13.5293	13.6198	13.3685	13.6652	13.9332	14.1646	+	SFR-KO Nov_WT Nov	0.000762093	0.00845113	0.415914	4.76559	Sorbs3
13.4773	12.3729	13.4887	12.8331	13.3074	12.8633	12.5635	12.4518	13.1026	13.0454	13.4953	13.2536	+	SFR-KO Nov_WT Nov	0.000769078	0.00849438	0.646758	4.75954	Pycr3
12.8868	11.1198	12.3769	11.7274	12.6505	11.8572	11.9687	11.2783	12.1425	12.5072	12.2937	12.7756	+	SFR-KO Nov_WT Nov	0.000769889	0.00846269	0.899495	4.75884	Zbtb20
13.5333	13.3445	13.5042	13.092	13.6871	13.2477	13.2038	13.0228	13.3497	13.3866	13.701	13.5254	+	SFR-KO Nov_WT Nov	0.000775546	0.00843123	0.346186	4.75399	Numa1
13.0934	12.1922	12.8086	12.3547	12.9451	12.6094	12.6073	12.6335	12.5554	12.8278	12.9733	12.7928	+	SFR-KO Nov_WT Nov	0.000789486	0.0085037	0.414737	4.7422	Galnt2
17.7343	17.7331	17.7698	18.1533	17.5633	17.9712	18.0294	18.0993	18.1617	17.6525	17.7148	17.6751	+	SFR-KO Nov_WT Nov	0.000814235	0.00884133	-0.339691	-4.72179	Pfn1
12.3921	13.2829	13.0676	13.2182	12.6397	13.3892	13.1191	13.4389	12.9666	12.5296	12.456	12.7955	+	SFR-KO Nov_WT Nov	0.000818979	0.00885294	-0.589032	-4.71795	Vasn
15.7281	15.5159	15.8563	15.5926	15.6906	15.4235	15.4715	15.5211	15.6327	15.6294	15.8145	15.7367	+	SFR-KO Nov_WT Nov	0.000827533	0.00896703	0.216385	4.71109	Sptbn1
11.5531	13.4299	11.1541	12.9009	10.344	12.3817	12.9237	13.4009	11.5715	11.0784	NaN	10.5298	+	SFR-KO Nov_WT Nov	0.000829863	0.00894891	-1.83624	-4.91538	Lrig2
17.5968	17.1386	17.4514	17.1741	17.3509	17.2008	17.1696	17.1087	17.2498	17.2523	17.392	17.5165	+	SFR-KO Nov_WT Nov	0.000841559	0.00896	0.253033	4.70001	Hsp90b1
15.5828	16.1416	15.691	16.0923	15.7687	16.0995	16.4391	16.3476	16.0534	15.9815	15.8719	15.4807	+	SFR-KO Nov_WT Nov	0.000847211	0.00898551	-0.466143	-4.69559	Abracl
11.9463	12.5734	11.9928	13.2263	10.2887	12.9413	12.4956	12.5116	13.0842	10.9435	11.1234	9.79213	+	SFR-KO Nov_WT Nov	0.000852972	0.00901083	-1.79095	-4.69113	Msrb1
13.3819	12.9757	13.4145	13.0134	13.235	12.9866	13.161	12.7357	12.9097	13.1135	13.3885	13.482	+	SFR-KO Nov_WT Nov	0.000855335	0.00897842	0.372196	4.68931	Lamp2
12.431	11.8089	12.3301	12.0107	12.301	11.6646	11.9853	11.6689	11.4888	12.0162	12.1273	12.377	+	SFR-KO Nov_WT Nov	0.000870325	0.00904659	0.492606	4.67787	Gmfb
12.4135	12.075	12.4101	12.2798	12.6156	12.0803	12.1832	12.1112	12.2231	12.3147	12.5135	12.7575	+	SFR-KO Nov_WT Nov	0.000888036	0.00921429	0.345384	4.66463	Acyp2
11.7836	12.3149	12.0942	12.9944	11.8571	12.7164	12.62	12.373	12.4742	11.3719	12.2173	11.7158	+	SFR-KO Nov_WT Nov	0.000895427	0.0092242	-0.742174	-4.65918	Myl4
16.6905	15.7723	16.5877	16.1875	16.5939	16.0809	16.1218	16.1902	16.5338	16.6428	16.7276	16.5376	+	SFR-KO Nov_WT Nov	0.000916151	0.00965957	0.482281	4.64417	Actn4
14.1729	14.6831	14.2658	14.7081	14.2497	14.7738	14.6146	14.7163	14.5821	14.6441	14.0401	14.2882	+	SFR-KO Nov_WT Nov	0.000941159	0.00979505	-0.402861	-4.62652	Map1b
10.6056	9.68811	10.5283	9.52183	10.5908	9.67839	9.9926	9.56034	10.3666	10.2342	10.4767	10.3669	+	SFR-KO Nov_WT Nov	0.000950107	0.00976056	0.665761	4.62033	Dnajc2
15.4705	15.1447	15.5898	15.3328	15.5967	15.3912	15.3351	15.2591	15.3059	15.4376	15.4267	15.5243	+	SFR-KO Nov_WT Nov	0.000974144	0.0100632	0.212807	4.60399	Akr1a1
13.5275	14.2637	13.1898	14.5065	13.182	13.9929	14.1398	14.6408	13.5358	13.3882	13.6197	13.2809	+	SFR-KO Nov_WT Nov	0.000974216	0.010028	-0.81523	-4.60395	Dmpk
14.4174	14.5862	14.3823	14.874	14.3626	15.0098	14.8763	14.7535	15.0834	14.7101	14.3613	14.2015	+	SFR-KO Nov_WT Nov	0.000985318	0.0100488	-0.458024	-4.59655	Pfkp
20.0196	19.1235	20.0092	19.4974	19.9108	19.4877	19.4691	19.3646	19.9435	19.9279	20.1466	20.0173	+	SFR-KO Nov_WT Nov	0.000991322	0.0101111	0.524282	4.59258	Lgals1
14.6734	15.1024	14.8551	14.8817	14.8064	15.105	15.1517	15.1906	14.8345	14.5649	14.5488	14.6141	+	SFR-KO Nov_WT Nov	0.000992309	0.0100761	-0.36723	-4.59193	Trim47
13.5375	13.9261	13.6149	14.4207	13.3637	14.1305	14.1038	14.1812	13.8509	13.9026	13.178	13.4472	+	SFR-KO Nov_WT Nov	0.000995871	0.010069	-0.594879	-4.58959	Unc45a
13.3607	13.6	13.1115	13.533	13.3242	13.488	13.662	13.4002	13.7588	12.9396	13.2806	13.1147	+	SFR-KO Nov_WT Nov	0.00100392	0.0101031	-0.385115	-4.58434	Enpp1
18.6373	18.1079	18.623	18.1618	18.6065	18.1985	18.0851	17.9932	18.0071	18.1063	18.6597	18.4699	+	SFR-KO Nov_WT Nov	0.00101478	0.0101781	0.424846	4.57733	Anxa5
12.379	11.6129	12.2755	11.8763	12.4321	12.1746	11.8328	11.4485	11.8818	12.1441	12.7752	12.5859	+	SFR-KO Nov_WT Nov	0.00101639	0.010157	0.627473	4.57629	Ces2g
11.6186	12.1111	11.9098	12.6726	11.9725	12.4838	12.1856	12.1699	12.5454	11.9882	11.8426	11.7858	+	SFR-KO Nov_WT Nov	0.00102561	0.0102449	-0.508468	-4.57041	Mlst8
12.3742	13.282	12.0986	13.0856	12.6024	13.1151	13.2769	13.2272	12.9158	12.6109	12.6912	12.9404	+	SFR-KO Nov_WT Nov	0.00102845	0.0103186	-0.597471	-4.56861	Col3a1
14.9953	14.1291	14.6327	14.145	14.8399	14.1363	14.6181	14.2147	14.198	14.4077	14.8671	14.9051	+	SFR-KO Nov_WT Nov	0.00103061	0.0102838	0.534405	4.56725	Ccn2
11.6086	11.7213	11.596	12.3194	11.7256	12.3325	12.0828	12.0216	11.9794	11.5697	11.6796	11.6316	+	SFR-KO Nov_WT Nov	0.00103349	0.0102492	-0.440978	-4.56543	Tusc3
12.0389	11.8476	12.2051	11.7023	12.2852	11.7136	11.7899	11.7844	11.6893	11.8114	12.0484	12.0879	+	SFR-KO Nov_WT Nov	0.0010379	0.0102953	0.324946	4.56266	Atp6v1d
16.5118	16.6181	16.3901	17.0365	16.0121	16.8005	16.6719	16.8394	16.643	16.0532	16.4685	16.1795	+	SFR-KO Nov_WT Nov	0.00104516	0.0103278	-0.499022	-4.55812	Slc25a5
17.2575	17.3171	16.9199	17.5005	16.8122	17.3982	17.1742	17.4033	17.1955	16.9221	16.9581	16.8867	+	SFR-KO Nov_WT Nov	0.00105458	0.01036	-0.372066	-4.55229	Cnn3
15.8469	14.9608	15.4323	15.0876	15.6648	14.6893	14.768	14.8598	15.3071	15.4619	15.2444	15.4544	+	SFR-KO Nov_WT Nov	0.00106274	0.0103389	0.572042	4.54727	Ftl1
13.0608	11.662	12.7892	12.4326	13.0539	12.0747	12.6755	12.2634	12.5687	12.9546	12.9869	13.1965	+	SFR-KO Nov_WT Nov	0.00111779	0.0107815	0.727493	4.5145	Prrc1
11.8445	12.6997	12.3456	12.6024	11.8702	12.6197	12.5003	12.566	12.4077	11.8637	11.985	12.4196	+	SFR-KO Nov_WT Nov	0.00115921	0.0110495	-0.511228	-4.49095	Pdk2
13.2622	13.4942	13.3021	13.4973	13.0584	13.4133	13.4711	13.371	13.3335	12.9834	13.2087	13.2135	+	SFR-KO Nov_WT Nov	0.00117957	0.0111711	-0.258679	-4.4797	Acad9
16.4008	15.7564	16.5885	16.2958	16.4066	15.8091	15.7419	16.0502	16.0254	16.2749	16.3054	16.3732	+	SFR-KO Nov_WT Nov	0.0011804	0.0111344	0.445148	4.47924	Ace
11.9808	12.7414	12.2661	12.5481	11.8178	12.4695	12.7548	12.6803	12.1818	12.1421	11.8377	12.1852	+	SFR-KO Nov_WT Nov	0.00119987	0.0111895	-0.524386	-4.46868	Ggps1
13.5447	12.7542	13.3337	13.0689	13.2637	12.8357	12.9372	13.0665	13.1436	13.1597	13.5882	13.3606	+	SFR-KO Nov_WT Nov	0.00120578	0.0112834	0.407435	4.46551	Lama2
13.1984	12.505	13.3338	12.3645	13.4453	12.8643	13.1507	12.6416	12.567	13.0316	13.2275	13.5397	+	SFR-KO Nov_WT Nov	0.00120684	0.0112468	0.613888	4.46495	Srpx2
14.3704	13.9167	14.0793	14.0419	14.1063	13.9199	13.9387	13.8068	13.9516	14.0914	14.281	14.3561	+	SFR-KO Nov_WT Nov	0.00122041	0.011288	0.284804	4.45773	Vps26a
8.94072	10.0316	NaN	9.88478	8.52172	9.62736	10.0442	10.0471	10.1935	9.59525	9.19113	9.30756	+	SFR-KO Nov_WT Nov	0.00122955	0.0112516	-0.86015	-4.63407	Kcnmb1
16.219	16.3837	15.9588	16.7397	16.0753	16.5622	16.5433	16.4235	16.2452	16.1992	15.7393	16.0296	+	SFR-KO Nov_WT Nov	0.00123492	0.0112154	-0.446058	-4.45012	Clic4
11.2105	12.9644	11.6075	13.7635	11.667	12.9462	12.2691	12.6697	NaN	10.9004	NaN	11.8827	+	SFR-KO Nov_WT Nov	0.00123818	0.0111923	-1.46898	-4.87114	Ptms
18.8921	18.4472	18.7378	18.6191	18.8224	18.5904	18.4703	18.546	18.7203	18.7202	18.7562	18.7651	+	SFR-KO Nov_WT Nov	0.00124518	0.0112332	0.216757	4.44479	Ahnak
14.9754	14.2873	14.8236	14.5236	14.8228	14.4416	14.5405	14.6261	14.7451	14.7385	14.8807	14.8268	+	SFR-KO Nov_WT Nov	0.00125566	0.0113885	0.317264	4.4394	Itga3
13.379	12.1562	12.6466	10.3241	13.3905	11.9836	12.0755	11.549	11.7644	12.508	13.1874	13.2459	+	SFR-KO Nov_WT Nov	0.00126766	0.011454	1.41745	4.43328	C1qtnf7
19.3364	19.7313	19.5352	19.9087	19.4451	19.9535	19.9502	19.9709	20.0311	19.8923	19.2428	19.3411	+	SFR-KO Nov_WT Nov	0.00127373	0.0114557	-0.458797	-4.4302	Flna
11.4826	10.8806	11.7824	10.9907	11.7602	10.9177	11.2516	10.4912	11.3153	11.3796	11.4743	11.6502	+	SFR-KO Nov_WT Nov	0.00128839	0.0114826	0.613727	4.42284	Xrcc6
12.7945	13.7605	12.9428	NaN	NaN	13.7214	13.3191	13.66	13.2161	12.3771	13.0084	12.4602	+	SFR-KO Nov_WT Nov	0.00129205	0.0115094	-0.818818	-4.83761	Bicd1
14.1893	13.6057	14.02	13.8725	14.3605	13.8462	13.8483	13.4554	14.0243	14.3436	14.1167	14.296	+	SFR-KO Nov_WT Nov	0.0012994	0.0115361	0.445622	4.41738	Cr1l
NaN	11.5132	10.5644	11.5484	10.2966	11.5009	11.519	11.3397	10.7792	10.3729	NaN	NaN	+	SFR-KO Nov_WT Nov	0.00130615	0.01155	-0.955438	-5.16229	Alpl
11.2913	10.2815	10.9143	10.1731	10.9404	NaN	10.0265	10.2267	9.90287	10.4939	11.2224	10.4836	+	SFR-KO Nov_WT Nov	0.00133503	0.0118505	0.768851	4.5762	Entpd5
14.2824	14.0748	14.2726	14.1556	14.2326	14.1566	14.1897	14.0829	14.1723	14.2209	14.1986	14.3068	+	SFR-KO Nov_WT Nov	0.00134873	0.0119006	0.113678	4.39347	Aifm1
13.1181	12.8631	13.0678	12.9484	13.0483	12.7757	12.9527	12.6827	12.9685	13.1683	13.2063	13.0325	+	SFR-KO Nov_WT Nov	0.00135111	0.0119009	0.241695	4.39234	Gart
12.478	12.7437	12.5791	12.6513	12.2536	12.5764	12.7212	12.6942	12.6097	12.2846	12.0698	12.1832	+	SFR-KO Nov_WT Nov	0.00135421	0.0118889	-0.358045	-4.39087	Casp12
17.3739	17.6219	17.4855	17.6792	17.4515	17.5872	17.7128	17.7969	17.7374	17.6234	17.2596	17.3253	+	SFR-KO Nov_WT Nov	0.0013586	0.0118769	-0.269367	-4.3888	Pkm
15.4689	15.6303	15.404	15.9501	15.2835	15.8876	15.7677	15.9296	16.1458	15.7634	15.1464	15.2731	+	SFR-KO Nov_WT Nov	0.00137059	0.0118528	-0.495287	-4.38317	Tgfb1i1
15.3213	14.8626	15.4508	14.8351	15.3151	15.1646	15.1203	14.7629	15.2499	15.375	15.4403	15.3575	+	SFR-KO Nov_WT Nov	0.00138357	0.011841	0.377422	4.37714	Cox7a2
10.9395	12.1266	11.2961	12.0176	10.3244	11.866	11.5424	11.5531	11.376	11.0611	11.0766	11.0093	+	SFR-KO Nov_WT Nov	0.0013843	0.0118171	-0.795781	-4.3768	Slc25a23
11.653	11.0302	11.5919	11.3015	11.4468	10.9906	11.3823	11.1476	11.2775	11.3573	11.6291	11.5382	+	SFR-KO Nov_WT Nov	0.00138649	0.0118906	0.347782	4.37579	Psmg4
11.6801	12.1504	11.3542	12.0732	11.3767	11.9993	11.7226	11.8942	11.5482	11.1475	11.3835	11.4056	+	SFR-KO Nov_WT Nov	0.00138887	0.011903	-0.506719	-4.37469	Fcho2
10.8687	11.5063	11.201	11.5613	11.2985	11.9548	11.6662	11.6855	11.4667	11.1632	10.6922	11.315	+	SFR-KO Nov_WT Nov	0.00139034	0.0118671	-0.550391	-4.37401	Smyd5
13.5099	13.593	13.2779	14.0487	13.4476	13.7151	13.7316	13.6719	13.6702	13.4378	13.1267	13.3609	+	SFR-KO Nov_WT Nov	0.00139192	0.0118313	-0.3783	-4.37329	Sfrp1
11.9814	9.96681	11.3724	10.579	11.5857	9.71139	9.62099	9.71143	10.9627	10.5707	11.2336	11.6142	+	SFR-KO Nov_WT Nov	0.00139579	0.0118078	1.30094	4.37151	Itm2c
14.3055	14.8281	14.7846	14.8228	14.4977	15.0049	14.9772	14.9998	14.7816	14.6062	14.2087	14.5375	+	SFR-KO Nov_WT Nov	0.00141175	0.0119281	-0.412369	-4.36424	Rbpms
16.0362	16.1422	15.9278	16.468	15.6528	16.6267	16.4066	16.3086	16.0558	15.6879	15.9619	15.4541	+	SFR-KO Nov_WT Nov	0.00143364	0.0120716	-0.547854	-4.35441	Rsu1
13.3444	12.501	13.4581	13.1971	13.3507	12.944	12.7872	12.7192	12.9822	13.0927	13.3656	13.4305	+	SFR-KO Nov_WT Nov	0.00144707	0.0121905	0.485217	4.34846	Pdia5
12.5936	12.0587	12.4176	12.1289	12.7135	12.3153	11.8894	11.9693	11.8669	12.2333	12.4538	12.9002	+	SFR-KO Nov_WT Nov	0.00145843	0.0123323	0.513901	4.34347	Nrp1
12.0992	11.6678	12.2531	11.596	12.0579	11.7853	11.6871	11.6735	12.175	12.2336	12.3174	12.1084	+	SFR-KO Nov_WT Nov	0.0014931	0.012497	0.414137	4.32849	Ank2
9.56422	10.8394	10.2817	11.3639	9.42331	10.6818	10.3506	11.206	10.5382	9.98305	NaN	9.09569	+	SFR-KO Nov_WT Nov	0.00150487	0.0125782	-1.16039	-4.4926	Bdh1
12.4717	11.8598	12.4341	12.2152	12.1876	12.1382	12.1558	12.0157	12.0624	12.562	12.3284	12.3763	+	SFR-KO Nov_WT Nov	0.00150722	0.0125882	0.318826	4.32249	Golga3
10.9877	11.8762	11.5812	12.0511	10.9311	11.7917	11.902	12.0008	11.4711	11.2948	10.391	11.1382	+	SFR-KO Nov_WT Nov	0.00151348	0.0125865	-0.794826	-4.31985	Sync
14.4186	14.0991	14.6453	14.1872	14.373	13.9603	14.2285	14.2842	14.0036	14.2646	14.4777	14.5234	+	SFR-KO Nov_WT Nov	0.00151382	0.0125497	0.323304	4.3197	F13a1
15.5481	14.9817	15.2026	14.4478	15.3601	14.9475	14.5577	14.5308	14.6027	14.813	15.525	15.6374	+	SFR-KO Nov_WT Nov	0.00152284	0.0125598	0.669668	4.31592	Col6a6
11.548	12.0927	11.9552	12.1171	11.6957	12.2153	12.3738	12.0604	11.9574	11.7654	11.3018	11.2267	+	SFR-KO Nov_WT Nov	0.00152503	0.0125349	-0.553984	-4.31501	Shroom3
13.014	13.1583	12.8381	13.1006	13.0249	13.1635	13.2508	13.1658	13.0138	12.9297	12.7358	12.877	+	SFR-KO Nov_WT Nov	0.00153095	0.0125449	-0.238878	-4.31254	Rab12
11.1482	9.88106	10.926	10.037	NaN	10.2224	10.0742	9.96789	10.6466	NaN	10.9133	NaN	+	SFR-KO Nov_WT Nov	0.00154409	0.0126936	0.857628	5.01211	Birc6
12.8739	12.3732	12.8403	12.6893	12.8452	12.445	12.7132	12.5906	12.4744	12.7739	13.0421	12.7412	+	SFR-KO Nov_WT Nov	0.00155287	0.0127262	0.305168	4.3035	Mxra8
11.2465	10.1064	11.275	10.7694	11.153	9.47957	9.90122	10.5453	10.2501	10.775	11.0973	10.8388	+	SFR-KO Nov_WT Nov	0.00155421	0.0127241	0.888965	4.30295	GaskbB
14.732	13.9477	14.4272	14.286	14.6724	13.7837	14.383	14.1967	14.3101	14.54	14.5893	14.7923	+	SFR-KO Nov_WT Nov	0.00156018	0.0127794	0.474326	4.30051	Surf4
12.8546	12.4823	13.0258	12.5976	13.0607	12.6618	12.7267	12.5666	12.8653	12.9113	12.8104	13.0568	+	SFR-KO Nov_WT Nov	0.00157721	0.0128	0.30322	4.29361	Eif3f
13.5899	12.4859	13.4252	13.0283	13.6737	12.7772	12.8067	12.7142	13.4188	13.4716	13.6236	13.2246	+	SFR-KO Nov_WT Nov	0.00158916	0.0129573	0.629553	4.28882	Gmpr2
12.2927	11.7109	12.2095	11.8823	11.9579	11.639	11.881	11.5019	11.9879	12.0834	12.1799	12.1367	+	SFR-KO Nov_WT Nov	0.00159206	0.0129205	0.376209	4.28766	Dnajc13
11.8681	12.2055	12.1427	12.9213	11.8639	12.4847	12.4613	12.2793	12.4059	12.0251	12.0485	11.7209	+	SFR-KO Nov_WT Nov	0.00159505	0.0129178	-0.514782	-4.28647	Ate1
15.5781	13.5708	15.554	14.4685	15.1261	14.5177	13.9681	13.705	14.6368	14.5819	15.965	15.064	+	SFR-KO Nov_WT Nov	0.0015981	0.0128814	1.16703	4.28526	Lasp1
15.3348	14.8488	15.0994	14.7974	15.472	15.023	15.0432	14.9942	15.0895	15.5985	15.1804	15.5349	+	SFR-KO Nov_WT Nov	0.00162027	0.0129803	0.403961	4.27651	Fus
11.5742	14.1171	11.488	12.3588	11.8187	13.3533	12.6222	13.5942	12.4894	12.3982	11.4969	11.3917	+	SFR-KO Nov_WT Nov	0.00162181	0.0129775	-1.39455	-4.27591	Myh14
12.6311	12.0668	12.267	12.0387	12.4902	11.8883	11.7407	12.3559	12.1723	12.4136	12.7485	12.5692	+	SFR-KO Nov_WT Nov	0.001647	0.0131204	0.476166	4.26614	Atp2b1
12.232	12.6356	12.1047	12.5297	12.1639	12.346	12.5609	12.6044	12.3638	12.0365	12.3322	12.3457	+	SFR-KO Nov_WT Nov	0.00165024	0.0130838	-0.304256	-4.26489	Cacybp
11.5181	12.0314	11.8832	12.0075	11.2356	12.2036	12.2853	12.3041	12.1726	NaN	11.8952	11.5035	+	SFR-KO Nov_WT Nov	0.00166393	0.0132256	-0.560314	-4.423	Itga2
18.5748	19.3578	18.5452	19.5938	18.8399	19.3731	19.4477	19.6296	19.4471	19.4847	18.4604	18.8563	+	SFR-KO Nov_WT Nov	0.00166717	0.0132333	-0.681324	-4.25843	Cnn1
15.2357	15.5748	15.3398	15.5829	15.2707	15.6448	15.6832	15.6478	15.2633	15.0899	15.236	15.3463	+	SFR-KO Nov_WT Nov	0.00167475	0.0132853	-0.313095	-4.25555	Dars1
11.8018	11.3869	11.9497	11.6257	12.4366	11.2192	11.0498	10.9909	11.7019	12.305	11.8193	11.8538	+	SFR-KO Nov_WT Nov	0.00168262	0.013326	0.698646	4.25259	H2-K1
12.5919	13.0812	12.992	13.5024	12.6185	13.4226	13.1172	13.0155	13.2251	12.9707	12.7245	12.7667	+	SFR-KO Nov_WT Nov	0.00172082	0.0134986	-0.449959	-4.23838	Fah
12.0638	11.6654	12.2914	11.8152	12.1261	11.7802	11.8799	11.3354	11.7387	11.955	12.008	12.1182	+	SFR-KO Nov_WT Nov	0.00172475	0.0134615	0.391278	4.23694	Nudt2
14.8539	15.0574	14.6752	15.4157	14.5453	15.3328	15.0976	14.9637	14.7671	14.311	14.6413	14.4405	+	SFR-KO Nov_WT Nov	0.00172513	0.0134247	-0.527836	-4.2368	Mtatp8
11.4303	12.2123	11.9669	12.1501	11.6033	11.9214	12.4534	12.4972	11.8201	11.6256	11.3467	11.3863	+	SFR-KO Nov_WT Nov	0.00176186	0.0137268	-0.615896	-4.22349	Stk26
13.0158	13.5918	13.4642	13.9861	13.2006	13.829	13.6326	13.8644	13.6545	13.6143	13.3302	13.1466	+	SFR-KO Nov_WT Nov	0.00176793	0.0137984	-0.464461	-4.22132	Itih4
12.5185	11.5809	12.3221	11.5294	12.6361	12.0734	11.7982	12.0481	12.2798	12.6848	13.0986	12.3315	+	SFR-KO Nov_WT Nov	0.00176812	0.0137609	0.713665	4.22125	Rab4b
14.6193	14.6367	14.5189	14.8669	14.6128	14.9459	14.8772	14.8732	15.0156	14.7228	14.3342	14.3964	+	SFR-KO Nov_WT Nov	0.00178513	0.0138211	-0.335162	-4.21521	Atp2a2
10.5728	11.5716	NaN	11.0392	10.4961	11.2186	11.1633	11.5896	10.8575	10.3759	10.1619	10.8828	+	SFR-KO Nov_WT Nov	0.00178837	0.0138378	-0.742051	-4.37334	Hmgcl
16.4339	16.1344	16.3134	16.1372	16.5458	16.0652	16.1247	16.0274	16.0682	16.0899	16.4221	16.4321	+	SFR-KO Nov_WT Nov	0.001835	0.0140916	0.280036	4.19783	Ahnak2
13.5085	13.8173	13.4724	13.5855	13.1273	13.9739	13.9811	13.7501	13.7903	13.5768	12.9426	13.3107	+	SFR-KO Nov_WT Nov	0.00183905	0.0140968	-0.493313	-4.19644	Rdh11
12.6438	11.8668	12.5471	11.6449	12.4094	11.8074	12.2384	11.7823	11.6983	11.948	12.3874	12.8021	+	SFR-KO Nov_WT Nov	0.00186363	0.0141448	0.616631	4.18808	Siglec1
16.1431	16.1264	15.9373	16.3194	15.8641	16.1282	16.1327	16.246	16.2561	15.9021	15.9655	16.0447	+	SFR-KO Nov_WT Nov	0.0018675	0.0141176	-0.225322	-4.18678	Eef2
19.9975	19.855	19.7795	20.46	19.4874	20.5006	20.1257	20.1944	20.6699	19.3085	19.7514	19.3274	+	SFR-KO Nov_WT Nov	0.00191752	0.01456	-0.692336	-4.17015	Itga8
13.9295	13.2969	14.0517	13.3615	13.8939	13.2608	13.4195	13.3486	13.9403	13.9169	13.9439	13.7054	+	SFR-KO Nov_WT Nov	0.00195276	0.014734	0.468943	4.1587	Dync1li1
12.0842	11.6722	12.1854	11.7301	12.1528	11.5524	11.7396	11.7343	11.465	11.6537	12.0065	12.1684	+	SFR-KO Nov_WT Nov	0.0019684	0.0148541	0.392905	4.15369	Tom1
13.4252	12.9023	13.5058	13.0166	13.3884	13.2847	13.1206	12.9146	13.3438	13.3086	13.5747	13.525	+	SFR-KO Nov_WT Nov	0.00198803	0.0148466	0.35752	4.14747	Clint1
15.3044	14.4721	14.6647	14.4195	15.2366	14.5832	14.6006	14.5912	14.8516	14.8796	15.1973	15.2343	+	SFR-KO Nov_WT Nov	0.00199862	0.0148813	0.499788	4.14413	Spcs1
13.159	12.5584	12.5911	12.533	12.8999	12.4138	12.3812	12.1777	12.3349	12.6865	12.9553	12.6861	+	SFR-KO Nov_WT Nov	0.00202879	0.0150211	0.42982	4.13474	Cdc42ep1
11.0425	11.5315	10.9506	11.6359	11.4413	11.9943	11.878	11.7273	11.7205	11.6245	10.822	10.8776	+	SFR-KO Nov_WT Nov	0.00202889	0.0149816	-0.621521	-4.13471	Rimbp2
15.7354	14.629	15.4687	15.3862	15.6821	15.34	15.0106	15.2833	15.1656	15.8192	15.6548	15.5735	+	SFR-KO Nov_WT Nov	0.00204211	0.0151099	0.519821	4.13064	Npnt
16.655	16.0717	16.323	16.1142	16.6942	16.2214	15.891	15.8057	16.1325	16.1564	16.8241	16.5797	+	SFR-KO Nov_WT Nov	0.0020455	0.0151123	0.499323	4.1296	Serpinc1
10.2433	10.4661	10.0348	10.1887	9.85871	10.9745	10.5527	10.7453	11.3955	9.94716	9.83617	9.8139	+	SFR-KO Nov_WT Nov	0.00204809	0.0150729	-0.764801	-4.12881	Fam118a
12.5438	12.9576	12.8939	13.4724	12.4594	13.0532	12.8463	13.299	12.9362	12.3031	12.3308	11.8816	+	SFR-KO Nov_WT Nov	0.00204817	0.0150338	-0.692008	-4.12878	Efhd1
14.0351	13.303	14.0322	13.6586	13.6938	13.4034	13.0923	13.3665	13.4448	13.499	13.9098	14.0041	+	SFR-KO Nov_WT Nov	0.00204824	0.0149948	0.484254	4.12876	Mrc1
13.9782	14.095	13.8408	14.2871	13.8474	14.3315	14.0392	14.026	14.0326	13.7939	13.9047	13.9083	+	SFR-KO Nov_WT Nov	0.00206169	0.0149767	-0.256369	-4.12466	Rab18
14.2186	14.3917	14.1703	14.1841	14.1899	14.4228	14.42	14.3636	14.3483	14.0996	14.2011	14.2333	+	SFR-KO Nov_WT Nov	0.00206228	0.0149485	-0.169639	-4.12448	Aldh9a1
13.5583	13.0349	13.7014	12.9445	13.5676	13.3899	13.3058	13.0556	13.0958	13.2219	13.8665	13.7861	+	SFR-KO Nov_WT Nov	0.00211716	0.0152596	0.479202	4.10804	Gpd2
13.2678	12.1309	12.8449	12.3218	13.1314	12.5989	12.8273	12.3486	12.7772	12.8459	13.0401	13.2916	+	SFR-KO Nov_WT Nov	0.00214015	0.0154974	0.569504	4.10129	Tm9sf2
12.301	12.5346	12.5288	12.5844	12.1787	12.6981	12.6898	12.6711	12.5035	12.1897	12.2741	12.4888	+	SFR-KO Nov_WT Nov	0.00214124	0.0154578	-0.286745	-4.10097	Slc25a12
16.3492	15.9181	16.1598	15.8811	16.2067	15.8243	15.7002	15.9948	15.808	15.8998	16.1052	16.2186	+	SFR-KO Nov_WT Nov	0.00216385	0.0155102	0.302112	4.09441	Gpx3
NaN	11.0123	NaN	NaN	9.34726	NaN	10.7547	10.8053	NaN	9.35393	NaN	9.86938	+	SFR-KO Nov_WT Nov	0.00217048	0.0155522	-1.33392	-7.01856	Hck
13.8691	13.2907	14.0057	13.5952	13.8036	13.5852	13.5104	13.5546	13.5785	13.6486	14.3044	14.0049	+	SFR-KO Nov_WT Nov	0.00218555	0.0156345	0.420266	4.08818	Tpp2
12.9165	13.1361	13.1259	14.3299	12.5333	13.3698	13.8726	13.9904	13.2593	12.1539	12.8428	12.1759	+	SFR-KO Nov_WT Nov	0.00224179	0.0161418	-1.03498	-4.07232	P2rx1
14.862	15.536	15.4337	15.91	14.895	15.5706	15.512	15.4612	15.3594	15.1675	14.9973	14.5971	+	SFR-KO Nov_WT Nov	0.00229162	0.016404	-0.566088	-4.05862	Apoa4
11.7387	11.7938	11.6864	11.9502	11.445	11.8429	12.0094	11.9263	11.6773	11.4968	11.5916	11.6136	+	SFR-KO Nov_WT Nov	0.00229774	0.0164131	-0.271327	-4.05696	Triobp
11.2228	10.6959	11.0226	10.9109	11.5599	10.5513	10.8547	10.9849	10.8486	11.2713	11.1364	11.089	+	SFR-KO Nov_WT Nov	0.00229883	0.0163719	0.40929	4.05667	Scrn2
11.5748	12.4891	11.5923	12.7707	11.8154	12.6129	12.4189	13.1786	12.379	12.5736	11.3059	11.7661	+	SFR-KO Nov_WT Nov	0.00230018	0.0163308	-0.870201	-4.0563	Hs6st3
13.4553	13.8648	13.5957	13.8383	13.6017	13.9396	13.8721	13.8664	13.6067	13.4587	13.6377	13.7128	+	SFR-KO Nov_WT Nov	0.00231475	0.01635	-0.254306	-4.05237	Acads
11.7821	10.8218	11.6671	10.7075	12.4221	10.9513	11.4994	10.9609	11.5865	12.146	11.7396	11.6009	+	SFR-KO Nov_WT Nov	0.0023162	0.0163092	0.805096	4.05198	Mmrn2
11.9453	11.1326	11.7443	11.5808	11.8396	11.4484	11.3899	11.4163	11.4432	11.5993	11.5494	11.8962	+	SFR-KO Nov_WT Nov	0.00234509	0.016408	0.360482	4.04426	Folr2
12.5743	12.8047	12.6278	13.0119	11.8904	13.0494	12.7393	13.0401	12.8994	12.0774	11.4593	12.3264	+	SFR-KO Nov_WT Nov	0.00235687	0.0164566	-0.764832	-4.04115	Mak
11.4118	12.1903	11.9245	11.8795	11.6175	11.9931	12.0908	11.9439	11.743	11.3231	11.1963	11.2993	+	SFR-KO Nov_WT Nov	0.00236697	0.0165248	-0.511346	-4.03849	Pcyox1l
12.7771	12.4245	12.9805	12.3005	12.841	12.5427	12.1308	12.0193	12.2132	12.3378	12.73	12.8605	+	SFR-KO Nov_WT Nov	0.00237878	0.0165531	0.482657	4.03539	Fubp1
13.1296	13.7222	13.4214	13.8313	12.9943	13.6364	13.5917	13.5896	13.251	12.7729	13.2964	13.0066	+	SFR-KO Nov_WT Nov	0.00238432	0.0165222	-0.500165	-4.03395	Rfk
11.1914	9.74982	11.2962	10.4483	11.0305	10.4706	10.3765	10.0908	11.1283	11.1937	10.9963	11.224	+	SFR-KO Nov_WT Nov	0.00242528	0.016688	0.777983	4.02336	Cdc40
11.0868	11.7536	11.5447	12.1492	11.6075	11.9635	12.1891	11.86	11.6755	11.6364	11.3112	11.4887	+	SFR-KO Nov_WT Nov	0.00243621	0.0167157	-0.485922	-4.02057	Myd88
11.9719	12.554	12.1773	12.2601	11.8699	12.3159	12.2112	12.2726	12.1764	11.841	12.1081	11.7696	+	SFR-KO Nov_WT Nov	0.00246699	0.0168606	-0.342058	-4.01278	Cul3
16.1989	16.4387	16.1972	16.2373	15.9545	16.2521	16.4226	16.3062	16.427	15.9777	16.2194	16.0003	+	SFR-KO Nov_WT Nov	0.00247971	0.0168976	-0.255999	-4.00958	Acot9
13.0865	11.8728	12.5097	12.3559	12.7727	12.4177	12.1831	11.9925	12.6081	12.9502	13.0611	12.6224	+	SFR-KO Nov_WT Nov	0.00248853	0.0169246	0.595425	4.00738	Golim4
12.5282	12.6073	12.4529	12.8701	12.3734	12.647	12.8798	12.9522	12.6019	12.5587	12.5229	12.4183	+	SFR-KO Nov_WT Nov	0.00249074	0.0168835	-0.283965	-4.00683	Arhgef2
14.2595	13.1748	14.0555	13.7408	14.1907	13.902	13.6649	13.6085	14.0113	14.1789	14.1247	14.2419	+	SFR-KO Nov_WT Nov	0.0025004	0.016862	0.491482	4.00443	Hnrnpm
12.9113	13.8642	13.014	13.5798	13.1385	13.5807	13.6203	13.7975	13.0284	12.7715	12.9196	13.2976	+	SFR-KO Nov_WT Nov	0.00250914	0.0168502	-0.569732	-4.00227	Apool
15.43	15.041	15.2009	14.9125	15.4312	15.216	14.9384	14.9579	14.9281	15.0757	15.3059	15.3015	+	SFR-KO Nov_WT Nov	0.00255624	0.0172241	0.291901	3.99074	Lmnb2
14.4747	13.6229	14.1038	13.8133	14.444	13.8139	14.0501	13.9007	14.1485	14.1716	14.2302	14.2625	+	SFR-KO Nov_WT Nov	0.00256083	0.0171923	0.389548	3.98963	Copb1
15.6197	15.5619	15.5876	15.2966	15.7619	15.4731	15.5606	15.4108	15.4637	15.5962	15.6788	15.7178	+	SFR-KO Nov_WT Nov	0.00256269	0.0171511	0.199215	3.98918	Rps20
14.7175	14.4326	14.6215	14.3538	14.7516	14.3638	14.3592	14.5192	14.4044	14.4815	14.7115	15.0335	+	SFR-KO Nov_WT Nov	0.00257401	0.0171579	0.314014	3.98645	Prpf19
13.6942	13.0559	13.641	13.3609	13.7349	13.3963	13.3685	13.3679	13.6016	13.5235	13.686	13.7639	+	SFR-KO Nov_WT Nov	0.00260107	0.017327	0.315396	3.97998	Trim28
15.3781	14.9664	15.4969	14.9493	15.5728	15.0985	15.019	15.1513	15.2378	15.1844	15.2144	15.5319	+	SFR-KO Nov_WT Nov	0.00260594	0.017381	0.326052	3.97882	Gnai2
12.997	12.1295	13.015	12.4219	12.9199	12.5986	12.6336	12.0994	12.7309	12.6864	12.8812	12.9903	+	SFR-KO Nov_WT Nov	0.00261266	0.0174157	0.479328	3.97722	Nup155
11.8222	11.3015	11.9297	11.4227	11.9774	11.5936	11.7814	11.6906	11.5304	11.7076	12.007	11.8898	+	SFR-KO Nov_WT Nov	0.00263995	0.0175829	0.335594	3.97079	Wdr11
13.4447	13.0917	13.4287	NaN	14.0838	12.0586	12.9204	13.0632	12.6903	13.4323	13.563	13.7613	+	SFR-KO Nov_WT Nov	0.00267676	0.017844	0.854104	4.09999	Olfml2a
12.6718	13.4181	12.7514	13.7671	12.7664	13.6203	13.2624	13.6773	12.8288	12.8361	13.1274	12.6795	+	SFR-KO Nov_WT Nov	0.00268274	0.0178113	-0.623543	-3.96085	Ppme1
13.1284	13.1766	13.14	13.4391	13.1833	13.3783	13.5456	13.264	13.3175	13.0895	13.1718	13.0811	+	SFR-KO Nov_WT Nov	0.00273536	0.0181271	-0.221196	-3.94885	Txndc17
12.1586	12.173	12.1625	12.5242	11.9015	12.24	12.365	12.4004	12.2543	12.0121	12.0435	12.1066	+	SFR-KO Nov_WT Nov	0.00274447	0.0180939	-0.262031	-3.9468	Hspa4l
10.8813	11.4973	11.0809	11.6032	11.1042	11.4396	11.6798	11.6383	10.8797	10.4076	10.4981	10.7544	+	SFR-KO Nov_WT Nov	0.00277091	0.0181546	-0.668554	-3.94088	Nudt9
13.977	13.4386	14.3103	13.8613	14.2474	13.6782	13.8053	13.8405	14.1154	14.3671	14.1636	14.1993	+	SFR-KO Nov_WT Nov	0.00277572	0.0181402	0.42091	3.93981	Cbr1
13.4716	13.8864	13.7215	13.8349	12.7848	14.0685	13.7076	13.9534	13.6587	12.7163	13.2286	12.6526	+	SFR-KO Nov_WT Nov	0.00278179	0.0181538	-0.755681	-3.93846	Ppp1r2
13.1507	13.2968	12.9998	13.307	13.162	13.3312	13.2403	13.1442	13.1518	12.9218	13.0437	12.9815	+	SFR-KO Nov_WT Nov	0.00278531	0.0181488	-0.201985	-3.93768	Arpin
12.1316	12.3649	11.9696	12.3663	11.9487	12.7708	12.91	12.7322	12.4918	12.1597	11.0374	11.8232	+	SFR-KO Nov_WT Nov	0.00281583	0.0182181	-0.760979	-3.93096	Pdcl3
13.3261	13.5022	13.35	13.7261	13.408	13.5017	13.4556	13.5999	13.4066	13.1324	13.2772	13.2734	+	SFR-KO Nov_WT Nov	0.0028259	0.0182222	-0.23752	-3.92876	Twf1
11.8784	11.0254	11.7989	11.1886	11.6599	11.4611	11.2592	10.673	10.8896	11.3046	11.4827	11.8626	+	SFR-KO Nov_WT Nov	0.00285304	0.0184018	0.581722	3.92287	Cryzl2
14.0306	13.4573	14.2102	13.7382	14.1963	14.0592	13.7039	13.6179	13.7823	13.9308	14.1163	14.0479	+	SFR-KO Nov_WT Nov	0.00285352	0.0183963	0.362198	3.92277	Selenbp1
10.4952	11.2715	10.3776	10.7782	10.3824	10.9248	10.9766	10.8594	10.3735	9.85243	10.1492	9.64987	+	SFR-KO Nov_WT Nov	0.00288355	0.0185471	-0.712881	-3.91632	Ubr3
14.3657	13.9802	14.3736	14.1037	14.2638	14.0669	14.0939	14.0646	14.1512	14.1468	14.1444	14.2722	+	SFR-KO Nov_WT Nov	0.00289551	0.0185688	0.184342	3.91377	Snx2
12.2112	10.822	11.4298	11.061	12.3433	11.2914	11.7803	10.6985	11.5308	12.1103	12.1765	11.9686	+	SFR-KO Nov_WT Nov	0.00289608	0.0185263	0.842577	3.91365	Atp1a4
11.1058	11.715	11.1684	11.4782	10.7175	11.4849	11.6437	11.599	11.0082	10.1089	10.8077	10.3365	+	SFR-KO Nov_WT Nov	0.00291088	0.0186393	-0.780707	-3.91051	Sdr39u1
13.0327	12.286	13.0564	12.6162	13.0296	12.5378	12.3299	12.8034	12.5755	12.6198	13.2508	12.8883	+	SFR-KO Nov_WT Nov	0.00292161	0.0186241	0.454796	3.90824	Specc1l
15.0906	15.2569	14.9827	15.2018	14.9471	15.1239	15.2311	15.2934	15.1067	14.9783	14.8762	15.151	+	SFR-KO Nov_WT Nov	0.00294782	0.0187273	-0.197954	-3.90275	Qdpr
10.8327	10.5739	10.6949	9.99937	11.0493	10.2335	10.6337	10.0583	10.4671	10.6685	10.7303	11.0407	+	SFR-KO Nov_WT Nov	0.00295353	0.0187664	0.508432	3.90156	Tra2a
13.9273	14.6043	14.1817	14.5419	13.9687	14.71	14.3577	14.4213	14.0787	14.1234	14.1681	13.9132	+	SFR-KO Nov_WT Nov	0.00296324	0.0188145	-0.40525	-3.89954	Dlst
11.7078	11.975	11.3524	11.7853	11.7742	11.8298	11.979	12.1837	11.9209	11.5586	11.3947	11.7175	+	SFR-KO Nov_WT Nov	0.00296753	0.018781	-0.361407	-3.89865	Tmtc3
15.5563	15.6827	15.5285	16.0517	15.4733	15.6278	15.6572	16.0516	15.8008	15.3651	15.4119	15.1006	+	SFR-KO Nov_WT Nov	0.00300692	0.018973	-0.405994	-3.89054	Capns1
12.9787	11.5854	12.9353	12.2972	12.7893	12.056	12.2772	11.6098	12.9284	13.0799	12.8783	12.9647	+	SFR-KO Nov_WT Nov	0.00301358	0.0189483	0.81204	3.88918	Gosr1
12.5501	12.6907	12.5799	12.7064	12.301	12.7088	12.5882	12.7002	12.5816	12.2382	12.4677	12.4279	+	SFR-KO Nov_WT Nov	0.00304826	0.019139	-0.235172	-3.88215	Drg2
12.1718	11.9215	12.5394	12.2745	12.4974	12.0351	12.1985	12.0331	11.7909	12.4411	12.2927	12.4489	+	SFR-KO Nov_WT Nov	0.00305545	0.0191499	0.356266	3.8807	M6pr
13.644	12.8048	13.3225	12.9981	13.722	12.6234	13.2972	13.2799	13.1529	13.8342	13.5542	13.3282	+	SFR-KO Nov_WT Nov	0.00305776	0.0191429	0.541483	3.88024	Inf2
14.2793	13.8894	14.2809	14.1173	14.2513	14.0288	13.9778	14.099	14.018	14.0537	14.1865	14.2104	+	SFR-KO Nov_WT Nov	0.0030919	0.0192962	0.188612	3.87342	Ckap4
14.8234	14.333	14.849	14.5189	14.5847	14.3095	14.3931	14.5457	14.5626	14.5826	14.7902	14.6245	+	SFR-KO Nov_WT Nov	0.00310302	0.0193067	0.265274	3.87121	Atp6v1a
10.6753	11.6755	10.7229	11.0914	10.949	11.1185	11.5004	11.712	11.1796	10.6203	10.8188	11.173	+	SFR-KO Nov_WT Nov	0.0031497	0.0195743	-0.553017	-3.86205	Mical3
12.6978	13.1809	12.5203	13.0183	12.5846	13.0618	13.0097	12.8588	12.5493	12.4923	12.5841	12.6079	+	SFR-KO Nov_WT Nov	0.00316349	0.0196106	-0.365304	-3.85937	Csk
16.4646	15.7777	16.2367	16.1129	16.3639	16.1326	16.1125	15.9434	16.0084	16.0785	16.4288	16.4737	+	SFR-KO Nov_WT Nov	0.00319543	0.0197616	0.326444	3.85321	Ppib
13.3461	13.5302	13.3875	13.7565	13.2971	13.47	13.5194	13.6952	13.4823	13.2459	13.4894	13.2863	+	SFR-KO Nov_WT Nov	0.00319716	0.0197181	-0.233539	-3.85288	Csde1
11.8613	10.2111	11.5464	10.9732	11.8385	11.0199	11.2541	11.0521	11.2562	11.9261	11.4925	11.3592	+	SFR-KO Nov_WT Nov	0.00323408	0.0197978	0.709568	3.84584	Ccdc124
11.9747	11.0078	11.7565	11.4336	12.0641	11.2554	10.7615	11.0143	11.8878	11.725	11.8333	11.9427	+	SFR-KO Nov_WT Nov	0.00329777	0.0201842	0.656003	3.8339	Dnajc5
14.3657	13.8358	14.1334	13.4769	14.1907	13.7806	13.779	13.7935	13.629	13.7676	14.7261	14.3325	+	SFR-KO Nov_WT Nov	0.00332508	0.0202976	0.536882	3.82885	Clec11a
11.2861	NaN	11.4127	11.1784	11.5146	11.0535	11.3149	10.9932	11.2179	11.3227	11.4929	11.4985	+	SFR-KO Nov_WT Nov	0.00334981	0.0203843	0.269682	3.95096	Hdac5
10.7052	11.5319	10.5881	11.4437	11.0528	11.371	11.4762	11.6919	11.5556	11.556	10.3434	10.7211	+	SFR-KO Nov_WT Nov	0.0033536	0.0203399	-0.683946	-3.82363	Ppef1
12.4239	12.7707	12.6193	12.9515	12.4707	12.5781	12.8975	12.8174	12.6057	12.5091	12.5407	12.2917	+	SFR-KO Nov_WT Nov	0.003362	0.0203913	-0.294251	-3.8221	Ero1a
12.3604	12.7424	12.4098	12.7291	12.5236	12.6203	12.7131	12.6851	12.4203	12.4412	12.3125	12.4993	+	SFR-KO Nov_WT Nov	0.00337645	0.0203731	-0.227214	-3.81948	Huwe1
12.3465	12.3675	12.0567	12.8612	12.3712	12.3371	12.8064	12.7688	12.6095	12.1328	12.2537	11.9535	+	SFR-KO Nov_WT Nov	0.00337872	0.020329	-0.439348	-3.81907	Gtpbp1
11.9407	12.2652	11.9352	12.4113	11.6654	12.3084	12.0223	11.9879	11.9395	11.6362	11.6836	11.8284	+	SFR-KO Nov_WT Nov	0.00340369	0.0203974	-0.374207	-3.81456	Pkn1
14.1841	13.3324	13.9565	13.6153	13.9664	13.7604	13.6879	13.3698	13.9334	13.982	13.9452	13.9842	+	SFR-KO Nov_WT Nov	0.00340993	0.0203793	0.38656	3.81344	Snx9
11.6316	11.8254	11.7583	12.0256	11.8699	11.9759	12.1177	12.0837	11.8029	11.5749	11.4331	11.6913	+	SFR-KO Nov_WT Nov	0.00341551	0.0203441	-0.31201	-3.81245	Cdc42bpa
14.0495	13.2907	13.8953	13.42	13.8287	13.6693	13.6847	13.3051	13.528	13.6393	14.0537	13.7066	+	SFR-KO Nov_WT Nov	0.00345275	0.0204893	0.379238	3.80582	Tm9sf3
13.5652	13.094	13.6667	13.1683	13.4172	13.2283	12.8794	12.8816	13.0727	13.0393	13.5972	13.7222	+	SFR-KO Nov_WT Nov	0.00348482	0.0206081	0.447256	3.80017	Papln
11.4247	11.2061	11.282	NaN	11.3903	10.6953	10.736	10.4582	10.9191	11.1205	11.2631	11.2341	+	SFR-KO Nov_WT Nov	0.00349178	0.0205897	0.48287	3.92361	Sdf4
14.7391	14.813	14.7689	15.0488	14.6942	14.9568	14.9246	14.9549	14.947	14.9019	14.8058	14.773	+	SFR-KO Nov_WT Nov	0.00349306	0.0205458	-0.160404	-3.79873	Idh1
11.8258	11.1076	11.979	11.6719	12.0837	11.6899	11.7056	11.5638	11.6957	12.0208	11.9938	11.8764	+	SFR-KO Nov_WT Nov	0.00351538	0.0206553	0.390811	3.79484	Eif2b2
13.9061	13.5733	13.8187	13.9113	13.9709	13.3981	13.458	13.2231	13.2686	13.7768	13.8261	14.0152	+	SFR-KO Nov_WT Nov	0.00352335	0.0206709	0.413564	3.79346	Lman1
9.3569	NaN	9.45147	NaN	9.92254	8.56726	8.46417	NaN	9.05243	10.282	10.0995	9.59071	+	SFR-KO Nov_WT Nov	0.00352608	0.0206356	1.08923	4.30931	Mindy1
13.218	12.5487	13.1265	12.7735	13.0038	12.7187	12.6315	12.7481	12.6463	12.6198	13.1623	13.2699	+	SFR-KO Nov_WT Nov	0.00354954	0.0207104	0.388941	3.78894	Ergic1
19.9175	20.1172	20.1244	20.6689	19.9758	20.5486	20.4346	20.5947	20.5088	20.3668	19.6723	19.5776	+	SFR-KO Nov_WT Nov	0.00355486	0.020692	-0.539702	-3.78803	Tagln
13.7451	14.1936	14.1369	14.0877	13.7719	14.1932	14.1348	14.2738	13.9498	13.8015	13.7643	13.5337	+	SFR-KO Nov_WT Nov	0.00357931	0.0207747	-0.346574	-3.78385	Arl3
12.7085	13.1477	13.1386	13.2939	12.8221	13.1684	13.2261	13.3137	13.2805	13.1855	12.7246	12.7722	+	SFR-KO Nov_WT Nov	0.00358474	0.0207395	-0.346462	-3.78292	Ppp1r12c
10.8401	12.0528	11.3846	11.423	10.5902	11.9028	12.0791	12.1534	11.3429	11.5963	10.3847	10.4922	+	SFR-KO Nov_WT Nov	0.00360877	0.0208386	-0.944312	-3.77885	Adcy5
14.9478	14.2465	15.084	14.6607	14.7297	14.2628	14.4809	14.4015	14.6928	14.6909	15.0368	14.6898	+	SFR-KO Nov_WT Nov	0.00362987	0.0209205	0.405641	3.77529	Sparc
11.806	10.9562	11.4324	10.6792	11.654	10.8679	11.3192	11.3331	11.3821	11.399	11.6222	11.7241	+	SFR-KO Nov_WT Nov	0.00364089	0.0209269	0.516663	3.77345	Scfd1
NaN	10.9096	10.5046	11.0063	10.1807	11.1272	11.2725	11.4958	NaN	9.55271	NaN	10.4987	+	SFR-KO Nov_WT Nov	0.00366473	0.02125	-0.978099	-4.27792	Hspb11
10.2154	11.6333	10.2953	11.0134	10.6876	11.0834	11.2437	11.7023	10.3661	10.2977	10.3015	10.4809	+	SFR-KO Nov_WT Nov	0.00368557	0.0213139	-0.793998	-3.76602	Nt5e
11.8878	11.0631	11.6044	11.3748	11.5101	11.2264	10.8518	11.0177	11.4201	11.3064	11.9758	11.7227	+	SFR-KO Nov_WT Nov	0.00370668	0.0213278	0.508853	3.76254	Dnajc3
12.6384	13.3565	13.2122	13.5613	12.5297	13.867	13.6707	13.44	13.1973	12.7172	13.3332	12.9573	+	SFR-KO Nov_WT Nov	0.00372757	0.0214658	-0.617471	-3.75912	Dpysl4
15.5316	14.8395	15.5384	15.0618	15.559	15.4549	15.0806	15.176	15.4352	15.4878	15.5591	15.5689	+	SFR-KO Nov_WT Nov	0.00373266	0.021438	0.366119	3.75828	Ube2i
14.6876	14.0041	14.5448	14.2054	14.3259	14.2113	14.166	13.8081	14.2783	14.2332	14.706	14.5635	+	SFR-KO Nov_WT Nov	0.00377902	0.0216495	0.397957	3.75077	Cnpy2
11.5541	11.1993	11.4226	10.9597	11.24	11.0072	10.8915	10.9418	10.7496	11.0922	11.382	11.8698	+	SFR-KO Nov_WT Nov	0.00382608	0.0218272	0.468589	3.74324	Mgl2
12.8202	12.3246	12.4411	12.3594	12.883	12.1584	12.5411	12.0838	12.6854	12.8561	12.8871	12.8924	+	SFR-KO Nov_WT Nov	0.00387253	0.0220862	0.437873	3.73591	Spcs3
11.7329	12.4171	12.3596	12.9545	11.862	12.291	12.3936	12.5024	12.1928	11.9175	11.7084	11.9293	+	SFR-KO Nov_WT Nov	0.00390255	0.0222131	-0.540281	-3.73121	Tubb6
14.0999	12.8759	13.9699	13.4135	13.8931	13.5689	13.5124	13.3699	13.9254	14.0802	13.8145	14.1295	+	SFR-KO Nov_WT Nov	0.0039196	0.022274	0.55353	3.72857	Hnrnpf
13.6983	13.7788	13.8252	13.8335	13.3842	14.0429	13.9471	14.1664	14.0149	13.65	13.7462	13.5232	+	SFR-KO Nov_WT Nov	0.00392541	0.0222449	-0.326073	-3.72767	Tmem33
12.5124	12.2241	12.1084	11.799	12.6864	12.0989	12.1181	11.928	12.0253	12.5959	12.3074	12.9095	+	SFR-KO Nov_WT Nov	0.00392879	0.0221996	0.487757	3.72714	Mark1
12.984	13.1489	12.9793	13.1097	13.0762	13.0371	13.1088	13.2444	13.1104	12.8998	13.0259	12.9716	+	SFR-KO Nov_WT Nov	0.00393032	0.0221545	-0.137089	-3.72691	Syne1
13.5114	13.9798	13.8505	14.4828	12.4593	14.1034	13.6236	14.2441	14.2697	13.4461	13.2004	12.6331	+	SFR-KO Nov_WT Nov	0.00394025	0.0221582	-0.933763	-3.72537	Hspb6
13.7939	13.0329	13.537	13.3462	13.6947	13.4135	13.3234	13.2918	13.6321	13.659	13.7131	13.5929	+	SFR-KO Nov_WT Nov	0.00396862	0.0222024	0.325137	3.72102	Nudc
11.5185	9.79848	11.086	9.84624	10.4366	10.2694	10.3036	NaN	10.2372	10.5796	10.6538	11.1754	+	SFR-KO Nov_WT Nov	0.0039922	0.0222869	0.817313	3.83578	Rac2
12.852	12.9503	13.2438	12.8273	13.2653	12.9436	12.9078	12.8288	12.6186	13.1548	13.5114	13.3413	+	SFR-KO Nov_WT Nov	0.00404274	0.0225403	0.382019	3.70979	Psma7
13.2738	14.6475	12.4615	14.1567	13.854	13.4317	14.4121	15.0764	13.5953	12.3901	12.1867	13.0422	+	SFR-KO Nov_WT Nov	0.00407254	0.0226398	-1.35192	-3.70533	Mif
11.9579	12.2748	11.8552	12.1874	11.6782	12.2132	12.2071	12.4614	12.0348	11.9264	11.8501	12.1731	+	SFR-KO Nov_WT Nov	0.00409223	0.0227309	-0.322968	-3.70241	Naa15
14.7428	14.0281	14.3556	14.0977	15.0987	14.2062	14.4117	14.0943	13.9577	14.429	14.5549	14.4835	+	SFR-KO Nov_WT Nov	0.00409569	0.0227014	0.478124	3.70189	Plxdc2
13.8729	14.1083	13.8239	14.0974	13.8273	14.0439	14.0715	14.0399	13.8682	13.9702	13.6194	13.8074	+	SFR-KO Nov_WT Nov	0.0041309	0.022872	-0.21797	-3.6967	Kif5b
14.3626	13.2239	14.5016	13.8492	14.4787	14.008	13.5466	13.2712	14.1243	14.526	14.3913	13.8698	+	SFR-KO Nov_WT Nov	0.0041341	0.0228343	0.684506	3.69623	Slc9a3r2
12.044	10.8282	11.5315	11.4885	11.9238	11.3656	11.4504	11.3716	11.4411	11.5596	12.2055	12.0233	+	SFR-KO Nov_WT Nov	0.00421771	0.0231793	0.557038	3.6841	Fibp
11.3773	11.8617	11.3199	11.9052	11.3342	11.5723	12.0974	11.8743	11.2166	10.715	11.1046	11.0632	+	SFR-KO Nov_WT Nov	0.00422286	0.023165	-0.602214	-3.68336	Fbxo6
13.5424	12.6046	13.5103	12.8138	13.5917	13.0148	13.0474	12.4915	13.368	13.4443	13.1186	13.4014	+	SFR-KO Nov_WT Nov	0.00425966	0.0233413	0.544758	3.67811	Actbl2
11.1005	11.8421	11.6037	11.729	11.2356	11.5598	11.9168	11.7819	11.6718	11.6687	11.2701	11.074	+	SFR-KO Nov_WT Nov	0.00426238	0.0233505	-0.4248	-3.67772	Clybl
13.7644	12.7943	14.1514	13.1929	13.9967	13.2721	13.2121	13.281	14.1309	14.24	14.0108	13.946	+	SFR-KO Nov_WT Nov	0.00428532	0.0234783	0.704339	3.67447	Psmb6
12.1486	12.0829	12.3104	11.312	12.6051	11.4178	11.9308	12.0084	11.1215	12.1397	12.2361	12.6738	+	SFR-KO Nov_WT Nov	0.00430497	0.0235503	0.706728	3.67171	Itgbl1
14.612	15.1415	14.6359	15.1248	14.8881	15.3365	15.3231	15.2766	15.2689	15.2897	14.3877	14.7791	+	SFR-KO Nov_WT Nov	0.00435329	0.0237559	-0.479832	-3.66495	Cacna2d1
11.3261	11.5569	11.611	11.8596	10.8516	11.9274	11.5387	11.6611	11.7528	10.9218	11.2875	11.3576	+	SFR-KO Nov_WT Nov	0.00439793	0.023945	-0.490163	-3.65878	Cux1
11.2136	10.8508	11.3566	10.5636	11.7408	10.6186	10.7995	10.6795	10.9845	11.2765	10.9107	10.9942	+	SFR-KO Nov_WT Nov	0.00441458	0.0239686	0.499336	3.6565	Shc1
12.9587	12.1953	12.864	12.6139	13.1114	12.702	12.527	12.4948	12.7226	13.0654	12.6773	12.8277	+	SFR-KO Nov_WT Nov	0.00443929	0.0240391	0.37483	3.65312	Smarcc2
11.8743	11.646	11.8467	11.5115	12.7026	11.3932	11.893	11.697	11.8632	12.3019	12.2754	12.3952	+	SFR-KO Nov_WT Nov	0.00449059	0.0243594	0.565362	3.64618	Cutc
12.222	11.9715	12.2176	11.8287	12.1633	11.9439	12.2876	11.8449	12.0143	12.3442	12.2405	12.4334	+	SFR-KO Nov_WT Nov	0.00450132	0.0243899	0.288349	3.64474	Rab3gap1
10.742	11.9388	10.6478	11.0538	10.8545	11.3346	11.2982	11.5296	11.0954	11.0608	10.6372	10.9951	+	SFR-KO Nov_WT Nov	0.00452288	0.0244125	-0.552151	-3.64185	N6amt1
15.3572	15.8719	15.3478	16.007	15.5889	15.4998	15.9464	15.8242	15.5991	15.5619	15.3303	15.4985	+	SFR-KO Nov_WT Nov	0.00452382	0.024365	-0.343944	-3.64173	Sgcg
17.0866	17.9085	17.6455	17.8705	17.5007	18.1541	17.9666	18.0813	17.4583	17.3321	17.6248	17.3895	+	SFR-KO Nov_WT Nov	0.00458056	0.0247674	-0.47669	-3.6342	Hspe1
13.7657	13.8222	13.844	14.0328	13.6515	13.8453	13.9339	13.9989	13.9599	13.7662	13.4317	13.6426	+	SFR-KO Nov_WT Nov	0.0045941	0.0248201	-0.248562	-3.63242	Hsph1
12.4739	12.0142	12.5771	11.663	12.3823	12.2597	11.8127	11.5703	12.0375	11.936	12.6647	12.6371	+	SFR-KO Nov_WT Nov	0.00472467	0.025444	0.552315	3.61552	Epn1
11.3515	NaN	NaN	12.1303	10.9365	12.0572	NaN	11.6434	11.5042	11.2136	11.2625	10.8412	+	SFR-KO Nov_WT Nov	0.00474285	0.0255183	-0.712719	-4.07106	Ythdf3
16.7243	15.9967	16.5425	16.2749	16.4899	16.1497	16.2348	16.2232	16.4748	16.3957	16.6752	16.3879	+	SFR-KO Nov_WT Nov	0.00475743	0.0255538	0.310252	3.61135	Pdlim5
11.5362	12.0673	12.0674	12.2908	11.8767	12.0106	12.2024	12.2401	12.115	11.8787	11.6935	11.9473	+	SFR-KO Nov_WT Nov	0.00478688	0.0256123	-0.321092	-3.60763	Serpinb9
13.021	12.6289	12.97	12.4811	13.1877	12.4494	12.4327	12.846	12.6439	12.8017	12.9499	12.6673	+	SFR-KO Nov_WT Nov	0.00485153	0.0259847	0.352618	3.59955	Tmem65
11.8	11.9828	10.8339	11.8035	11.3219	11.9159	11.8718	11.594	11.5851	11.1816	11.2564	11.2493	+	SFR-KO Nov_WT Nov	0.00485713	0.0259579	-0.518349	-3.59886	Gja4
12.4378	13.0143	12.8493	12.9759	12.3248	13.013	13.0396	12.9814	12.9674	12.5038	13.0172	12.43	+	SFR-KO Nov_WT Nov	0.00487868	0.0259771	-0.4048	-3.59619	Psmd9
14.4245	14.0141	14.4622	14.1507	14.4543	14.3653	14.3642	14.0285	14.2767	14.6237	14.7227	14.3595	+	SFR-KO Nov_WT Nov	0.00488637	0.0259581	0.307924	3.59524	Rhoc
11.6778	10.529	12.1607	10.7318	11.6676	11.2813	11.4164	10.6228	11.7816	12.0012	11.8901	11.7395	+	SFR-KO Nov_WT Nov	0.00492662	0.0260304	0.795679	3.5903	Ndufa11
14.1884	14.3084	14.3985	14.5248	13.7455	14.6642	14.3564	14.3639	14.4895	13.7626	13.8996	14.1349	+	SFR-KO Nov_WT Nov	0.00494483	0.0260797	-0.429625	-3.58808	Csad
9.92918	NaN	10.9958	9.66153	11.5824	9.24592	9.30525	9.93819	9.76378	11.0167	10.087	10.6627	+	SFR-KO Nov_WT Nov	0.0049569	0.0260682	1.12937	3.69525	Arhgef10
12.8311	13.078	13.0122	13.2277	12.681	13.1236	13.017	13.0919	12.9217	12.7255	12.9452	12.8391	+	SFR-KO Nov_WT Nov	0.00499019	0.026087	-0.237625	-3.58259	Afg3l2
12.8727	12.7216	12.5968	12.9849	12.5576	12.8025	12.8233	12.9209	12.8899	12.4419	12.4612	12.6218	+	SFR-KO Nov_WT Nov	0.00500135	0.026083	-0.265168	-3.58124	Itga9
12.3809	12.9008	12.4003	12.6152	12.2115	12.7115	12.6255	12.6389	12.2873	12.2712	12.3762	12.2698	+	SFR-KO Nov_WT Nov	0.0050433	0.0262147	-0.311558	-3.57622	Lrpprc
14.7272	14.2128	14.5497	14.5674	14.6887	14.3299	14.1691	14.4181	14.4913	14.4872	14.6815	14.6457	+	SFR-KO Nov_WT Nov	0.00505402	0.0261805	0.265238	3.57494	Hip1
17.2256	17.3004	17.0945	17.5534	17.1106	17.3246	17.314	17.2874	17.2066	17.1871	17.1034	16.9533	+	SFR-KO Nov_WT Nov	0.00505916	0.0261388	-0.218645	-3.57433	Msn
11.3854	12.2428	11.5967	12.3466	11.4458	11.8206	11.5533	11.7197	12.3254	11.3191	NaN	11.1638	+	SFR-KO Nov_WT Nov	0.00511746	0.0265019	-0.619239	-3.67469	Rps6ka1
12.7596	12.407	12.6071	12.1316	12.8251	12.4223	12.7348	12.4986	12.0879	12.7312	12.738	12.8562	+	SFR-KO Nov_WT Nov	0.00512704	0.0265121	0.37251	3.56632	Tjp2
10.4921	10.257	11.1292	10.0648	10.939	10.5361	10.3404	10.2827	10.7358	10.8058	11.0781	10.7048	+	SFR-KO Nov_WT Nov	0.00515878	0.0267239	0.488674	3.56261	Epb41l3
12.9677	12.7668	13.0761	12.8979	12.9471	12.7391	12.9981	12.7654	12.7208	12.9585	12.9586	13.0901	+	SFR-KO Nov_WT Nov	0.00517741	0.0267933	0.185014	3.56045	Add3
17.4741	17.48	17.3403	17.7702	17.429	17.6518	17.5912	17.9	17.7585	17.5367	17.1565	17.4617	+	SFR-KO Nov_WT Nov	0.00518184	0.0267584	-0.292255	-3.55993	Fmo2
17.0447	17.2339	17.0168	17.8887	15.9254	17.6381	16.9632	17.3865	17.2164	15.1968	16.3724	15.6703	+	SFR-KO Nov_WT Nov	0.00520205	0.0268571	-1.18341	-3.55759	Cbr2
17.5051	16.7773	17.4078	17.1985	17.651	17.1606	17.3692	17.1192	17.2713	17.6595	17.3906	17.3766	+	SFR-KO Nov_WT Nov	0.00521267	0.0268296	0.349098	3.55637	Pdlim1
11.8352	10.9019	11.8829	10.9561	11.4279	10.8998	11.2804	10.8656	11.5439	11.1692	11.8078	11.7835	+	SFR-KO Nov_WT Nov	0.00529368	0.0271497	0.576471	3.54711	Ncoa5
14.6182	14.3094	14.7009	14.3484	14.4511	14.4487	14.3124	14.2653	14.5592	14.537	14.6694	14.5278	+	SFR-KO Nov_WT Nov	0.00531119	0.0271218	0.210163	3.54513	Psmd11
12.1281	12.7461	12.196	12.3519	11.7202	12.4073	12.207	12.2195	12.3636	11.942	12.0389	12.041	+	SFR-KO Nov_WT Nov	0.00535631	0.0272265	-0.3715	-3.54005	Man2c1
15.8018	15.3495	15.6867	15.4022	15.532	15.2112	15.2878	15.4223	15.6034	15.4639	15.8965	15.937	+	SFR-KO Nov_WT Nov	0.00535741	0.0271765	0.34021	3.53993	Ap2s1
13.8754	12.9861	13.1871	12.2901	13.8085	12.5426	13.2688	11.9558	12.3994	12.7516	13.8052	13.7503	+	SFR-KO Nov_WT Nov	0.00538588	0.0273174	0.955893	3.53675	Retn
11.1511	12.1197	10.8514	11.9471	11.2563	11.801	11.8843	11.7736	10.9846	10.7572	10.879	11.4594	+	SFR-KO Nov_WT Nov	0.00547107	0.0277949	-0.692649	-3.52734	Wdr82
10.6758	11.3154	10.5697	11.3313	11.3285	11.3615	11.5168	11.408	NaN	11.1721	10.6198	10.5755	+	SFR-KO Nov_WT Nov	0.00552259	0.0278757	-0.563047	-3.62569	Bcor
12.47	10.398	12.5028	11.7398	12.1045	11.4297	10.9948	10.305	11.5365	11.2447	12.709	12.2562	+	SFR-KO Nov_WT Nov	0.00553163	0.0279197	1.14721	3.52074	Itm2b
14.5819	15.0854	14.8107	14.9469	14.4146	14.9394	15.1617	14.9372	14.7278	14.3036	14.8562	14.5747	+	SFR-KO Nov_WT Nov	0.005604	0.0282332	-0.376102	-3.51295	Nlrx1
11.3854	11.7033	11.6145	11.7906	10.9774	11.82	11.8248	11.8549	11.4729	11.2022	11.5255	10.8298	+	SFR-KO Nov_WT Nov	0.00564964	0.0283782	-0.488608	-3.50809	Tsg101
12.0855	11.66	11.693	11.3177	12.1501	11.6983	11.6234	11.3756	11.7893	12.1296	11.7287	12.1102	+	SFR-KO Nov_WT Nov	0.00568029	0.028392	0.405481	3.50485	Prpf3
11.2227	12.8896	11.4066	12.5162	10.6084	12.0015	11.6512	13.8539	11.9541	10.9861	10.6068	11.8999	+	SFR-KO Nov_WT Nov	0.00568918	0.0284348	-1.35598	-3.50391	Sh3d21
14.7986	15.0066	14.5762	14.8646	14.4378	15.2627	14.7057	14.7894	14.9978	14.6304	14.6635	14.5168	+	SFR-KO Nov_WT Nov	0.00574021	0.0285497	-0.333889	-3.49857	Lrrc17
9.76207	NaN	9.55167	8.7233	NaN	8.44803	8.62743	NaN	9.18769	NaN	10.0953	NaN	+	SFR-KO Nov_WT Nov	0.00575086	0.0285921	1.0564	4.61703	Ggh
12.2889	12.3711	12.059	12.7052	11.8964	12.3614	12.4748	12.4928	12.1911	11.8813	12.1219	12.26	+	SFR-KO Nov_WT Nov	0.00579979	0.0286342	-0.348147	-3.49239	Pde3a
10.3656	NaN	9.89469	9.59059	9.83351	NaN	9.60477	9.68032	9.33555	10.5009	9.92643	10.2844	+	SFR-KO Nov_WT Nov	0.00587227	0.0288849	0.581445	3.7199	Fam172a
12.1209	12.2797	12.01	12.2628	11.837	12.1258	12.19	12.1809	12.147	12.0458	12.1064	12.0476	+	SFR-KO Nov_WT Nov	0.00590654	0.0290197	-0.169756	-3.48148	Ctps1
13.6128	12.2788	12.9837	12.876	13.3466	12.8517	12.7729	12.5312	12.5968	12.7536	13.2664	13.1373	+	SFR-KO Nov_WT Nov	0.00603632	0.0295484	0.532185	3.46849	Serinc3
14.6813	14.3224	14.453	14.2279	14.7907	14.3227	14.5888	14.4137	14.5326	14.6072	14.6791	14.7352	+	SFR-KO Nov_WT Nov	0.00606619	0.0296243	0.256399	3.46554	Septin2
14.3885	14.5339	14.4935	14.5521	14.4362	14.6648	14.7944	14.676	14.6118	14.4657	14.4639	14.5917	+	SFR-KO Nov_WT Nov	0.00610537	0.0298286	-0.165584	-3.4617	Gnas
15.8357	14.9969	16.2435	15.3901	15.8114	15.4179	15.2119	15.185	16.1333	15.9193	16.3644	16.0197	+	SFR-KO Nov_WT Nov	0.00612829	0.0299251	0.643133	3.45946	Ccnb3
11.899	12.3623	12.3175	12.3199	11.7479	12.3903	12.1792	12.3411	12.1863	11.8828	11.775	12.1289	+	SFR-KO Nov_WT Nov	0.0061558	0.0301068	-0.337988	-3.45679	Icam1
13.286	13.0158	13.3967	13.2439	13.2449	13.2922	12.9866	12.9357	13.2169	13.3425	13.471	13.4914	+	SFR-KO Nov_WT Nov	0.00618311	0.0302593	0.25689	3.45414	Nudt21
NaN	11.3767	10.9961	11.1502	10.1669	NaN	11.0676	11.238	11.1709	10.5704	10.6018	NaN	+	SFR-KO Nov_WT Nov	0.00623292	0.0304184	-0.616879	-3.85734	Prkag2
12.4049	10.7251	11.9433	10.3327	12.4832	10.604	11.3049	NaN	11.8663	12.039	11.3851	12.0359	+	SFR-KO Nov_WT Nov	0.00623761	0.0303858	1.08196	3.54777	Ifitm3
12.0964	11.9235	12.0806	11.5615	12.2445	12.0617	11.2399	11.7549	11.4683	12.2546	11.8958	12.3404	+	SFR-KO Nov_WT Nov	0.00625529	0.0304594	0.48375	3.44722	Ltbp3
16.3236	16.2528	16.346	16.6203	16.2636	16.6763	16.5608	16.6144	16.4941	16.4072	16.1615	16.0883	+	SFR-KO Nov_WT Nov	0.00642185	0.0313157	-0.271391	-3.43154	Lamb2
12.2953	12.3449	11.9819	12.5344	12.0059	12.2899	12.3981	12.7014	12.619	12.2853	11.8634	12.3123	+	SFR-KO Nov_WT Nov	0.00642654	0.0313239	-0.357263	-3.43111	Sqor
14.7918	14.4776	14.7898	14.6086	14.7873	14.5205	14.5824	14.6892	14.6226	14.5938	14.7557	14.6972	+	SFR-KO Nov_WT Nov	0.006433	0.0313181	0.152466	3.43051	Snx6
13.8881	13.3283	13.7282	13.5171	14.0652	13.5429	13.6098	13.6041	13.8218	13.6982	13.8599	14.0267	+	SFR-KO Nov_WT Nov	0.00644503	0.0313684	0.307051	3.42939	Ilf2
14.0742	13.6684	13.7894	13.519	13.9837	13.4644	13.5277	13.7294	13.754	13.6385	13.8731	13.9788	+	SFR-KO Nov_WT Nov	0.00645952	0.0313765	0.279131	3.42806	Nono
14.281	14.6318	14.6802	14.6765	14.455	14.8692	14.8583	14.739	14.9092	14.722	14.3428	14.4163	+	SFR-KO Nov_WT Nov	0.00650057	0.0316224	-0.297733	-3.42428	Ethe1
11.78	11.9155	11.544	12.0816	11.5343	12.1552	11.8778	11.8137	11.7476	11.2412	11.7787	11.5893	+	SFR-KO Nov_WT Nov	0.00652812	0.0316859	-0.35398	-3.42176	Trappc11
14.4263	13.8954	14.1009	13.6353	14.526	13.9444	14.1122	13.8922	14.1924	14.2911	14.181	14.2459	+	SFR-KO Nov_WT Nov	0.00654537	0.0317352	0.349902	3.42019	Rpl5
11.0036	11.6636	11.3895	11.5361	11.2719	11.7856	11.7628	11.7036	11.6138	11.5807	11.5251	11.3982	+	SFR-KO Nov_WT Nov	0.0065995	0.0319235	-0.316085	-3.41528	Mmut
12.2346	12.3712	12.3785	12.4184	11.6629	12.5773	12.3438	12.4077	12.7269	12.0588	12.1556	11.8879	+	SFR-KO Nov_WT Nov	0.00673845	0.0326806	-0.411165	-3.40287	Adgre5
12.6358	13.6467	13.1096	13.4432	12.9662	13.4571	13.5226	13.4901	12.9965	12.9462	12.9373	13.3212	+	SFR-KO Nov_WT Nov	0.00677395	0.0328943	-0.439982	-3.39975	Sucla2
9.15412	9.68931	9.08738	9.33777	9.2108	9.74522	9.57486	9.66658	9.46224	8.91384	9.63306	8.89664	+	SFR-KO Nov_WT Nov	0.00678534	0.0328789	-0.430024	-3.39875	Pten
13.5748	13.1905	13.7144	13.4636	13.6728	13.3026	13.5164	13.4768	13.5715	13.6327	13.5592	13.668	+	SFR-KO Nov_WT Nov	0.00678734	0.032829	0.216754	3.39857	Rnpep
12.1815	12.3253	12.4191	12.8735	12.0998	12.6441	12.5233	12.6468	12.2451	12.1178	12.1804	12.0674	+	SFR-KO Nov_WT Nov	0.00679562	0.0327862	-0.36534	-3.39785	Arl2
15.4871	14.9408	15.3367	15.0589	15.3314	14.986	14.971	15.0923	14.9966	14.9113	15.402	15.2969	+	SFR-KO Nov_WT Nov	0.00691438	0.0332874	0.286641	3.38754	Ganab
12.2242	11.8843	11.9365	11.3808	12.4446	11.6708	11.8508	11.901	12.0882	12.3987	12.163	12.1421	+	SFR-KO Nov_WT Nov	0.00697156	0.0335464	0.422199	3.38264	Mrrf
14.3399	14.5242	14.5049	14.6501	14.3033	14.5439	14.6047	14.6048	14.5831	14.6001	14.283	14.3766	+	SFR-KO Nov_WT Nov	0.0069837	0.0334957	-0.18381	-3.38161	Gpd1l
13.1512	13.5668	12.8143	13.4798	13.0511	13.4545	13.2655	13.3867	13.4221	12.5789	13.3794	13.1304	+	SFR-KO Nov_WT Nov	0.00709569	0.0338425	-0.41168	-3.37215	Eif6
13.1131	12.5627	12.7043	12.5942	12.7671	12.4605	12.425	12.3615	12.6127	12.6562	12.619	12.9313	+	SFR-KO Nov_WT Nov	0.00710676	0.0338325	0.295698	3.37122	Sub1
13.0901	13.4094	13.0854	13.4492	13.0235	13.1217	13.4248	13.4782	13.1725	13.2281	12.8932	13.1542	+	SFR-KO Nov_WT Nov	0.00721516	0.0342184	-0.263567	-3.36223	FAM120A
11.8112	11.5703	11.9414	10.911	12.1104	11.3536	11.663	11.1327	11.3354	11.9356	11.3445	12.0093	+	SFR-KO Nov_WT Nov	0.00723265	0.0342828	0.531076	3.36079	Gsta4
12.5015	12.555	11.977	13.2961	11.3292	12.9385	12.5677	12.75	12.5132	11.0942	12.4327	11.9674	+	SFR-KO Nov_WT Nov	0.00724641	0.0342449	-0.8864	-3.35967	Nox4
9.82935	10.8227	NaN	10.6051	NaN	10.6475	10.408	10.7955	NaN	NaN	10.3551	9.76775	+	SFR-KO Nov_WT Nov	0.00725288	0.0342139	-0.671691	-3.98366	Ttc1
13.4386	13.5308	13.4149	13.5931	13.4056	13.6742	13.7029	13.5494	13.736	13.6531	13.3034	13.37	+	SFR-KO Nov_WT Nov	0.007253	0.0341559	-0.20014	-3.35913	Ehbp1l1
10.7661	10.4487	10.8905	10.02	10.8445	10.1798	10.5164	10.2309	10.5751	10.7686	10.3286	10.853	+	SFR-KO Nov_WT Nov	0.00725937	0.0341184	0.413399	3.3586	Snrpg
13.7161	13.6864	13.2957	13.7287	13.6168	13.8601	13.7282	13.7242	13.6572	13.5193	13.2934	13.4122	+	SFR-KO Nov_WT Nov	0.00728069	0.0341824	-0.255208	-3.35686	Psmd7
11.4627	11.9201	11.6902	11.9439	11.2041	11.8945	11.4273	11.7781	11.5533	10.8776	11.0215	11.2664	+	SFR-KO Nov_WT Nov	0.00728227	0.0341315	-0.499078	-3.35673	Gmppa
12.5526	12.7928	12.2384	12.3871	12.1559	12.8064	12.7027	12.3695	12.6762	11.7356	12.1707	12.2036	+	SFR-KO Nov_WT Nov	0.00736008	0.0343502	-0.446326	-3.35042	Mcee
12.9968	12.366	12.999	12.6904	13.0436	12.506	12.9134	12.5404	12.3198	13.4306	12.6016	13.0799	+	SFR-KO Nov_WT Nov	0.00737973	0.0344739	0.469253	3.34884	Gaa
NaN	10.7001	NaN	NaN	10.2942	10.7782	NaN	10.9522	NaN	10.1472	NaN	10.4051	+	SFR-KO Nov_WT Nov	0.00746262	0.0348255	-0.52798	-5.00526	Srcin1
11.6849	11.774	11.6123	12.8495	10.6247	12.5646	11.8373	11.7121	12.0022	11.1464	11.5245	10.6282	+	SFR-KO Nov_WT Nov	0.00754196	0.0351022	-0.919818	-3.33594	Rasl12
16.1008	15.5511	16.1521	15.8456	15.8567	15.8437	15.7106	15.7144	15.8404	15.8607	16.2504	15.9364	+	SFR-KO Nov_WT Nov	0.00756687	0.0351304	0.275192	3.33398	Eef1g
12.202	12.0775	12.3836	11.9334	12.4512	11.7526	11.5444	11.7801	12.3665	12.3064	12.421	12.1975	+	SFR-KO Nov_WT Nov	0.00762912	0.0353656	0.417867	3.32912	Eif4b
10.0969	9.47413	10.1971	10.0352	10.0018	9.06683	9.7528	9.64221	9.91424	10.1532	10.188	10.1325	+	SFR-KO Nov_WT Nov	0.00763946	0.0353467	0.480695	3.32832	Mavs
10.08	10.1773	9.86641	10.5728	10.2949	10.5764	10.4093	10.0994	10.3162	9.46535	9.88702	9.70583	+	SFR-KO Nov_WT Nov	0.00765725	0.0353744	-0.475307	-3.32694	Zc3h7b
16.3346	15.9839	16.3716	16.3002	16.2828	16.1426	16.1272	16.1661	16.267	16.2622	16.4318	16.3471	+	SFR-KO Nov_WT Nov	0.00773407	0.0357209	0.173858	3.32103	Anxa1
12.761	12.9379	12.8552	12.9842	12.5545	13.0789	12.6997	12.8787	13.2306	12.5859	12.6892	12.636	+	SFR-KO Nov_WT Nov	0.00778982	0.0359138	-0.288044	-3.31677	Mars1
11.6551	10.8026	11.2834	11.1394	11.0701	11.2934	10.9059	10.8765	11.0745	11.4008	11.5587	11.8642	+	SFR-KO Nov_WT Nov	0.00783002	0.0360596	0.456686	3.31372	Plrg1
13.9446	13.0485	13.7655	13.6262	13.8505	13.7269	13.61	13.3291	13.7001	13.8741	13.9237	13.8962	+	SFR-KO Nov_WT Nov	0.00786768	0.0360992	0.36897	3.31088	G3bp1
12.0309	12.4613	12.1468	12.2929	12.2057	12.3934	12.4098	12.5409	12.1	12.2595	12.0345	12.027	+	SFR-KO Nov_WT Nov	0.0078927	0.0361452	-0.249001	-3.309	Dock7
17.9523	17.5569	17.6871	17.6489	17.7995	17.7523	17.5772	17.4324	17.6163	17.6605	17.8737	17.9391	+	SFR-KO Nov_WT Nov	0.00791402	0.0361779	0.221339	3.3074	Hnrnpa2b1
9.0473	10.5564	NaN	9.7119	9.95591	10.0932	10.3665	10.4722	NaN	8.58669	9.45722	9.34858	+	SFR-KO Nov_WT Nov	0.00795309	0.0361908	-0.960901	-3.51073	Grcc10
13.0504	13.7196	13.3121	13.2793	13.1619	13.5206	13.5728	13.587	13.206	13.0317	13.1529	13.3063	+	SFR-KO Nov_WT Nov	0.00796699	0.0361839	-0.311667	-3.30345	Suclg2
14.4759	14.5983	14.7557	15.0344	14.2033	14.6513	14.8683	14.9655	14.8421	14.5813	14.4875	14.4372	+	SFR-KO Nov_WT Nov	0.00797717	0.0361836	-0.336504	-3.30269	Itga5
13.088	12.494	12.9624	12.6431	12.7871	12.8655	12.6277	12.674	12.7985	12.9545	12.8884	12.8133	+	SFR-KO Nov_WT Nov	0.00803874	0.0363928	0.231796	3.29814	Pofut2
13.2826	13.1413	13.3799	13.2273	13.2209	13.2077	13.1687	13.0366	13.0188	13.4037	13.2118	13.5407	+	SFR-KO Nov_WT Nov	0.00810768	0.036634	0.206531	3.29308	Scpep1
13.352	13.1204	13.3201	13.161	13.3679	13.187	13.2131	13.1456	13.1835	13.11	13.3877	13.4485	+	SFR-KO Nov_WT Nov	0.00813036	0.0367308	0.16261	3.29143	Psmd1
13.5282	13.0973	13.4764	13.3201	13.3706	13.1869	13.1777	13.0009	13.2033	13.1665	13.3993	13.6823	+	SFR-KO Nov_WT Nov	0.00818668	0.036886	0.27288	3.28734	Samhd1
11.9492	11.0107	11.962	NaN	11.8352	11.1977	11.5524	11.2806	11.8474	12.5612	11.8609	11.815	+	SFR-KO Nov_WT Nov	0.00819951	0.0369431	0.619483	3.3744	Cox6a1
11.5758	12.3114	11.6993	11.9901	11.6329	11.9006	12.1744	12.3349	12.1556	12.179	11.5705	11.8662	+	SFR-KO Nov_WT Nov	0.00825902	0.0371818	-0.390535	-3.28214	Arhgef17
11.5525	10.2536	11.0562	10.8399	11.3874	10.7719	10.6571	10.4519	11.151	10.9715	11.1651	11.0789	+	SFR-KO Nov_WT Nov	0.00829374	0.0373355	0.514401	3.27966	Antxr2
13.9699	13.9764	14.1262	13.8581	14.3871	13.7625	14.034	13.9389	13.906	14.2944	13.9959	14.3534	+	SFR-KO Nov_WT Nov	0.00834957	0.037534	0.275166	3.27569	Plin3
15.9991	15.64	15.9336	15.7127	15.8695	15.4514	15.5896	15.5557	15.7036	15.5437	15.8838	15.9685	+	SFR-KO Nov_WT Nov	0.00838157	0.0375832	0.25755	3.27343	Anpep
14.9659	14.8996	14.9579	14.8091	14.9847	14.8796	14.931	14.8351	14.7874	14.8715	15.0295	14.9428	+	SFR-KO Nov_WT Nov	0.00839299	0.0375806	0.101763	3.27262	Txndc5
12.1843	10.6949	12.0734	10.7131	12.3094	11.6547	11.9555	11.4602	12.0741	12.3446	12.3087	12.2036	+	SFR-KO Nov_WT Nov	0.00842679	0.0376876	0.811913	3.27025	Fahd2a
14.3226	13.2297	14.0223	13.3633	14.1812	13.7723	13.7009	13.5005	14.2946	14.2053	14.1922	14.0788	+	SFR-KO Nov_WT Nov	0.00844042	0.0376849	0.523494	3.26929	Rac1
13.2007	13.8821	13.4813	13.6661	13.0546	13.7034	13.72	13.6195	13.2321	12.8888	13.3461	13.3726	+	SFR-KO Nov_WT Nov	0.00854143	0.0381124	-0.413189	-3.26226	Pgrmc2
12.2855	12.306	12.1622	11.506	12.788	11.9374	11.9193	12.039	11.7374	12.8044	12.0953	12.6981	+	SFR-KO Nov_WT Nov	0.00860321	0.0383654	0.564724	3.258	Atp6v1g1
13.038	12.6174	13.0839	12.7667	12.9994	12.6019	12.7992	12.7432	13.1425	12.9342	13.252	13.1967	+	SFR-KO Nov_WT Nov	0.008623	0.0384064	0.30556	3.25664	Mcrip1
13.245	13.5207	13.133	NaN	12.7977	13.1382	13.3148	13.3589	13.4281	13.0542	13.0789	13.0385	+	SFR-KO Nov_WT Nov	0.00866537	0.0384537	-0.294255	-3.33962	Tmem231
13.8331	13.9531	13.7048	14.0128	13.5539	13.9359	13.8851	14.0123	13.7219	13.4125	13.718	13.782	+	SFR-KO Nov_WT Nov	0.00870552	0.038571	-0.252782	-3.25102	Nampt
11.9858	12.2469	12.1396	12.1198	11.7099	12.3644	12.114	12.1897	12.1698	11.6343	12.099	11.6598	+	SFR-KO Nov_WT Nov	0.00870993	0.0386051	-0.329365	-3.25072	Pdp1
NaN	10.3966	NaN	10.4762	9.90952	10.1467	10.3931	9.85231	9.79567	9.1216	9.52869	9.41103	+	SFR-KO Nov_WT Nov	0.00871833	0.0385819	-0.684047	-3.44816	Cstf2t
15.1711	15.009	15.2321	15.0774	15.2516	14.9221	15.0689	15.1113	14.9875	15.2378	15.0178	15.1549	+	SFR-KO Nov_WT Nov	0.0087492	0.0387048	0.148182	3.24806	Anxa4
10.8455	12.0524	11.085	11.6713	10.9534	11.5997	11.5212	11.8023	10.7735	10.9927	11.1469	10.7963	+	SFR-KO Nov_WT Nov	0.00878693	0.0387322	-0.600066	-3.24552	Bod1
10.3695	10.9621	10.8201	NaN	10.0433	11.2685	11.1503	10.9263	NaN	9.86327	10.7393	10.4506	+	SFR-KO Nov_WT Nov	0.00884429	0.0389684	-0.695788	-3.43843	Afg1l
14.7028	15.1217	14.9472	15.103	14.6974	15.0618	14.9743	14.934	14.8041	14.6951	14.828	14.8567	+	SFR-KO Nov_WT Nov	0.00887532	0.0390458	-0.211963	-3.23961	Idh3a
10.3509	9.93028	10.7022	9.64085	10.7354	10.027	10.2174	10.0816	10.4783	10.5511	10.2337	10.5157	+	SFR-KO Nov_WT Nov	0.00888185	0.0389905	0.452252	3.23917	Gstz1
12.2953	11.8874	12.7415	12.3741	13.1008	12.1999	11.3759	10.9435	12.1936	12.354	13.0238	12.6213	+	SFR-KO Nov_WT Nov	0.00888297	0.0389795	0.860388	3.2391	Ighg2c
13.0918	13.0531	13.0518	13.3288	12.6714	13.5006	13.2192	13.2525	13.442	12.7306	13.2331	12.6483	+	SFR-KO Nov_WT Nov	0.00889022	0.0389308	-0.394886	-3.23862	Dsp
18.265	17.5963	18.2938	17.9131	18.0743	17.9722	17.5098	17.7964	18.0506	18.0147	18.1294	18.0173	+	SFR-KO Nov_WT Nov	0.00895707	0.0391209	0.326024	3.23419	Ltbp4
11.8896	10.3897	11.0961	11.1857	12.3533	11.0392	11.3426	10.9036	11.6166	12.1154	11.8693	11.8669	+	SFR-KO Nov_WT Nov	0.00896596	0.0391034	0.78554	3.23361	Rpl10
11.4572	12.1205	11.771	NaN	11.7949	NaN	12.2425	12.4044	11.7523	11.6887	11.7695	11.3993	+	SFR-KO Nov_WT Nov	0.00901945	0.0392551	-0.483149	-3.42513	Setd3
14.4613	14.6886	14.5772	14.6614	14.4215	14.6173	14.6604	14.6458	14.4628	14.3015	14.4403	14.5357	+	SFR-KO Nov_WT Nov	0.00906112	0.0393437	-0.16644	-3.22738	Mvp
12.0013	12.4853	12.5545	12.7779	11.9323	12.8073	12.3497	12.2588	12.6068	12.1176	12.1789	11.9507	+	SFR-KO Nov_WT Nov	0.00906803	0.0393385	-0.42509	-3.22693	Pdpk1
11.1272	11.5462	10.5023	11.436	10.7042	11.2519	11.438	10.9931	11.0802	10.2714	10.8775	11.088	+	SFR-KO Nov_WT Nov	0.00907711	0.0393333	-0.529146	-3.22634	Ncbp2
14.6187	14.5197	14.4919	14.775	14.608	14.8269	14.7243	14.7088	14.683	14.5646	14.5145	14.5067	+	SFR-KO Nov_WT Nov	0.00909169	0.0393219	-0.155531	-3.22539	Cand1
11.6318	10.4931	10.8962	11.1627	11.2855	10.8715	10.9621	10.7893	10.4748	11.0831	11.4066	11.7005	+	SFR-KO Nov_WT Nov	0.00914434	0.0394783	0.541674	3.22198	Ctsh
9.98598	NaN	9.34575	NaN	9.58186	NaN	8.68958	8.68385	9.33514	9.99165	10.2598	10.5158	+	SFR-KO Nov_WT Nov	0.00914913	0.0394171	1.04395	3.56572	Twsg1
12.7333	13.3629	12.8247	13.2713	12.6813	13.3849	13.2261	13.2846	12.5589	12.3252	12.8185	11.8858	+	SFR-KO Nov_WT Nov	0.00916673	0.0394118	-0.63667	-3.22054	Ngef
10.2949	10.9015	10.9694	10.9286	10.448	10.8968	11.2806	10.9786	11.1381	10.7247	10.0914	10.7474	+	SFR-KO Nov_WT Nov	0.00917974	0.0393941	-0.474736	-3.2197	Arhgef25
16.8892	16.8731	17.0457	17.3861	16.7692	17.2861	17.0701	17.3083	17.4441	17.0876	16.7383	16.6899	+	SFR-KO Nov_WT Nov	0.009188	0.039358	-0.357959	-3.21917	Pgm5
12.039	11.6545	12.3642	11.5681	11.9788	11.6412	11.8305	11.6921	11.9147	11.677	12.2883	12.1487	+	SFR-KO Nov_WT Nov	0.00920114	0.0393467	0.365814	3.21833	Smap2
10.4052	10.9769	10.5853	10.9908	10.2136	10.5298	10.5907	10.721	10.6631	10.59	9.89379	10.1146	+	SFR-KO Nov_WT Nov	0.00926642	0.0395692	-0.444989	-3.21416	Plekha1
11.3335	12.1962	11.8693	12.2616	11.8218	12.0649	12.2355	12.4169	12.4663	12.3755	11.2223	11.4153	+	SFR-KO Nov_WT Nov	0.00926913	0.0395146	-0.600645	-3.21399	Mmp17
18.3433	17.6953	18.2847	17.8984	18.0579	17.9786	17.6696	17.8331	18.1176	17.8919	18.2983	18.2349	+	SFR-KO Nov_WT Nov	0.0093819	0.0399387	0.319729	3.20686	Prelp
12.4567	11.7964	12.1317	11.6602	12.6136	11.469	11.8806	11.5852	10.9569	12.3153	11.4809	12.4562	+	SFR-KO Nov_WT Nov	0.0094195	0.0399632	0.68435	3.2045	Qki
14.6311	15.1378	14.6554	15.1249	14.5899	14.9279	14.8293	15.176	14.5032	14.3541	14.6182	14.6414	+	SFR-KO Nov_WT Nov	0.00943502	0.039945	-0.368181	-3.20353	Atic
12.8057	13.3431	13.2008	13.2944	12.7195	13.307	13.2513	13.3693	12.9088	12.7888	12.8297	13.1018	+	SFR-KO Nov_WT Nov	0.00945243	0.0400244	-0.337896	-3.20244	Galk1
11.3587	10.9057	11.3653	10.7023	11.4741	11.3405	10.9554	11.0983	11.2876	11.3135	11.3582	11.3662	+	SFR-KO Nov_WT Nov	0.00947723	0.0399878	0.32438	3.2009	Bag6
13.0587	12.4764	13.1182	12.7693	12.8888	12.7267	12.7017	12.4392	12.9264	12.8869	12.8133	12.9831	+	SFR-KO Nov_WT Nov	0.00949027	0.0399696	0.284863	3.20009	Stx12
15.059	15.3976	15.1746	15.3384	15.0309	15.2912	15.2971	15.1128	15.1244	14.893	15.058	15.1472	+	SFR-KO Nov_WT Nov	0.00950195	0.0399574	-0.199791	-3.19936	Pdha1
15.1874	14.905	14.9187	14.8144	15.3034	14.8518	14.8193	14.9866	14.924	14.9547	15.054	15.2861	+	SFR-KO Nov_WT Nov	0.00955359	0.0401153	0.233858	3.19617	Sun2
10.4039	9.1453	10.0305	NaN	9.9534	8.64995	9.64747	NaN	9.71543	10.0804	NaN	10.1262	+	SFR-KO Nov_WT Nov	0.00956451	0.0401939	0.829327	3.53259	Tmbim1
13.803	14.2713	13.9324	14.1387	13.7787	14.0072	14.1486	14.1912	13.8439	13.1345	13.7947	13.6417	+	SFR-KO Nov_WT Nov	0.00956597	0.0401331	-0.419304	-3.19541	Purb
11.8752	12.8215	11.6909	12.7832	10.8565	11.8676	11.7488	12.4922	11.475	9.66616	10.5811	10.8003	+	SFR-KO Nov_WT Nov	0.009573	0.0401027	-1.28635	-3.19497	Tsr2
12.1395	11.309	11.5398	11.5073	11.8978	11.3979	11.5015	11.6089	11.5261	11.9528	11.5045	11.9895	+	SFR-KO Nov_WT Nov	0.00963628	0.0402956	0.362218	3.19109	Fbxo22
11.8746	11.2955	11.5865	11.051	11.6563	11.1732	11.5377	11.183	11.1654	11.2754	11.5493	11.4865	+	SFR-KO Nov_WT Nov	0.00966414	0.0404277	0.337123	3.18939	Phc2
10.9642	10.5997	11.4677	10.2331	11.1601	9.9143	10.688	10.7735	11.0507	11.3511	10.973	10.9566	+	SFR-KO Nov_WT Nov	0.00969593	0.0405293	0.602269	3.18746	Rab9a
10.0041	10.3791	9.15312	10.3954	10.1688	10.9761	10.3921	10.9433	9.85893	9.02513	NaN	9.57314	+	SFR-KO Nov_WT Nov	0.00972636	0.0406066	-0.905988	-3.26719	Fez2
15.1945	14.8925	15.0921	14.9451	15.0897	15.1305	14.939	14.7651	15.0511	15.0839	15.3656	15.2035	+	SFR-KO Nov_WT Nov	0.00977049	0.0407376	0.217661	3.18294	Tsn
14.3946	14.6429	14.518	14.8393	14.112	14.9311	14.6664	14.3705	14.3856	14.2713	14.1628	14.2469	+	SFR-KO Nov_WT Nov	0.00991343	0.0412874	-0.355053	-3.17439	Mtch2
12.1003	10.1565	11.3405	10.5321	11.8892	10.5137	11.442	10.7519	11.6682	11.9451	11.1811	12.236	+	SFR-KO Nov_WT Nov	0.00998386	0.0414948	0.937962	3.17022	Nop10
11.5017	11.9844	11.9433	12.027	11.6468	11.824	11.7002	11.9323	12.1017	11.6771	11.3106	11.3961	+	SFR-KO Nov_WT Nov	0.0100379	0.0417015	-0.348987	-3.16705	Pi16
11.769	10.0613	11.9841	11.2965	11.8509	10.7414	11.078	10.2995	11.5876	11.5888	11.2543	11.5933	+	SFR-KO Nov_WT Nov	0.0100592	0.0417109	0.8293	3.1658	Acat2
13.6003	13.6828	13.4589	13.7537	13.4936	13.59	13.6951	13.835	13.4396	13.2383	13.3915	13.3924	+	SFR-KO Nov_WT Nov	0.0100611	0.0416726	-0.236867	-3.16568	Cul5
14.9365	15.4759	15.1308	15.3238	15.1654	15.5539	15.4289	15.5624	15.0027	14.6266	14.9995	15.1854	+	SFR-KO Nov_WT Nov	0.0101002	0.0417949	-0.383893	-3.16341	Srsf1
13.974	14.5195	13.6528	14.4039	13.5481	14.5441	15.237	14.9244	14.1772	13.7076	14.7454	13.3622	+	SFR-KO Nov_WT Nov	0.0101367	0.041905	-0.802671	-3.16128	Itgb3
11.8318	12.2604	11.8541	12.361	11.1194	12.0861	12.0404	12.3047	11.4947	11.2803	11.6901	11.2688	+	SFR-KO Nov_WT Nov	0.0101394	0.0418548	-0.583813	-3.16112	Bak1
14.8917	14.0052	14.7969	14.6632	14.9468	14.5882	14.6466	14.2385	14.8025	15.0621	15.0412	14.75	+	SFR-KO Nov_WT Nov	0.0101608	0.0418639	0.424073	3.15989	Atox1
14.5077	14.2305	14.3806	14.0966	14.5092	14.3768	14.2129	14.0939	14.1153	14.2216	14.3108	14.4142	+	SFR-KO Nov_WT Nov	0.0101738	0.041873	0.203018	3.15913	Pcyox1
12.3222	12.4906	11.9173	12.7434	12.4542	12.5391	12.7079	13.0254	12.4299	12.4466	12.1974	12.3093	+	SFR-KO Nov_WT Nov	0.0101945	0.0418466	-0.381523	-3.15793	Ppp5c
15.5971	15.3799	15.6624	15.5809	15.6398	15.317	15.5077	15.4406	15.4509	15.5408	15.5184	15.5602	+	SFR-KO Nov_WT Nov	0.0102007	0.0418321	0.14028	3.15758	Ctsb
14.7722	14.6812	14.597	15.0157	14.5767	14.7335	14.881	14.8527	14.7503	14.4871	14.6612	14.6251	+	SFR-KO Nov_WT Nov	0.0102605	0.0421118	-0.199187	-3.15414	Rars1
12.5058	12.8792	12.2868	13.508	11.0357	13.4421	12.3462	12.7029	13.0345	10.3177	12.5987	10.861	+	SFR-KO Nov_WT Nov	0.0102694	0.042091	-1.38451	-3.15363	Gamt
15.5706	14.9903	15.1252	15.0631	15.3883	15.1613	15.3582	15.0366	15.1733	15.3216	15.4838	15.4892	+	SFR-KO Nov_WT Nov	0.0102709	0.0420293	0.265974	3.15355	Ssr4
11.9002	10.7239	11.0087	10.4899	11.5663	NaN	10.1807	10.2809	11.4187	11.3829	11.0873	11.915	+	SFR-KO Nov_WT Nov	0.0103356	0.0423309	0.857932	3.22922	Hmgb3
15.2496	15.118	14.9137	15.4531	14.9655	15.3128	15.1524	15.2971	15.2705	14.9378	15.0389	15.1309	+	SFR-KO Nov_WT Nov	0.0103484	0.0423392	-0.227934	-3.14912	Got2
16.781	16.6427	16.687	16.9907	16.6092	16.9238	16.7406	16.8529	16.8609	16.4344	16.6069	16.5753	+	SFR-KO Nov_WT Nov	0.0103655	0.0423474	-0.219644	-3.14815	Prdx1
14.9511	14.6083	15.0666	14.7719	14.9901	14.9416	14.7699	14.6759	14.9628	14.975	15.0953	14.8882	+	SFR-KO Nov_WT Nov	0.0103949	0.0424373	0.205959	3.14649	Immt
12.9108	12.6427	13.2667	12.6442	12.7526	12.453	12.5207	12.5763	12.8347	12.9031	12.7199	12.9235	+	SFR-KO Nov_WT Nov	0.0104588	0.0426608	0.300813	3.14288	Stab1
NaN	15.1908	12.9051	14.14	NaN	13.4128	14.6881	15.3211	13.5951	12.7092	12.5028	NaN	+	SFR-KO Nov_WT Nov	0.010581	0.0430291	-1.68562	-3.45766	Mkln1
13.3503	13.5612	13.4007	13.6018	13.4247	13.5608	13.591	13.5566	13.6599	13.6146	13.527	13.3974	+	SFR-KO Nov_WT Nov	0.0106276	0.0432627	-0.136075	-3.13347	Aldh7a1
15.3072	15.4711	15.3402	15.4583	15.1063	15.5351	15.6384	15.6599	15.5025	15.4994	15.1532	15.4674	+	SFR-KO Nov_WT Nov	0.0106405	0.043287	-0.231944	-3.13276	Hsd17b10
11.6675	10.8243	11.8743	11.2518	11.4653	11.3587	11.1649	10.9083	11.066	11.3184	11.518	11.1827	+	SFR-KO Nov_WT Nov	0.0106688	0.0432764	0.408716	3.13119	B3glct
12.0724	10.8335	11.2899	11.1981	11.8331	10.5748	11.0675	11.122	11.1484	11.1822	12.013	11.2267	+	SFR-KO Nov_WT Nov	0.0106706	0.0432197	0.612181	3.1311	Chid1
12.6823	12.3801	12.6032	12.408	12.703	12.5151	12.7145	12.4084	12.6333	12.735	12.7623	12.9441	+	SFR-KO Nov_WT Nov	0.0107813	0.043671	0.228406	3.12503	Erlin2
12.2367	12.2894	12.4546	12.4476	11.8969	12.5082	12.4247	12.5081	12.4713	12.0797	12.2861	12.0781	+	SFR-KO Nov_WT Nov	0.0107974	0.0436484	-0.269537	-3.12415	Pla2g4a
15.7953	15.9047	15.6613	15.8694	15.6755	15.8668	15.7683	15.95	15.813	15.1643	15.2423	15.6045	+	SFR-KO Nov_WT Nov	0.0107984	0.0435971	-0.338165	-3.1241	Srrt
14.7936	13.9903	14.2833	14.1572	14.3942	14.3196	13.911	13.8207	14.243	14.1932	14.4886	14.4783	+	SFR-KO Nov_WT Nov	0.0108388	0.0436552	0.364933	3.1219	Maob
12.8158	13.1475	12.967	13.0553	12.8744	12.9874	13.0225	13.0143	12.8195	12.8313	12.6518	12.7202	+	SFR-KO Nov_WT Nov	0.0108561	0.0437245	-0.197619	-3.12097	Acad8
12.7098	13.3226	13.0203	13.1928	12.9764	13.2992	13.2841	13.219	13.3308	13.1915	13.1799	13.1266	+	SFR-KO Nov_WT Nov	0.0109808	0.0441605	-0.240695	-3.11426	Plekho2
13.2982	13.5758	13.4301	13.6142	13.4164	13.709	13.722	13.7954	13.9824	13.8042	13.296	13.2755	+	SFR-KO Nov_WT Nov	0.0111046	0.0445665	-0.313061	-3.10767	Gucy1b1
10.7813	11.2235	10.4833	11.6887	10.589	NaN	10.6409	10.9699	11.2315	10.5644	10.3941	10.8074	+	SFR-KO Nov_WT Nov	0.0111465	0.0445886	-0.54768	-3.18213	Trappc5
11.1983	11.3314	11.2596	11.7072	10.8368	11.7977	11.5669	11.1982	11.2203	10.9944	11.2306	10.9299	+	SFR-KO Nov_WT Nov	0.0111476	0.044525	-0.395349	-3.1054	Lsm1
11.5441	NaN	12.0056	11.5849	11.7084	11.2115	11.0216	10.736	11.384	11.7285	11.9063	11.4007	+	SFR-KO Nov_WT Nov	0.0112321	0.044792	0.527977	3.17737	Rpa2
NaN	11.4337	11.32	11.8331	10.7429	11.416	11.1006	11.7722	11.5759	11.2805	10.5156	10.7621	+	SFR-KO Nov_WT Nov	0.0112326	0.0447283	-0.597711	-3.17734	Fetub
9.83858	10.2792	10.5576	10.7824	9.72147	10.1042	10.8691	10.7214	10.0446	9.40062	9.0794	9.45453	+	SFR-KO Nov_WT Nov	0.0112875	0.0449205	-0.791432	-3.09808	Pde6d
12.7104	13.1141	12.477	13.0871	12.8102	12.9973	12.8413	13.0074	12.6141	12.3626	12.7978	12.4745	+	SFR-KO Nov_WT Nov	0.0113579	0.0451291	-0.338124	-3.09443	Usp14
13.0983	14.0247	13.5857	13.8705	13.4132	13.6399	13.7819	14.2075	13.8831	13.8923	12.9244	13.4768	+	SFR-KO Nov_WT Nov	0.0113931	0.0452351	-0.50281	-3.09261	Pfn2
12.5039	10.7991	11.697	11.6847	12.2106	11.4923	11.8243	10.7751	12.2831	12.4846	12.7367	12.5005	+	SFR-KO Nov_WT Nov	0.011413	0.0452617	0.879091	3.09159	Cd81
12.3769	13.2279	13.1053	13.1868	12.8461	13.4922	13.281	13.2823	12.772	12.5735	12.7178	12.9457	+	SFR-KO Nov_WT Nov	0.0115215	0.0457119	-0.44616	-3.08604	Nt5c3b
12.4905	12.7675	12.2555	12.5138	12.2322	12.668	13.072	13.0729	12.323	12.2401	12.4276	12.3555	+	SFR-KO Nov_WT Nov	0.0115386	0.0457433	-0.402654	-3.08517	Rab27a
15.6415	16.5146	16.187	16.7175	15.6656	16.211	16.0423	16.2979	16.0752	15.6183	16.0285	16.0048	+	SFR-KO Nov_WT Nov	0.0115651	0.0458254	-0.45213	-3.08382	Cs
14.403	14.8466	14.424	14.6206	14.4449	14.705	14.6578	14.7582	14.5466	14.0542	14.678	14.4228	+	SFR-KO Nov_WT Nov	0.0115766	0.045789	-0.284673	-3.08324	Usp5
10.194	9.25219	10.4576	9.78587	10.3	10.148	9.73084	9.65117	10.5656	10.5922	10.8077	10.5712	+	SFR-KO Nov_WT Nov	0.0115784	0.045736	0.631512	3.08315	Aup1
10.9472	10.2976	11.225	10.0902	10.7277	10.6177	10.733	10.027	10.4407	10.5605	11.4949	10.6906	+	SFR-KO Nov_WT Nov	0.0116513	0.045913	0.57328	3.07947	Trim32
9.84581	9.61039	10.4887	7.91191	9.82104	8.92425	9.65319	9.40549	9.54935	10.0401	10.2268	10.0463	+	SFR-KO Nov_WT Nov	0.011736	0.0462521	0.902354	3.07522	Lamtor1
14.1227	14.1109	14.1139	14.263	14.0501	14.1938	14.1926	14.1248	14.2639	13.9319	14.0683	14.1227	+	SFR-KO Nov_WT Nov	0.0117785	0.0464224	-0.123227	-3.07309	Sec31a
11.1898	11.8975	11.7632	11.4211	10.9928	12.1434	11.8182	11.8465	11.5352	10.9295	NaN	11.2208	+	SFR-KO Nov_WT Nov	0.0118483	0.0465363	-0.557777	-3.14417	Rnf181
11.3582	10.0948	11.1843	11.3691	11.7336	10.8309	10.9143	10.6654	10.5577	11.0222	11.5731	11.2802	+	SFR-KO Nov_WT Nov	0.0119086	0.0468675	0.619885	3.06665	Snrpb2
12.5352	13.0032	12.503	12.8241	11.885	12.8083	12.926	12.6739	12.6504	12.7684	12.0011	12.4395	+	SFR-KO Nov_WT Nov	0.0119824	0.0472479	-0.458934	-3.06303	Mical2
12.4124	12.1127	12.75	12.2307	12.3408	12.0669	11.8952	11.8014	12.6565	12.6906	12.5024	12.6375	+	SFR-KO Nov_WT Nov	0.0119864	0.0471878	0.428392	3.06283	Papss2
11.4882	12.8909	11.6917	12.3783	11.796	NaN	11.7495	12.3967	11.6717	11.2843	11.1741	11.532	+	SFR-KO Nov_WT Nov	0.0120443	0.0474167	-0.723025	-3.13398	Smarcb1
11.2335	10.0947	10.1428	9.7192	10.7984	9.60056	10.0111	10.3684	10.9549	11.1131	11.2995	11.0236	+	SFR-KO Nov_WT Nov	0.0121269	0.0477559	0.81035	3.056	Xpr1
13.7122	13.5827	13.7614	13.4893	13.969	13.6647	13.7094	13.4652	13.8509	14.2395	13.8585	14.1811	+	SFR-KO Nov_WT Nov	0.0121922	0.0479668	0.326625	3.05286	Gna11
12.1211	12.5178	12.208	12.2642	12.0542	12.4297	12.3784	12.5104	12.2714	11.6219	12.0016	12.3498	+	SFR-KO Nov_WT Nov	0.0125513	0.0494882	-0.335876	-3.03584	Dnajc10
11.2746	11.8782	11.1702	12.1386	11.8544	11.8993	12.4748	12.4105	12.4785	12.2516	10.8301	11.567	+	SFR-KO Nov_WT Nov	0.0125572	0.049453	-0.721979	-3.03557	Ppp1r14a
12.344	12.0313	12.1847	12.0548	12.2417	12.0159	12.0042	11.8497	12.3049	12.204	12.6371	12.3028	+	SFR-KO Nov_WT Nov	0.0126224	0.0497766	0.275589	3.03254	Anp32e
10.2868	11.2647	10.3989	11.206	10.9793	11.4811	10.9112	10.8736	10.7612	10.4789	10.9123	10.4937	+	SFR-KO Nov_WT Nov	0.0126897	0.0499229	-0.4913	-3.02942	4930523C07Rik
11.8475	12.022	11.9302	12.3865	11.2254	12.0915	11.9712	12.052	11.8053	11.5118	11.6766	11.7636	+	SFR-KO Nov_WT Nov	0.0127025	0.0498707	-0.395559	-3.02883	Colgalt1
13.611	13.9069	13.8499	13.7872	13.7667	14.1457	13.9285	14.1536	14.0128	13.9034	13.7422	13.7621	+	SFR-KO Nov_WT Nov	0.0127415	0.049956	-0.21658	-3.02703	Map2k4
11.8316	11.5342	11.7013	11.2922	11.555	11.4523	11.352	11.4132	11.2483	11.3471	11.9054	11.6321	+	SFR-KO Nov_WT Nov	0.0127621	0.0499369	0.280039	3.02609	Glb1
