# Supplementary material for: Declining activity of serum response factor in aging aorta in relation to aneurysm progression[image]
Source: J Biol Chem. 2025 Mar 12;301(4):108400. doi: 10.1016/j.jbc.2025.108400 (PMC12002835; doi:10.1016/j.jbc.2025.108400)
Supplement: Supporting Information Table 5 [file mmc6.xlsx]

## Sheet: Supporting Information Table 5.
Supporting Information Table 5. Differentially expressed proteins in aortae from i8-SRF-KO mice treated with Ang II versus aortae from control mice treated with Ang II.
D:\Mass_spectrometry\Raw_data\Joakim\Lund\68_BA2_1_24925.d	D:\Mass_spectrometry\Raw_data\Joakim\Lund\69_BA3_1_24926.d	D:\Mass_spectrometry\Raw_data\Joakim\Lund\70_BB2_1_24933.d	D:\Mass_spectrometry\Raw_data\Joakim\Lund\72_BB3_1_24934.d	D:\Mass_spectrometry\Raw_data\Joakim\Lund\73_BA4_1_24927.d	D:\Mass_spectrometry\Raw_data\Joakim\Lund\74_BB4_1_24935.d	D:\Mass_spectrometry\Raw_data\Joakim\Lund\76_BA5_1_24928.d	D:\Mass_spectrometry\Raw_data\Joakim\Lund\77_BB5_1_24936.d	D:\Mass_spectrometry\Raw_data\Joakim\Lund\78_BA6_1_24929.d	D:\Mass_spectrometry\Raw_data\Joakim\Lund\79_BB6_1_24937.d	D:\Mass_spectrometry\Raw_data\Joakim\Lund\80_BA7_1_24930.d	D:\Mass_spectrometry\Raw_data\Joakim\Lund\84_G1_1_24931.d	D:\Mass_spectrometry\Raw_data\Joakim\Lund\85_BC1_1_24938.d	C: Student's T-test Significant SFR-KO Oct_WT Oct	C: Student's T-test significant	N: Student's T-test p-value SFR-KO Oct_WT Oct	N: Student's T-test q-value SFR-KO Oct_WT Oct	N: Student's T-test Difference SFR-KO Oct_WT Oct	N: Student's T-test Test statistic SFR-KO Oct_WT Oct	T: Genes
11.95	11.8441	12.4288	12.1211	11.7958	12.3246	12.0012	12.3339	11.8328	12.2615	12.0908	12.0417	12.4671	+	SFR-KO Oct_WT Oct	0.000111123	0.0530909	0.386187	5.84856	Acyp2
12.3595	12.3818	12.8072	12.7229	12.4289	12.7754	12.4669	12.7818	12.4052	12.5277	12.5996	12.3533	12.7767	+	SFR-KO Oct_WT Oct	0.000119792	0.0516667	0.30406	5.79713	Angptl2
10.396	11.3637	12.6232	12.1587	11.3234	11.9579	10.4483	12.0318	9.78743	11.9875	10.9329	10.6198	12.3054	+	SFR-KO Oct_WT Oct	9.51365e-05	0.0496	1.48152	5.95571	Ano1
17.8448	17.8424	18.7661	18.3436	17.7824	18.4059	18.1586	18.2931	17.7639	18.3897	18.0544	18.0415	18.6422	+	SFR-KO Oct_WT Oct	0.00012566	0.0486154	0.546597	5.76452	Anxa5
15.7134	15.6615	16.0575	15.9638	15.7041	15.9092	15.7729	16.0238	15.6555	15.9434	15.7137	15.7304	16.07	+	SFR-KO Oct_WT Oct	9.88052e-07	0.004	0.287248	9.71317	Atp1a1
14.6685	14.8237	16.2212	15.5746	14.8751	15.6065	14.5405	15.3725	14.3678	15.552	14.6649	15.038	15.9412	+	SFR-KO Oct_WT Oct	3.15541e-05	0.0353333	1.00012	6.75047	Flnb
13.3187	13.1202	14.2346	14.0244	13.0222	14.1224	13.4752	14.1228	13.0778	14.1082	13.1983	13.3071	14.299	+	SFR-KO Oct_WT Oct	7.99682e-08	0	0.934808	12.4446	Itga7
12.5716	12.327	13.784	13.2064	12.197	13.2804	12.643	13.3922	12.4007	13.2409	12.6139	12.4656	13.9814	+	SFR-KO Oct_WT Oct	1.42521e-05	0.021	1.02107	7.36272	Kank4
12.3333	12.2974	14.1983	13.3938	12.3043	13.5253	12.257	13.2292	12.5334	13.4398	12.3135	12.1567	13.8872	+	SFR-KO Oct_WT Oct	1.93226e-06	0.00533333	1.2986	9.07514	Limch1
12.8509	11.8798	14.4091	13.7547	12.4278	13.9527	12.1786	13.6229	13.009	13.7266	12.898	12.3518	14.2607	+	SFR-KO Oct_WT Oct	2.64325e-05	0.036	1.44077	6.88385	Lypd8l
15.4596	15.3432	15.5215	15.6632	15.4126	15.5584	15.3687	15.6177	15.3692	15.5685	15.4923	15.4195	15.5694	+	SFR-KO Oct_WT Oct	8.59452e-05	0.056	0.173827	6.0264	Pgm1
12.2172	11.9414	12.7138	12.5665	11.9544	12.504	11.7684	12.4276	11.9665	12.5593	12.1712	12.2235	12.9159	+	SFR-KO Oct_WT Oct	8.87762e-05	0.0515556	0.579864	6.0038	Pxn
16.4805	16.2927	16.9084	16.8304	16.4895	16.9934	16.4437	16.8857	15.9444	16.8468	16.4572	16.2351	16.8503	+	SFR-KO Oct_WT Oct	4.32448e-05	0.0405714	0.551094	6.51725	Tinagl1
