# Supplementary material for: Declining activity of serum response factor in aging aorta in relation to aneurysm progression[image]
Source: J Biol Chem. 2025 Mar 12;301(4):108400. doi: 10.1016/j.jbc.2025.108400 (PMC12002835; doi:10.1016/j.jbc.2025.108400)
Supplement: Supporting Information Table 6 [file mmc7.xlsx]

## Sheet: Supporting Information Table 6.
Supporting Information Table 6. Complete proteomic datasets derived from full mouse aortae encompassing 4128 detected proteins in four groups of mice (controls: n=6, i8-SRF-KO: n=6, controls+AngII: n=6, i8-SRF-KO+AngII: n=6).
Ctrl87	Ctrl93	Ctrl95	Ctrl97	Ctrl103	Ctrl104	KO86	KO92	KO94	KO105	KO108	KO109	Ctrl68+Ang	Ctrl69+Ang	Ctrl73+Ang	Ctrl76+Ang	Ctrl80+Ang	Ctrl84+Ang	KO70+Ang	KO72+Ang	KO74+Ang	KO77+Ang	KO79+Ang	KO85+Ang	N: Student's T-test q-value SFR-KO Nov_WT Nov	N: Student's T-test Difference SFR-KO Nov_WT Nov	N: Student's T-test Test statistic SFR-KO Nov_WT Nov	T: Genes
13.6524	13.7634	13.6741	13.6498	13.7812	13.6103	13.0755	13.1316	13.0651	13.1143	12.9899	13.0522	13.7782	13.5295	13.612	13.8608	13.6275	13.584	13.157	13.4194	13.4841	13.4971	13.6847	13.3829	0	-0.617117	-17.8517	Svil
14.6262	14.6341	14.5947	14.6001	14.5667	14.6462	14.3392	14.304	14.2901	14.3074	14.2956	14.2585	14.5605	14.5017	14.5286	14.426	14.5705	14.5668	14.3377	14.5513	14.5098	14.6477	14.5299	14.3581	0	-0.312199	-19.3702	Nedd4
16.8879	17.1765	17.0947	17.3369	17.0695	17.0903	17.9689	17.787	18.0838	17.7034	18.0609	18.2044	18.2314	18.4974	18.2941	17.9817	18.3366	17.6275	17.969	18.0849	18.1659	18.0835	17.9707	17.7528	0.00246154	0.858772	8.76175	Col15a1
12.4257	12.6159	12.4679	12.2688	12.4768	12.2026	11.1919	11.685	11.3357	11.6385	11.3378	11.6664	12.1468	11.8129	11.962	12.5081	12.1904	11.9579	11.8596	11.8112	12.02	11.7814	11.9926	12.1027	0.00252632	-0.933725	-8.7808	Pdk3
15.6004	15.7158	15.7557	15.711	15.7502	15.904	16.9811	16.6309	16.9527	16.2873	16.9368	16.8266	16.0585	15.85	15.8686	15.6641	15.8162	15.9347	16.8803	16.4124	16.3087	16.265	16.2827	16.5995	0.00259459	1.02969	8.81343	Myh10
13.4288	13.6459	13.4891	13.484	13.5932	13.4655	12.677	12.9689	12.7096	13.0225	12.5273	12.6948	13.4885	13.5895	13.5456	13.388	13.5184	13.4242	13.0805	13.2945	13.3108	13.3034	13.2571	13.0561	0.00266667	-0.751067	-8.8756	Dysf
11.6994	12.2367	12.0589	12.1999	11.6764	12.2535	13.4114	13.1635	13.3158	12.8114	13.3629	13.3385	12.0529	12.0876	11.9198	11.9631	12.234	11.7164	13.1325	12.8508	12.3608	12.3527	12.1144	12.7325	0.0027	1.21311	8.53943	Cryz
12.3797	12.6052	12.5938	12.4719	12.6996	12.874	13.45	13.2811	13.4669	13.2084	13.3566	13.265	12.5345	12.4933	12.5661	12.1086	12.2995	11.9618	12.9616	12.788	12.9876	12.8163	12.8253	12.7878	0.00274286	0.733974	8.88384	Cuta
17.6512	17.7094	17.7106	17.582	17.7656	17.846	17.1088	17.1767	16.7862	17.2103	16.9382	16.9576	17.4354	17.558	17.4644	17.3964	17.5897	16.8346	16.6834	17.3149	17.0706	17.3303	17.1542	17.0717	0.00282353	-0.681169	-8.92453	Cavin3
16.5568	16.7264	16.7905	16.6081	16.5618	16.7976	15.8849	15.948	15.7287	16.1961	15.7606	15.6724	16.4492	16.5981	16.4223	16.5252	16.6806	16.0805	15.5753	16.3736	16.1545	16.475	16.3339	16.0351	0.00290909	-0.808417	-8.93217	Slmap
13.1101	13.1396	13.2362	13.0718	13.205	13.369	13.7671	13.7783	13.814	13.5769	13.6682	13.884	13.4416	13.4633	13.6515	13.6606	13.524	13.6294	13.6053	13.4115	13.6578	13.785	13.6193	13.8432	0.003	0.55946	8.95605	Sec22b
15.1275	15.3336	15.2766	14.8681	14.9825	14.9354	13.8505	14.268	13.7533	14.1431	14.2267	13.9462	14.1653	13.8292	13.8716	14.3726	14.0619	13.6749	13.6101	13.8345	13.8883	14.2249	14.0447	13.7703	0.00309677	-1.056	-9.09782	Tppp3
14.0054	13.8692	13.9015	14.1052	13.9636	13.853	13.5175	13.6443	13.3527	13.4234	13.4061	13.4858	13.9588	13.933	13.8974	13.9672	13.9186	13.9237	13.6555	13.6128	13.65	13.8128	13.8287	13.5353	0.00314286	-0.477994	-8.34176	Lnpep
12.809	12.5269	12.5194	12.6727	12.915	12.4692	13.7878	13.6731	14.14	13.5207	13.7774	14.1994	12.3333	12.2974	12.3043	12.257	12.3135	12.1567	14.1983	13.3938	13.5253	13.2292	13.4398	13.8872	0.0032	1.19769	9.13222	Limch1
14.4678	14.2038	14.2873	14.3281	14.3522	14.0228	13.5882	13.7823	13.6033	13.7425	13.4983	13.6478	13.7852	14.0221	13.8741	13.9841	13.9932	13.7847	13.6108	13.6422	13.7124	13.7547	13.8124	13.6562	0.00321951	-0.633281	-8.4221	Kank2
15.3745	15.4907	15.48	15.2643	15.3496	15.1268	14.7063	14.9452	14.595	14.7523	14.6658	14.7282	14.9564	14.9912	14.8532	15.256	14.9222	15.0592	14.7694	14.8838	14.8944	15.0852	14.9983	14.6474	0.00325581	-0.615544	-8.32158	Npepl1
16.1613	16.5902	16.4214	16.4453	16.4099	16.6929	17.782	17.8366	17.8902	17.2118	18.0626	17.704	17.8223	17.4982	17.4878	17.0275	17.1333	17.3144	18.1435	17.9474	18.0783	17.6959	17.5447	18.1593	0.00325926	1.29437	9.29216	Acan
14.7099	14.5828	14.4867	14.396	14.419	14.5756	16.1566	15.4934	15.8663	15.2985	15.8025	15.7554	14.5197	14.9608	14.6186	14.7684	15.0165	14.7648	15.4151	15.2699	15.2734	14.979	15.3275	15.1585	0.00331034	1.20044	9.13512	Sncg
13.9416	13.8491	13.6739	14.0101	13.8584	14.1177	15.217	14.9693	15.0213	14.5681	15.2417	15.0304	14.2933	14.2529	14.667	13.7989	14.0391	14.4573	15.3387	14.819	14.9371	14.7345	14.7272	14.8711	0.00333333	1.0995	9.40219	Txndc12
17.7549	17.9121	17.8837	17.8792	17.9235	17.8868	17.5167	17.3836	17.4755	17.5241	17.3161	17.2862	17.7177	17.6859	17.546	17.8008	17.7701	17.2744	17.367	17.6405	17.4883	17.5575	17.5467	17.3718	0.00338462	-0.456323	-9.33983	Anxa6
14.9657	14.9606	14.8419	14.8673	14.9327	14.9291	14.221	14.326	14.3088	14.5258	14.1109	14.0615	14.7304	14.586	14.6397	14.9066	14.6181	14.2467	14.0463	14.452	14.5375	14.7038	14.5844	14.3369	0.00342857	-0.657221	-9.19372	Filip1l
12.8223	12.8722	12.7172	13.4884	13.2729	12.9566	14.6502	14.3031	14.4038	13.7614	14.6126	14.3932	14.1856	13.8806	14.2291	13.6255	13.7881	14.6855	14.591	13.8136	14.6433	13.9076	14.3792	14.5431	0.00344615	1.33245	7.47834	Tpm4
17.7204	17.7483	17.8817	17.8037	17.724	17.9408	18.1294	18.2445	18.3112	18.1146	18.0823	18.2215	17.7811	17.6491	17.7371	17.4599	17.8056	17.5144	18.0067	17.8977	17.8122	17.8543	17.9011	17.9425	0.00346269	0.380754	7.3454	Dpysl2
13.138	13.5876	13.5024	13.0534	13.2327	13.3348	15.1888	14.8074	14.9803	14.0782	15.199	14.8561	15.9022	16.1515	15.8697	15.4297	15.4178	15.6735	15.7677	15.406	15.6402	15.4704	15.3533	15.6946	0.00346667	1.54344	8.18343	Tnc
13.6169	13.8937	13.839	13.929	13.9845	14.2707	14.7441	14.6937	14.6611	14.5635	14.6671	14.6135	13.9227	14.0633	14.109	13.9728	14.1341	13.6034	14.762	14.5365	14.2827	14.3575	14.2727	14.604	0.00347826	0.734835	8.11457	Trip6
13.4206	13.4924	13.4944	13.2552	13.4995	13.2671	14.4819	14.2998	14.1164	13.959	14.1855	14.2893	13.3187	13.1202	13.0222	13.4752	13.1983	13.3071	14.2346	14.0244	14.1224	14.1228	14.1082	14.299	0.00347826	0.817111	9.41304	Itga7
13.7473	13.7964	13.7999	13.996	13.4778	13.865	14.8146	14.9938	15.2518	14.4588	15.1059	15.362	14.482	14.1702	14.5004	13.5036	14.0701	14.2537	15.3756	14.7083	14.9074	14.6853	14.9901	15.3203	0.00348936	1.21741	8.08742	Pls1
15.3964	15.3976	15.4466	15.4367	15.5478	15.4629	14.906	14.9415	15.0429	15.2299	14.8187	14.9533	15.1704	15.0636	15.0891	15.1372	15.217	14.7632	14.764	15.0388	14.917	15.0766	15.0172	14.8152	0.00349206	-0.465927	-7.50562	Dmd
14.3359	14.5451	14.5965	14.579	14.4712	14.5463	15.1101	15.0764	15.0513	14.7471	15.0556	15.0692	14.9609	14.9862	15.3003	14.9036	14.9138	15.3672	15.227	14.8573	15.136	15.1358	15.2097	15.241	0.0035	0.505948	7.4874	Pdia6
12.3811	12.4057	12.6181	12.6952	12.5057	12.7464	11.9409	12.1165	11.8721	12.0128	12.1105	12.0445	12.5879	12.5165	12.2826	12.949	12.4721	12.3943	12.414	12.3145	12.4172	12.5548	12.3421	12.6342	0.00351515	-0.542472	-7.39733	Fbxo30
11.0607	11.0838	10.8046	10.6875	11.0589	11.2509	13.0419	12.2039	12.7688	12.149	12.522	12.4223	11.0141	11.2741	10.9175	NaN	11.2608	12.1975	12.6269	11.579	11.6156	11.3843	11.499	11.8585	0.00352	1.5269	9.38675	Fbln7
12.2565	12.3862	11.9955	11.804	12.0647	11.9536	12.9688	12.6656	13.0118	12.8966	12.9652	13.3225	12.2396	11.9896	12.1596	12.4806	12.522	13.1354	12.9513	12.5152	12.5392	12.433	12.0991	12.8805	0.00352941	0.895002	7.32056	Adamtsl5
17.7748	18.0859	17.9576	17.8951	17.9659	17.942	17.2515	17.2412	17.1415	17.3748	16.8899	17.0726	17.4834	17.5754	17.3585	17.8406	17.6002	17.2894	16.915	17.5149	17.527	17.5372	17.6308	17.2887	0.00352941	-0.774958	-9.64918	Dstn
11.9319	11.893	11.5943	11.7992	11.7939	11.5718	10.9958	11.1471	11.1802	10.5975	10.8421	10.975	11.5567	11.5566	11.4112	11.8586	11.7291	11.8141	11.532	11.5481	11.6787	11.5035	12.0532	11.6231	0.00353333	-0.807724	-7.55521	Eef2k
16.2944	16.3809	16.4453	16.475	16.3792	16.5245	16.8941	16.7578	16.7581	16.6104	16.8291	16.7952	16.607	16.6604	16.6044	16.4057	16.6119	16.4873	16.7331	16.634	16.6468	16.7582	16.6436	16.7285	0.00354023	0.357563	6.98212	Cltc
14.9802	14.9384	14.812	14.8483	14.9745	14.8188	14.5433	14.6316	14.4354	14.4884	14.421	14.572	14.8548	14.7013	14.8061	15.1004	14.8078	14.872	14.3941	14.7798	14.5222	14.7358	14.7521	14.632	0.00354545	-0.38007	-8.23776	Niban1
12.9063	12.8024	12.8621	12.7339	12.8607	12.7831	13.2012	13.2871	13.2781	13.1809	13.0137	13.3074	13.3254	12.6996	13.3923	12.8439	12.7775	13.5295	13.329	12.9419	13.6221	13.4507	13.3447	13.3231	0.00354839	0.386648	7.51899	Vcam1
10.2005	10.4706	10.4352	10.5923	10.5951	10.9287	11.3045	11.2247	11.6296	11.7852	11.4121	11.5777	11.271	11.0602	11.4284	10.0412	11.1867	11.0085	11.3997	10.7543	10.7263	11.1108	10.4307	11.1788	0.0035493	0.95189	7.2793	Bcas2
12.2818	12.7269	12.3849	12.1619	12.4696	12.4268	13.5317	13.6158	13.2593	12.9908	13.7468	13.1932	12.5716	12.327	12.197	12.643	12.6139	12.4656	13.784	13.2064	13.2804	13.3922	13.2409	13.9814	0.00355056	0.980945	6.95712	Kank4
14.4811	14.3365	14.4562	14.4722	14.4989	14.511	14.9976	14.727	15.0232	14.7436	14.8949	15.0647	14.781	14.6594	14.8616	14.3336	14.6763	14.811	15.0219	14.8653	14.8642	14.6966	14.9074	14.8409	0.00355556	0.449198	6.93739	Myof
14.0413	14.0452	13.9969	14.1379	14.0527	14.161	13.174	13.5272	13.2615	13.7054	13.0884	13.1274	13.9577	13.8819	14.0346	13.9489	13.8907	13.5782	13.1536	13.7347	13.5064	13.5966	13.7311	13.2718	0.00355556	-0.758509	-7.26939	Plcb4
17.0095	16.9512	17.0663	17.0121	17.0283	16.9178	16.7808	16.538	16.5934	16.7391	16.6983	16.7538	17.1486	17.0319	17.0907	16.7511	17.0473	16.9174	16.6885	16.9238	16.944	17.121	16.8752	16.8147	0.00356044	-0.313619	-6.92491	Vdac2
14.1753	14.5143	14.1413	14.4953	14.5197	14.2259	14.7701	15.2328	15.0883	15.0013	15.0032	14.9879	15.1956	14.8871	15.1323	14.5759	14.4666	14.8604	15.2033	14.9146	15.2669	14.7593	14.9808	14.9744	0.00356522	0.668629	6.91959	Ecm1
19.6893	19.3996	19.5373	19.5549	19.5953	19.2746	19.0601	19.0904	18.8759	19.0143	18.8121	19.0228	19.1307	18.9821	19.0935	19.1885	19.1148	18.9118	18.8153	18.8945	19.0926	18.9724	19.185	18.8351	0.00357647	-0.529264	-7.02274	Cavin1
17.1258	17.3844	17.3367	17.1232	17.1989	17.0561	16.52	16.5978	16.4484	16.6322	16.4135	16.272	16.9996	17.1226	16.7995	17.2112	17.1642	16.9224	16.4418	16.8873	16.7938	17.0179	17.023	16.7747	0.00357895	-0.723513	-9.55462	Tpm1
13.9893	14.1156	14.122	13.9896	14.0805	14.1594	13.3523	13.6631	13.3474	13.8011	13.4578	13.3914	14.0546	13.9539	13.9632	13.9633	14.032	13.5811	13.4184	13.8381	13.8292	13.7286	13.8815	13.7357	0.0035814	-0.573877	-7.00123	Eml1
14.5001	14.7892	14.732	14.4904	14.6724	14.7913	15.7026	15.5611	15.267	15.1281	15.8222	15.5257	15.8707	16.827	16.4807	15.7589	16.3621	16.317	15.5624	16.1427	15.9743	15.951	16.1985	15.4158	0.00359091	0.838526	6.96018	Lgals3
13.8651	13.8278	13.8415	13.872	13.8538	13.777	13.5292	13.6	13.6284	13.4496	13.427	13.3601	13.4733	13.6807	13.5044	13.4816	13.7149	13.5028	13.3952	13.5583	13.5908	13.6276	13.5825	13.6015	0.00359322	-0.340484	-7.56695	Pdap1
13.3211	13.263	13.3051	13.3807	13.4789	13.2067	12.8602	12.8555	12.7867	13.0591	12.643	12.7672	13.2679	13.2491	13.2927	13.6181	13.3327	12.938	12.6924	12.8652	12.9279	13.0632	13.002	12.6563	0.0036	-0.497304	-7.28358	Sgca
15.3895	15.4971	15.2776	15.3911	15.497	15.2263	13.7146	14.4958	13.9244	14.4018	13.8588	13.8439	14.5896	14.8973	14.5231	15.1904	14.8826	14.7568	13.784	14.8407	14.5001	14.6092	14.562	14.1987	0.0036	-1.33991	-9.54675	Pdlim4
11.9094	11.8911	11.8797	12.0104	12.0522	12.0856	12.353	12.4447	12.4011	12.401	12.7034	12.3948	12.6143	12.3228	12.2963	11.0121	12.251	12.1262	12.2298	12.1233	12.2559	12.2045	11.8876	12.1155	0.00360656	0.478281	7.52183	Rragc
15.6836	15.4211	15.3676	15.4065	15.7394	15.1934	14.8144	14.9779	14.7583	14.7255	14.5807	14.7753	14.8595	14.7031	14.7424	15.3603	15.1165	15.1028	14.5955	14.8778	15.0787	15.1361	14.989	15.0187	0.00361905	-0.696593	-7.02759	Plin4
11.5074	11.6479	NaN	11.7854	11.4958	11.5132	11.0263	10.9863	11.0663	11.0095	10.9701	11.0855	11.3632	10.9205	11.1335	11.3797	10.9568	11.6968	10.9865	11.3762	11.6705	11.2638	11.0008	11.4334	0.00363636	-0.565931	-10.3607	Fuom
15.8475	15.9302	16.1157	15.7445	15.6369	15.7792	15.3922	15.2422	15.2269	15.4034	15.2135	15.3289	15.6291	15.3258	15.2876	15.3515	15.3667	14.917	14.9417	15.3238	15.1072	15.5075	15	14.8688	0.00364557	-0.541139	-7.09762	Vcan
16.6741	16.9409	16.8257	16.7722	16.8728	16.7058	16.0731	16.3521	16.0297	16.2012	15.6856	15.8752	16.7908	16.6376	16.6094	17.3305	16.8831	16.5556	16.1872	16.6384	16.6672	16.6798	16.7345	16.5351	0.00365217	-0.762432	-7.28568	Smtn
14.1062	14.3166	14.2461	14.5079	14.3192	14.53	15.0213	14.8744	15.0069	14.7885	14.8374	14.9529	14.9971	15.0318	15.1685	14.7352	15.0145	14.7967	15.1406	15.033	15.0059	15.0928	15.0531	14.9573	0.00365517	0.575881	7.57184	Glg1
12.9256	13.3467	13.0964	12.8889	13.2197	13.1444	13.9903	13.9093	13.6552	13.5589	13.9849	13.7503	13.0186	13.2072	12.8804	12.906	13.1393	13.2356	13.4812	13.4509	13.5344	13.232	13.208	13.7033	0.00365957	0.704514	6.86914	Cp
10.2492	10.8835	10.3836	10.0768	10.2937	10.1812	11.3057	11.2891	11.5531	11.0035	11.3632	11.3191	11.5549	11.4108	11.6616	10.6667	11.1483	11.1914	11.4713	11.3502	11.2063	11.542	11.027	11.2885	0.00366265	0.960945	7.04366	Hexa
16.1123	16.3121	16.3353	16.3632	16.1089	16.0007	15.7319	15.8343	15.5602	15.5606	15.6295	15.4048	16.1122	16.0771	16.0805	15.7976	16.095	15.7789	15.9952	16.2886	16.2183	16.0513	16.1464	15.8916	0.00368317	-0.585197	-6.75779	Dusp3
15.9122	15.9163	15.9129	15.7771	15.921	15.8557	15.4389	15.5501	15.5636	15.2077	15.4987	15.5201	15.3115	15.358	15.1029	15.5748	15.464	15.2638	15.4382	15.5502	15.4889	15.5798	15.4393	15.3482	0.00369231	-0.419348	-7.11432	Spr
16.0571	16.1939	16.0119	16.1936	16.0625	16.2964	16.5661	16.5155	16.7864	16.695	16.4392	16.715	16.1953	16.2292	16.178	15.9438	16.251	15.5208	16.6163	16.4059	16.2104	16.327	16.1886	16.126	0.00369892	0.483672	6.88017	Bcam
12.6778	12.8296	12.8263	12.807	12.8108	12.839	12.3687	12.5411	12.4291	12.6023	12.5361	12.3703	12.7662	12.7898	12.6982	12.7977	12.6388	12.5453	12.6183	12.653	12.7471	12.6887	12.7945	12.7274	0.00370526	-0.323781	-6.85926	Agl
20.3541	20.3564	20.2443	20.266	20.4726	20.2522	19.7903	19.917	19.9109	20.1011	19.753	19.8185	20.409	20.1826	20.4546	20.4559	20.4051	20.2786	19.869	20.1613	20.2251	20.1921	20.3261	19.9318	0.00370732	-0.442466	-7.05261	Vim
12.0885	12.0589	11.9917	12	12.1916	11.9483	12.5637	12.3403	12.5446	12.3301	12.6078	12.402	12.5892	12.1692	12.5437	12.1375	11.8842	12.7582	12.8325	12.1252	12.695	12.4448	12.7647	12.7264	0.00370833	0.418266	6.847	Cask
19.9406	20.0899	20.4167	20.0508	20.1603	20.4291	21.1456	20.9619	20.8608	20.7299	21.0831	21.1043	20.1736	20.0048	19.7988	19.7515	20.2486	19.5645	20.8237	20.6734	20.4028	20.4043	20.1534	20.7973	0.0037193	0.799712	7.61087	Fbln5
17.7163	17.7319	17.6246	17.4991	17.7741	17.794	16.8233	17.2299	16.9427	17.3493	16.9922	16.8708	17.553	17.4649	17.2726	17.5756	17.4608	17.3398	16.6779	17.1854	17.213	17.2878	17.4758	17.1945	0.00372	-0.655293	-6.78314	Tpm2
13.9642	13.6796	13.6531	13.4859	13.7319	13.3793	13.0648	13.1202	12.9564	12.6309	12.757	12.8209	13.1466	12.9575	12.933	13.531	13.4018	13.1864	13.1113	13.1175	13.1101	13.1865	13.4603	13.1809	0.00372549	-0.757346	-6.69363	Pcdh7
13.8874	13.8819	14.099	13.9232	13.9555	14.1072	14.649	14.4724	14.5011	14.2295	14.53	14.6151	14.5337	14.2156	14.5111	13.9037	14.3	14.2838	14.6501	14.4032	14.6349	14.5047	14.5567	14.5572	0.00374026	0.523819	7.11775	Erp44
12.3833	12.7303	12.6038	12.6773	12.5597	12.8807	13.9561	13.6876	13.8252	13.4017	14.0453	13.7592	13.2567	13.6241	13.1507	13.2102	13.2259	13.1114	13.957	13.7798	13.5411	13.512	13.3002	13.3748	0.00375	1.13999	9.91534	Ccdc80
16.5702	16.9652	16.592	16.7262	16.8734	16.818	17.376	17.1845	17.3042	17.2945	17.1611	17.2018	16.4805	16.2927	16.4895	16.4437	16.4572	16.2351	16.9084	16.8304	16.9934	16.8857	16.8468	16.8503	0.00375258	0.496155	6.81713	Tinagl1
19.7965	19.9213	19.6445	19.8766	20.0114	19.7806	18.8559	18.8475	19.0732	19.4216	18.5804	18.7729	19.5183	19.1776	19.3461	19.6357	19.3849	19.3584	18.6689	19.2475	19.407	19.451	19.6819	19.2019	0.00375309	-0.913222	-7.05827	Myl9
11.6408	11.775	11.717	11.6289	11.5536	11.5823	12.2646	11.9767	12.2479	11.9315	12.2382	12.3232	11.9709	11.8869	11.8692	11.957	11.826	11.8199	12.4204	12.0057	11.96	12.0399	12.0562	12.131	0.00375758	0.514083	6.79581	Luzp1
12.717	12.7547	12.875	12.8354	12.6427	13.0029	13.2501	13.2039	13.2618	13.4454	13.2981	13.2538	13.0408	13.029	13.1307	12.7871	13.0756	12.8037	13.4601	13.2139	13.2451	13.0949	13.3324	13.2742	0.00377358	0.480878	7.70643	Gmds
13.0964	13.0324	13.0056	13.0201	13.036	13.2364	13.7016	13.5582	13.748	13.4802	13.6804	13.5237	13.2199	13.288	13.5748	13.1651	13.2728	13.2446	13.5591	13.3063	13.4718	13.3188	13.4527	13.4641	0.00377778	0.544203	9.582	Pdgfrb
14.632	14.6591	14.6815	14.6149	14.7323	14.6557	15.0043	15.1168	15.0269	14.8225	14.9969	15.0843	14.818	14.8284	15.0968	15.1574	14.8225	14.9416	15.3023	15.1468	15.2258	15.1267	15.3271	15.4175	0.00378571	0.346053	7.67236	Synpo
11.6078	11.2326	11.5842	11.6395	11.4488	11.4281	10.9929	11.0319	11.0325	11.0118	11.0035	11.1069	11.3221	11.2882	11.437	11.3483	11.471	11.2984	11.6603	11.1683	11.4917	11.2063	11.6641	11.3308	0.00378947	-0.46027	-7.1248	Fntb
13.7024	13.3171	13.2683	13.3602	13.3249	13.564	13.8984	14.1092	14.0183	14.0484	13.847	13.9236	13.7329	13.9404	14.2667	13.8983	13.8991	14.3507	14.0548	13.9219	13.8496	14.0591	13.8497	13.9459	0.00379592	0.551347	6.80734	Nucb2
13.0279	13.4536	13.5005	13.394	13.3508	13.4622	12.6876	12.6982	12.5837	12.9925	12.7089	12.6608	12.654	12.6146	12.2999	12.7106	12.7474	12.1415	12.5797	12.5769	12.5431	12.7914	12.3027	12.3704	0.0038	-0.642878	-7.06642	Gucy1a1
15.2855	15.5271	15.5813	15.4604	15.4684	15.6737	16.3279	16.2799	16.2808	16.048	16.5252	16.4637	15.9642	15.8273	15.7055	15.4879	15.8316	15.461	16.026	15.9949	15.8969	15.7302	15.6262	15.9751	0.00380952	0.82152	9.46466	Aebp1
16.096	16.223	16.3658	16.2006	16.1817	16.3443	17.0882	16.978	17.0543	16.5886	17.1837	17.1229	16.345	16.5251	16.3451	16.3904	16.5129	16.1115	17.1932	16.7513	16.6991	16.5729	16.6694	16.9605	0.00383333	0.767382	7.91766	Map1a
12.5107	12.801	12.7297	12.8061	12.8238	12.8013	13.7218	13.5515	13.6373	13.0682	13.7508	13.6772	13.2219	13.3732	13.3697	13.1335	13.2327	13.3336	13.874	13.3519	13.6276	13.5398	13.5643	13.7169	0.00383562	0.822376	7.16445	Mprip
17.0904	17.1239	17.251	17.1904	17.1727	17.1776	16.8104	16.9571	16.9149	16.9336	16.7252	16.8207	16.8707	16.7914	16.6381	16.9334	16.8706	16.5677	16.6945	16.8451	16.8661	16.8541	16.8875	16.8421	0.00383784	-0.307356	-7.1456	Anxa11
12.9208	13.7344	13.3315	13.3057	13.3207	13.5206	12.1569	12.5419	12.324	12.5876	12.1495	11.9368	13.9285	13.9583	13.8097	13.4273	13.7683	13.3702	12.4598	12.9157	13.1162	12.9767	12.9001	12.3779	0.00384	-1.0728	-7.13016	Sparcl1
11.9247	12.1145	12.3655	12.1805	12.0983	12.2425	12.756	12.5796	12.8043	12.6394	12.672	12.8178	12.7074	12.8286	12.8736	12.1202	12.6924	12.4525	12.8611	12.6907	12.6646	12.6046	12.7539	12.5351	0.00384615	0.557183	7.71278	Mydgf
13.6144	13.709	13.667	13.6309	13.6634	13.7874	13.8865	14.0291	13.9554	13.946	13.8929	13.9082	13.8287	13.8454	13.9779	13.4449	13.921	13.5577	13.8825	13.9027	13.8783	13.8863	13.8839	13.9816	0.00385185	0.257681	7.68364	Dctn1
14.2058	14.3734	14.3837	14.2094	14.3343	14.3864	13.8934	14.0054	13.8312	14.0137	13.9	13.7488	14.0289	14.0084	14.0507	14.1067	14.2905	13.8443	13.6008	13.8934	13.9612	14.0463	14.0278	13.916	0.00385455	-0.416747	-7.68021	Rock1
13.5074	13.2955	13.4165	13.3294	13.727	13.2629	12.753	12.6139	12.6579	12.5438	12.1695	12.6609	13.346	13.4007	13.069	13.1389	13.3605	13.3149	12.6994	13.0318	13.2253	12.5368	13.3421	12.7218	0.00392157	-0.856596	-7.79048	Camk2g
11.2457	11.7711	11.1281	11.0769	11.268	11.0368	10.3666	10.3965	9.41368	10.0744	10.0403	9.97241	11.0528	10.7901	10.571	11.4408	NaN	11.267	9.77125	10.1848	10.4267	10.9305	10.3504	10.059	0.00392233	-1.21046	-6.65051	Apof
14.3182	14.4353	14.4965	14.1454	14.2497	14.1705	13.6221	13.9464	13.8411	13.9655	13.7836	13.7627	14.1236	14.5681	14.0646	14.2258	14.4107	13.8902	13.7916	14.1573	13.7502	13.797	13.9258	13.7325	0.00394074	-0.482365	-6.19598	Atp2b4
15.4381	15.6412	15.597	15.5509	15.5528	15.5225	15.3482	15.3681	15.3714	15.2837	15.3126	15.252	15.473	15.6726	15.6033	15.6046	15.5898	15.4425	15.3081	15.5895	15.5663	15.5809	15.5807	15.4156	0.0039619	-0.227741	-6.61997	Pdcd6ip
11.9696	12.1883	12.2438	12.1216	12.0345	12.0314	12.3323	12.4553	12.4752	12.3275	12.4467	12.4969	12.3215	12.1184	12.1242	12.4454	12.0304	12.1298	12.4963	12.4133	12.4256	12.3904	12.3983	12.4682	0.00397015	0.324111	6.19706	Clasp2
13.156	13.2214	13.3913	13.5397	13.2422	12.9976	14.2479	13.8053	14.3309	14.0045	13.9924	14.6779	14.0205	12.8835	13.5897	12.7453	13.2983	14.1729	14.2567	13.469	13.7551	13.3681	13.702	13.6994	0.004	0.918435	6.19887	Mgst1
12.4039	12.6802	12.3654	12.5148	12.658	12.5498	13.4837	13.3189	13.5342	13.1205	13.5492	13.5914	13.2552	13.1159	13.5256	12.7539	12.7262	13.9663	13.6698	13.5484	13.4686	13.3837	13.5085	13.5888	0.004	0.904328	10.0149	Mrc2
14.2248	14.4659	14.6873	14.5773	14.6925	14.5641	15.1473	15.0843	14.9089	15.0454	15.0511	15.1604	14.6266	14.931	15.2312	14.7878	14.9902	15.7015	14.8043	14.7886	14.5636	14.9398	14.7884	14.9595	0.004	0.530894	6.62112	Col12a1
16.3383	16.4947	16.48	16.3224	16.5466	16.2139	15.7142	15.8733	15.3113	15.7836	15.5383	15.4903	16.0116	15.9867	15.9443	16.4037	16.2599	16.0626	15.6785	16.0862	16.209	16.099	16.1024	15.902	0.004	-0.780813	-7.8101	Coro1c
11.397	11.2544	11.3567	11.5205	11.1803	11.4654	11.7337	11.8567	11.877	11.7891	11.6605	12.0367	12.0711	11.2882	11.58	11.3094	11.5041	11.9352	11.7827	11.378	11.3205	11.4244	11.6021	11.5546	0.0040303	0.463217	6.21093	Acsf2
15.7952	15.7804	15.6834	15.4899	15.7659	15.6119	15.3701	15.4206	15.1317	15.112	15.1056	15.1891	15.0333	14.6673	14.6491	15.4087	14.867	15.0102	15.1442	15.1813	15.1081	15.2005	15.0711	15.2358	0.00403077	-0.466268	-6.24243	Ldhb
15.3552	15.7249	15.804	15.8316	15.9048	15.9478	14.7583	14.9632	14.9402	15.3372	14.5844	14.8077	15.778	15.9282	15.7893	15.7291	15.8808	15.3392	14.8337	15.2121	15.1711	15.3635	15.2122	14.8397	0.00403306	-0.862899	-6.35354	Mcam
13.2934	13.4442	13.1961	13.2973	13.2616	12.9048	12.4836	12.7166	12.7131	12.3763	12.8024	12.4186	13.3142	12.6808	13.3416	13.7753	13.1381	13.1927	13.1669	12.7026	12.9719	13.3565	13.0929	13.433	0.00406107	-0.647808	-6.2258	Sestd1
14.0818	14.2228	14.0628	14.1743	14.0879	14.1434	14.5115	14.2961	14.5993	14.4144	14.56	14.6728	14.337	14.4637	14.6125	14.4072	14.2753	14.5888	14.4454	14.4791	14.4799	14.651	14.5293	14.3842	0.00406202	0.380179	6.24284	Pdia4
9.75497	10.0579	10.4341	9.83387	10.2131	10.346	10.9201	10.8101	10.8237	10.8431	11.2367	10.8839	9.81559	10.0844	10.1665	10.5504	10.1773	9.64622	10.4024	10.6714	10.6236	11.059	9.81671	11.0558	0.00406299	0.812961	6.26477	Septin4
16.247	16.4164	16.3834	16.3416	16.2698	16.2592	16.7767	16.8706	16.7047	16.5188	16.8736	16.6196	16.3716	16.7011	16.7299	16.6827	16.6146	16.4243	16.9812	16.7806	16.9265	16.8408	16.8697	17.0483	0.00406504	0.407756	6.30903	Anxa3
12.1444	11.8269	12.1313	11.8415	12.3206	12.0496	13.009	12.7305	12.9358	12.4132	12.7798	12.8974	12.1251	12.1057	12.1114	12.4664	12.1161	11.6574	12.741	12.4674	12.6575	12.6063	12.4575	12.8974	0.00406667	0.741873	6.35967	Rrad
12.1324	12.4525	12.4647	12.2504	12.5576	12.2401	11.8072	11.9089	11.4466	11.828	11.5669	11.7661	12.7611	12.7163	12.8386	12.8848	12.3929	12.4564	12.545	12.4181	12.5478	12.7003	12.1402	12.3902	0.0040678	-0.629004	-6.38248	Fstl1
13.3455	13.5363	NaN	13.3366	13.5375	13.4536	12.883	13.0795	12.6724	12.5538	12.5088	12.6684	13.5396	13.7238	13.4019	14.1248	13.741	13.6876	13.2095	13.6342	13.7125	13.5742	13.6659	13.6024	0.00406838	-0.714261	-6.79537	Micu1
14.0177	14.1761	14.1499	14.0912	14.1413	13.9481	13.5003	13.3255	13.0374	13.597	13.0495	13.3262	13.8834	13.4646	13.4294	13.7735	13.793	13.6499	13.3347	13.4422	13.2337	13.5345	13.4618	13.1048	0.00408163	-0.781392	-7.81243	Gpc6
14.9988	15.0019	15.052	15.0114	14.9609	14.932	14.8945	14.8686	14.8065	14.8621	14.7793	14.8047	14.9151	15.0696	14.8687	15.1151	15.165	14.6279	14.7925	14.9417	14.9532	14.8759	14.8783	14.8126	0.00409375	-0.156901	-6.24656	Myo1c
12.4413	12.5141	12.3199	12.2705	12.1762	12.1992	11.8437	11.9062	11.9172	11.6468	11.5212	11.8624	12.1085	11.6751	12.01	12.2392	11.9705	12.4606	12.3778	12.0596	12.1816	12.3702	12.159	12.0457	0.00409524	-0.537293	-6.26944	Stx4
13.8001	13.9991	14.069	14.1394	13.942	14.0679	14.3836	14.2814	14.2749	14.3268	14.3774	14.3736	14.1352	14.1321	14.2221	14.0566	14.1759	14.1042	14.2385	14.185	14.3313	14.23	14.2697	14.3389	0.004096	0.333349	6.29016	Rab14
17.194	17.1304	17.2579	17.378	17.271	17.0024	16.8903	16.7673	16.6016	16.7259	16.8658	16.8062	17.1742	17.261	17.1693	17.1295	17.1998	17.2989	16.9948	17.1631	17.3923	17.298	17.2726	17.0603	0.00409836	-0.429438	-6.31128	Cap1
12.3208	12.7549	12.5994	12.5742	12.5582	12.3394	13.2597	13.3478	13.2641	12.8021	13.2666	13.3605	12.2915	12.4189	12.4811	12.6131	12.774	12.016	13.1218	12.847	12.9409	12.8388	13.0326	13.2662	0.00410084	0.692316	6.36944	Ccdc141
15.4215	16.1251	15.8681	15.1509	15.4728	15.6558	14.4273	14.7286	13.3079	13.8225	13.5536	13.9034	14.668	14.6765	14.4753	16.0368	14.9118	14.8599	14.0064	14.9977	14.6265	15.3461	15.1693	15.3378	0.00410345	-1.65848	-6.39035	1520401A03Rik
12.6965	13.0029	12.8579	12.6717	13.1111	12.9436	13.6952	13.5394	13.7843	13.24	13.5182	13.6479	13.3047	12.906	13.6471	13.3819	12.8959	13.7988	13.9581	13.5256	13.9576	13.7413	13.8828	13.8801	0.00411321	0.690234	6.57825	Fkbp10
12.0113	11.9787	11.9892	11.9946	12.09	12.1802	12.2472	12.334	12.2624	12.3014	12.2179	12.3867	12.7003	12.5552	12.6038	12.2014	12.6135	12.7368	12.4373	12.5214	12.3696	12.296	12.5825	12.3642	0.00411511	0.250953	6.11206	Rab11fip5
17.2315	17.6288	17.6384	17.5776	17.6558	17.7961	16.9724	17.0731	16.7772	17.1883	16.9358	16.9643	17.448	17.8442	17.5369	17.6268	17.9014	17.2256	16.9862	17.733	17.4227	17.6993	17.5332	17.3762	0.00412903	-0.602854	-6.3014	Pdlim7
14.9532	15.0297	15.2266	15.0558	15.0532	15.1434	14.5202	14.5576	14.5624	14.8844	14.4414	14.3833	14.7741	14.8374	14.6994	14.7391	14.9862	14.3983	14.3149	14.7421	14.5047	14.7776	14.5778	14.4127	0.00413913	-0.518773	-6.39368	Ppp1r12a
13.7391	13.7861	13.6925	13.862	13.6855	13.4525	14.4526	14.3596	14.3346	14.0491	14.07	14.4987	14.0871	13.8729	14.3332	14.4877	13.8682	14.458	14.7603	14.2494	14.8301	14.3228	14.5382	14.7301	0.00414493	0.591173	6.12075	Fkbp9
10.0983	9.43848	9.98901	9.81838	9.54822	10.1447	10.7921	10.7739	10.845	10.647	10.4785	10.4916	11.1873	10.6711	10.5747	10.5365	10.5108	10.6961	10.6186	10.8717	10.8555	10.054	10.53	10.6981	0.00417518	0.831829	6.12167	Snrpe
16.7256	16.7711	16.6936	16.8808	16.8873	16.7809	15.9339	16.1093	15.9954	16.5382	15.7333	15.9007	16.6636	16.6259	16.6162	16.6645	16.7706	16.0254	15.7083	16.4969	16.0911	16.3663	16.2456	15.919	0.00417544	-0.754734	-6.4466	Synpo2
15.6996	15.8018	15.8404	15.8474	15.9006	16.1291	14.7346	15.0511	14.9387	15.5966	14.608	14.8221	15.392	15.3141	15.1505	15.1191	15.5571	14.6554	14.1909	15.05	14.7908	15.1556	14.8373	14.4664	0.00418182	-0.911324	-5.91994	Aoc3
20.0785	20.3237	20.3043	20.2419	20.3402	20.3883	19.5197	19.5837	19.5433	20.0512	19.2101	19.3839	20.1187	20.1906	20.042	20.2241	20.2651	19.7176	19.3563	20.0503	19.8591	20.0568	20.0273	19.7038	0.00418301	-0.730819	-5.9262	Myh11
16.7588	16.9497	16.6722	16.7596	16.8393	16.9494	16.6207	16.3736	16.2464	16.4305	16.37	16.2823	16.6553	16.6882	16.6963	16.9469	16.7512	16.5845	16.2482	16.7957	16.7196	17.0234	16.8643	16.6684	0.00420588	-0.434267	-6.12343	Slc25a4
NaN	10.893	10.7902	10.7802	10.8714	NaN	11.3451	11.399	11.4875	11.7467	11.3838	NaN	11.1717	11.2328	11.4955	10.3107	11.3878	NaN	11.016	11.241	NaN	11.5234	11.0536	11.0736	0.00421053	0.638733	7.44164	Ncald
18.4669	18.5789	18.5585	18.5478	18.6708	18.5721	18.3312	18.3512	18.278	18.3848	18.1648	18.286	18.4357	18.2816	18.3042	18.5368	18.4915	18.1939	18.2208	18.3678	18.4028	18.3936	18.5107	18.3728	0.00421239	-0.266521	-6.45649	Vcl
12.5084	12.6228	12.7029	12.7329	12.6073	12.6197	13.2657	13.3432	13.2646	12.8378	13.313	13.0802	12.8562	12.8509	12.8877	12.9574	12.7702	12.811	13.5088	13.0542	13.2238	13.1341	13.1692	13.4203	0.00421429	0.551723	6.48547	Fat1
12.4698	12.5962	12.8139	12.8051	12.4736	13.281	13.8004	13.4792	13.5651	13.7138	13.7365	13.4999	13.6384	13.7034	14.2129	12.7911	13.7874	13.2606	13.7076	13.758	13.7187	13.829	13.4426	13.298	0.00422018	0.89258	6.54318	Tmed2
12.8342	12.9017	12.476	12.9937	12.8988	12.7852	12.3974	12.205	11.8306	12.085	12.1435	12.0776	12.4882	12.7004	12.5499	12.7958	12.7779	12.3797	12.0746	12.6923	12.5455	12.924	12.5527	12.3379	0.00422222	-0.691771	-6.5552	Gk
13.661	13.8379	13.5889	13.9795	13.6228	13.8833	14.8001	14.8465	14.3998	14.1588	14.78	14.747	14.4199	14.125	15.0283	13.8932	14.3544	16.2111	14.3693	14.503	14.6558	14.5444	14.8067	14.6931	0.0042243	0.859815	6.56925	Lcp1
17.8685	18.123	18.0093	17.9514	18.1278	18.0644	17.4827	17.5401	17.4101	17.8611	17.5435	17.4391	17.7469	17.8559	17.9523	18.0461	17.9877	17.387	17.4743	17.7747	17.7378	17.8394	17.6368	17.4391	0.00422857	-0.477965	-6.08535	Ehd2
17.4983	17.6845	17.6135	17.5654	17.7971	17.6969	16.8572	17.0481	16.9344	17.3902	16.582	16.7928	17.4826	17.3099	17.2787	17.4666	17.4932	16.9842	16.7134	17.3156	17.1545	17.2915	17.3258	17.0841	0.00423841	-0.708511	-5.93807	Mylk
14.0493	14.076	13.6546	13.9481	13.9366	14.3342	14.6169	14.8021	14.5183	14.8907	14.5985	14.777	13.8404	13.7803	13.7979	13.6201	14.2556	13.7374	14.2892	14.1762	13.8854	13.9434	13.631	14.3717	0.00425225	0.700766	6.49908	Ndrg1
13.7576	13.4493	13.4819	13.7757	13.7815	12.8717	11.6817	11.6416	12.3164	12.4651	NaN	11.7798	12.3489	12.4369	12.1496	12.8096	12.6191	12.3181	11.6031	11.8777	12.0617	12.3604	12.1048	11.96	0.00425455	-1.5427	-6.95113	Stum
16.5284	16.8994	16.6939	16.639	16.9219	16.6373	15.9119	15.7792	15.8025	16.4371	15.4916	15.8435	16.5624	16.426	16.3592	16.785	16.5976	16.3956	15.8786	16.4532	16.5016	16.3903	16.5134	16.0421	0.00426667	-0.842346	-5.93943	Lmod1
15.2115	15.1279	15.4991	15.0564	15.4615	15.4701	16.2165	16.5437	16.6114	16.3688	16.1606	16.4463	16.3025	15.837	16.2577	15.7114	15.9873	16.0217	16.9557	16.2016	16.8095	16.3697	16.6148	16.8564	0.00428571	1.08679	10.0579	Lox
12.172	12.2719	12.2656	12.2909	12.4494	12.3416	12.8489	12.8105	12.8327	12.4579	12.7561	12.99	12.2172	11.9414	11.9544	11.7684	12.1712	12.2235	12.7138	12.5665	12.504	12.4276	12.5593	12.9159	0.0042953	0.484125	5.94051	Pxn
15.9712	16.4996	16.4365	16.4109	16.314	16.6049	17.1215	16.9128	16.8526	16.8802	17.1502	17.0927	16.4428	16.499	16.4629	16.3777	16.5964	15.9422	17.1112	16.9339	16.9249	16.8446	16.8805	16.9467	0.00430345	0.628784	5.99727	Lmcd1
15.4226	15.4285	15.2928	15.6462	15.3182	15.961	16.0575	16.1369	16.3159	16.1907	16.283	16.0784	15.9993	16.3606	16.4282	15.522	16.1792	15.6398	15.8152	15.9013	15.7239	16.0597	15.8042	15.6651	0.00432432	0.665504	5.94061	Rplp2
13.5137	12.5914	13.2457	12.9887	13.0116	13.7818	14.4056	14.2807	15.1153	14.8595	14.2992	14.2648	13.7963	13.7729	13.8559	12.8725	13.6893	13.9801	14.8384	13.7926	14.2768	13.9293	13.8572	14.1237	0.00432653	1.34869	5.95117	Cst3
12.2598	12.3064	12.3493	12.3128	12.5675	12.8386	12.7788	13.1809	13.1569	13.2122	13.09	13.1998	12.5939	13.1418	12.6921	12.0464	12.9248	12.375	12.6414	12.5845	12.7984	12.8842	12.3912	12.3817	0.00433121	0.664005	5.85809	Scfd2
12.6317	12.9607	13.196	13.143	12.6045	13.3966	13.9903	13.7789	14.0403	13.6303	13.9667	13.7712	13.3406	13.3722	13.3422	12.7855	13.3244	13.37	13.802	13.7154	13.438	13.5037	13.3271	13.6032	0.00433333	0.874181	5.99887	Fkbp3
11.708	12.3633	12.3572	12.3272	11.8597	12.3906	13.0083	13.0307	12.8356	12.8199	12.983	13.0995	13.3411	13.3657	13.7504	12.8142	13.1674	13.8334	13.1833	13.2643	13.3579	13.3722	13.2658	13.4668	0.00434043	0.795181	6.05255	Ppic
11.9792	11.8945	11.7604	11.8037	11.7369	11.65	11.2601	11.5093	10.874	11.3036	11.2272	11.1653	11.4632	11.3756	11.3212	11.5818	11.1619	11.1936	11.5618	11.6103	11.028	11.9024	11.3742	11.5717	0.00435616	-0.580881	-5.97025	Tbxa2r
9.95387	10.5517	10.7364	10.6254	10.5976	10.6837	11.3468	11.2393	11.2602	11.0694	11.2675	11.3961	10.8556	11.5485	11.1543	11.0935	10.9026	11.5161	11.2194	10.919	10.9087	11.3587	11.0412	11.3722	0.00435897	0.738452	5.86895	Psme3
10.3189	NaN	10.7095	10.346	10.0251	10.6645	11.4516	11.3635	11.6146	11.2536	10.9992	11.4539	10.7396	11.0335	11.1082	10.4622	10.9973	10.6269	11.6573	10.8973	11.3667	11.3365	11.1241	11.3396	0.00436364	0.943231	6.36856	Ogfod3
11.8619	12.1694	12.0713	12.0299	12.1207	11.8846	11.6249	11.7446	11.4709	11.708	11.4441	11.5456	11.7277	11.8999	11.7213	11.9005	11.8368	11.6419	11.6172	11.8156	11.728	11.7394	11.8098	11.641	0.0043662	-0.433264	-6.02826	Wdr44
14.4723	14.7278	14.5468	14.4267	14.6513	14.4612	14.1114	14.328	14.1464	13.9982	13.8999	13.9257	14.1509	13.9764	13.7842	14.4684	13.9796	13.8266	13.8987	13.9066	14.1676	14.2469	14.167	14.2268	0.0043871	-0.47941	-5.87146	Cap2
15.5588	15.5989	15.5413	15.47	15.6076	15.2938	15.1057	15.3294	15.1995	15.1157	15.0716	15.1109	14.9555	14.8633	14.9101	15.4481	15.0758	15.0614	15.1301	15.0727	15.1851	14.9951	15.2598	15.1273	0.00459259	-0.356284	-5.76978	Impa1
14.66	14.6828	14.7292	14.6961	14.7902	14.6921	14.4738	14.4944	14.5308	14.56	14.3108	14.4888	14.6543	14.5598	14.5617	14.5804	14.538	14.6064	14.5761	14.63	14.673	14.6751	14.8007	14.6344	0.00459627	-0.231953	-5.77598	Tars1
NaN	10.8055	10.9813	10.9357	11.2176	11.5727	11.7536	12.0162	11.8034	11.9922	11.8954	11.9728	11.9241	12.0638	12.0397	10.6016	11.6123	12.1445	11.7643	11.9889	11.7329	11.8895	NaN	11.7859	0.0046	0.803027	6.11732	Ntn4
17.4893	17.6349	17.6767	17.7868	17.7514	17.6279	17.2957	17.221	17.2924	17.5167	17.2111	17.2241	17.5465	17.3898	17.442	17.3849	17.5609	17.0675	17.1425	17.2788	17.4582	17.3572	17.3204	17.1886	0.0046135	-0.367699	-5.76092	Tln1
17.6734	17.718	17.7451	17.7422	17.5471	17.6479	18.873	18.633	18.8824	18.309	19.0094	18.7714	18.1477	18.0877	18.0828	17.6516	17.9711	18.2836	19.0949	18.624	18.6983	18.4751	18.5644	18.6907	0.00461538	1.06745	10.075	Pls3
18.1046	18.3205	18.3365	18.3552	18.2803	18.3331	18.6987	18.4652	18.663	18.5269	18.7498	18.7122	18.5545	18.6723	18.7868	18.6552	18.675	18.5346	18.6887	18.6307	18.6737	18.6935	18.7104	18.5537	0.00462893	0.347573	5.78963	Bgn
9.85634	10.5968	10.8726	10.8163	10.1062	11.2432	11.6192	11.821	12.1828	11.9905	11.8951	11.7919	11.1098	11.3381	11.3918	10.172	11.5115	10.3554	11.0636	11.5966	11.2246	10.7516	11.0986	11.7103	0.00463291	1.30152	5.79566	Gabarapl1
13.0458	12.8903	12.8916	13.1969	12.9431	13.0714	13.6761	13.481	13.7168	13.569	13.6117	13.6324	12.9999	13.056	13.3855	12.7576	13.0327	13.0307	13.4795	13.1559	13.4293	13.3074	13.3384	13.108	0.00466667	0.607966	10.1703	Itgb5
12.9414	12.1614	12.4835	12.8789	12.5971	12.4376	14.5447	14.368	14.3906	13.9464	14.2552	14.7945	12.8509	11.8798	12.4278	12.1786	12.898	12.3518	14.4091	13.7547	13.9527	13.6229	13.7266	14.2607	0.0048	1.7999	10.8359	Lypd8l
15.6191	15.4321	15.717	15.5809	15.5687	15.4326	14.8445	15.1302	14.935	15.2901	15.1079	14.7195	15.2366	15.5495	15.384	15.0369	15.4119	15.245	14.8783	15.2034	15.4629	15.1697	15.4107	15.0625	0.00485366	-0.553885	-5.72435	Msrb3
16.2206	16.0579	16.2298	16.4075	16.218	16.3991	16.6013	16.8619	16.984	16.8666	16.8863	16.5089	16.3271	16.4985	16.4508	15.8441	16.5905	15.4051	17.0164	16.718	16.8087	16.4928	16.1466	16.7967	0.00487273	0.529334	5.70246	Ccn5
13.9284	13.92	14.0144	13.7753	14.0428	13.8594	13.6042	13.6958	13.3192	13.3016	13.3943	13.1886	13.2472	13.0725	13.077	13.5677	13.6875	12.9693	13.3548	13.7396	13.421	13.5719	13.1372	13.3482	0.00493976	-0.50607	-5.69412	Sntb1
12.3021	12.4145	12.3391	12.5443	12.633	12.9533	13.1807	13.0898	13.5097	13.5959	13.0474	13.4142	12.9427	12.7926	13.439	12.532	12.8902	12.9091	13.0673	13.0696	13.1216	12.9081	13.0686	12.9654	0.00498204	0.775245	5.68297	Hnrnph2
15.2754	15.0003	14.8653	15.3105	15.1246	14.9286	16.4363	16.234	16.4569	16.0428	16.4675	16.4784	15.6766	15.1243	15.4343	14.931	15.1783	15.8818	16.72	15.6118	16.2176	15.5746	15.8669	16.031	0.005	1.26853	12.1778	Tpm3
16.1371	16.236	16.2218	16.2016	16.184	16.1758	15.9633	15.9567	15.8987	15.9226	15.8183	15.851	16.4795	16.5936	16.5075	16.5383	16.4278	16.1066	16.0534	16.066	16.1024	16.2621	16.178	16.0453	0.00509091	-0.290937	-10.497	Cspg4
14.1193	14.1062	14.0299	14.211	14.2178	13.8069	13.6944	13.6844	13.5599	13.6789	13.5434	13.8164	14.2364	14.1306	14.1984	14.3799	14.0399	14.2807	14.0123	13.7492	14.2545	13.9236	14.2659	14.0653	0.00519048	-0.418963	-5.63833	Mical1
16.4561	16.2946	16.2731	16.4491	16.1905	16.4104	15.9983	16.0461	16.1241	16.1472	16.0084	16.0403	15.9152	15.7772	15.7678	15.8051	15.9048	15.5647	15.836	15.8943	15.7756	15.895	15.7237	15.8385	0.00523256	-0.284938	-5.59531	Ncam1
14.6951	14.9004	14.7069	14.8644	14.8741	15.0974	14.0884	14.5183	14.3106	14.5471	14.1772	14.2697	14.2117	14.6586	15.3952	15.1199	15.0843	15.1302	14.1424	14.4343	14.7112	15.1154	14.9008	14.6364	0.00524706	-0.537805	-5.60416	Des
17.5922	17.8531	17.8852	17.8811	17.8402	17.8516	17.2763	17.5281	17.1367	17.4822	17.0569	16.9959	17.4586	18.0068	17.8205	17.9301	17.8702	17.4328	17.005	17.6488	17.5576	17.7968	17.6164	17.2182	0.00525444	-0.571212	-5.62946	Tgm2
14.9412	14.8722	14.9573	14.8636	15.0484	14.8588	14.0879	14.4384	14.2449	14.6987	13.8886	14.1753	14.7731	14.5412	14.7176	14.8511	14.6312	14.2405	14.1743	14.3263	14.4648	14.382	14.6206	14.4325	0.00526316	-0.667943	-5.60074	Ppp1r12b
12.6637	12.6153	12.5728	12.9539	12.6916	12.8187	13.0967	13.0657	13.1707	13.1778	12.9504	13.2317	12.9328	12.83	13.0264	12.71	12.8384	13.9965	12.8104	12.5138	12.8053	12.7509	13.0932	12.9678	0.00531792	0.396173	5.57395	Hmgb2
15.1065	15.6638	15.423	15.3344	15.5927	15.7121	17.0093	16.7776	17.0194	16.4933	16.807	16.735	16.3498	16.3674	16.0488	15.8314	16.1678	15.8169	17.1503	17.053	16.9356	16.6089	16.5845	16.7151	0.00533333	1.33486	10.846	Serpine2
12.6467	12.5236	12.8415	12.7625	12.9747	12.4177	11.6979	12.3324	11.9298	12.0609	12.1535	11.8758	12.632	12.4948	12.0705	12.8942	12.9049	12.0911	12.3945	12.3369	12.5085	12.6974	12.3762	12.4934	0.00549425	-0.686048	-5.52964	Speg
12.0466	12.0773	12.1261	12.1132	12.0185	12.1231	12.6458	12.1665	12.7066	12.5161	12.5465	12.6888	12.3002	12.1528	12.3213	11.9233	11.9658	12.465	12.4599	12.2598	12.3697	12.226	12.5181	12.1038	0.00596571	0.460906	5.4966	Rcc2
14.3639	14.3625	14.4982	14.4088	14.3393	14.4959	16.1159	15.7759	16.0748	15.3338	16.1469	16.2397	14.6685	14.8237	14.8751	14.5405	14.6649	15.038	16.2212	15.5746	15.6065	15.3725	15.552	15.9412	0.006	1.53639	10.8615	Flnb
12.4107	11.6719	11.8011	12.295	12.1092	12.1334	12.7066	12.6843	12.762	12.655	12.7203	12.9513	12.2602	12.1918	12.6406	12.1335	12.1817	12.5121	12.9055	12.5469	12.7168	12.5877	12.6345	12.5162	0.00602273	0.676389	5.46362	Adpgk
16.1704	16.4191	16.2275	16.2352	16.3427	16.2979	16.0725	16.1165	16.0183	16.0898	16.0361	15.9764	16.1021	16.0926	16.1828	16.2879	16.1545	16.1007	15.9679	16.2946	16.1551	16.295	16.3689	16.2999	0.0060565	-0.230533	-5.46037	Capn2
11.9872	11.3492	11.6237	12.6269	11.5612	12.6082	13.023	13.2927	13.4528	13.4048	13.122	13.1399	13.0769	12.5612	12.9269	11.1917	13.546	12.7901	12.9645	12.7946	12.5241	12.7656	12.5757	12.8639	0.00611236	1.2798	5.4453	H2-D1
13.3771	13.1744	13.1484	13.5195	13.3621	13.1636	13.8204	13.5989	14.1787	13.7962	13.7332	13.954	13.3543	12.9083	13.3847	12.9112	12.9289	12.9147	13.8726	13.1151	13.4231	13.221	13.2015	13.4632	0.00618994	0.556027	5.43419	Axl
NaN	9.41565	9.11703	9.26681	9.66576	9.70413	10.1697	10.0991	10.2555	10.2587	9.87492	10.0831	9.65641	10.0749	10.1254	NaN	9.99046	NaN	9.90693	9.00829	10.2874	NaN	8.9964	9.92874	0.0062	0.689628	5.7159	Ufsp2
12.986	13.0623	13.0257	13.0979	13.1447	12.9075	12.7425	12.8345	12.7023	12.6682	12.6115	12.3903	12.8227	12.7581	12.62	12.8718	12.9087	12.7115	12.7791	12.7808	12.808	12.7389	13.0154	12.8622	0.00626178	-0.379115	-5.36845	Bpnt1
12.2472	11.9754	12.0817	12.8811	12.6414	12.2146	13.5015	13.501	12.87	13.0833	13.5702	13.4049	12.2122	12.1798	12.728	12.0123	12.5287	12.8392	13.355	12.6561	13.2699	12.7845	13.0679	13.4594	0.00629474	0.981597	5.37222	C1qtnf5
12.6747	13.0488	12.8658	12.6135	13.1496	13.4131	11.7429	12.1866	11.839	12.4704	11.445	11.5249	12.3311	12.3919	12.692	13.3209	12.2926	12.8624	12.1579	12.4178	12.6246	12.5839	12.6307	13.011	0.00629787	-1.0928	-5.38181	Hmgcs2
11.5669	12.0011	11.9801	11.8898	11.5025	12.3117	12.4265	12.6328	12.6127	12.4596	12.6649	12.6348	12.3604	12.0035	11.7386	11.456	12.1869	11.5361	12.2328	12.2056	11.7699	12.3411	11.9086	12.3676	0.00632804	0.696541	5.37744	Wdr5
11.6656	11.3227	11.3732	11.4148	11.3661	11.6813	12.1293	11.8487	11.9673	11.7939	12.3215	12.1549	11.5277	12.2036	12.0861	10.7199	11.534	11.0396	11.7138	11.7278	11.2001	11.6646	10.9172	11.5238	0.00633155	0.565343	5.38536	Tmem53
15.9114	15.8951	15.9052	16.1699	16.057	15.855	15.4829	15.7155	15.7045	15.6099	15.6887	15.5055	16.0658	15.871	16.0719	15.7416	15.9457	16.0839	15.7602	15.9838	16.0401	15.9236	16.0753	15.6425	0.00633333	-0.347758	-5.34837	Gpx1
14.9511	14.9399	14.9422	14.8852	14.9871	14.8708	14.7166	14.6563	14.5912	14.7462	14.3551	14.5414	14.6749	14.5896	14.4906	14.7003	14.7191	14.3859	14.4797	14.7028	14.7041	14.7112	14.5956	14.7531	0.00634409	-0.328248	-5.39451	Pawr
14.5899	14.9428	14.6742	14.7196	14.7246	14.6441	15.2969	14.9928	15.1927	14.9537	15.1664	15.3533	15.38	15.5366	15.5011	15.3455	15.4058	15.3953	15.3378	15.2585	15.7222	15.1725	15.5603	15.382	0.00634783	0.443418	5.4025	Cd109
16.4043	16.9978	16.9241	16.9306	16.8033	16.984	15.9668	16.3418	15.8855	16.4214	15.6725	15.8324	16.6416	16.7586	16.3886	16.7892	16.7313	16.2805	15.7069	16.2899	16.0037	16.3017	16.0593	15.9588	0.00635676	-0.820628	-5.39679	Lama4
11.1677	11.3149	11.3551	11.7021	11.7915	11.5399	12.2913	12.1735	12.2779	12.4166	11.8078	12.5627	12.2493	12.0668	12.5197	11.7417	11.8404	12.9903	12.6015	12.4009	12.4205	12.4191	12.5037	12.4069	0.00638251	0.776427	5.40251	Lgmn
12.4053	12.5661	12.377	11.6317	12.4008	12.0268	11.3947	11.6256	10.6237	10.8443	11.1785	10.6812	11.8725	12.1357	11.5786	12.6604	11.9742	12.5262	11.0664	11.6137	11.5752	11.807	11.9103	11.9846	0.0063956	-1.1766	-5.40841	Emb
12.725	13.181	12.9239	12.9276	13.1867	13.2765	13.6796	13.7646	13.5267	13.4463	13.7268	13.4248	13.9634	13.9303	13.9914	13.5592	13.7035	13.7324	14.0265	13.9732	13.9461	13.9011	13.8579	14.0304	0.00639594	0.558021	5.30785	Slit3
NaN	NaN	9.80149	9.74232	NaN	10.0527	11.1566	10.9278	11.0477	10.8104	10.4932	10.7959	10.4347	9.82377	10.9186	9.54293	10.2073	10.0213	11.105	10.505	10.8137	10.1988	10.34	10.6385	0.00640884	1.00643	6.63246	Tpst1
16.1153	16.0648	16.1861	16.0811	16.0734	15.9719	15.6922	15.9062	15.6396	15.668	15.8197	15.9165	16.3973	15.7956	15.8091	15.9338	16.0573	15.914	15.9831	15.8276	16.0163	16.0722	15.9239	16.1555	0.00642487	-0.308384	-5.33308	Uqcrc1
12.496	12.722	12.6827	12.6698	12.5396	12.4937	13.2042	13.1522	13.2765	12.7349	13.1918	13.4745	12.9467	12.5694	12.7349	12.3526	12.7666	13.2707	13.2831	12.6062	13.0162	12.9716	12.8848	13.0106	0.00642857	0.571697	5.31112	Psmb8
11.2335	NaN	11.1456	11.1045	10.5588	10.8741	12.6309	12.1628	12.5307	11.4649	12.7374	12.2903	10.396	11.3637	11.3234	10.4483	10.9329	10.6198	12.6232	12.1587	11.9579	12.0318	11.9875	12.3054	0.00645361	1.31951	5.59315	Ano1
15.1762	15.2963	15.341	15.3486	15.3393	15.1914	15.0948	14.9322	14.8344	14.7482	14.6702	15.0348	14.9344	14.5544	14.6835	14.9344	14.8311	14.7477	15.0633	14.9778	14.8895	14.8876	14.9858	14.935	0.00646154	-0.396366	-5.31358	Sntb2
13.7878	13.6153	13.6736	13.7896	13.7937	13.8813	14.0735	14.001	14.0633	13.9573	14.0572	13.9069	13.7536	13.7026	13.6736	13.9255	13.7778	13.8352	13.8964	13.8963	13.8386	13.662	13.7602	14.0587	0.00655276	0.252969	5.2957	Rbm25
19.9844	20.3374	20.2924	20.2004	20.3226	20.2896	19.6573	19.9629	19.7106	20.0056	19.6226	19.6235	20.1967	20.0547	19.9739	20.0232	20.251	19.8548	19.6451	20.0747	19.9938	20.1722	20.0878	19.9687	0.00658586	-0.474052	-5.2971	Myl6
15.4804	15.435	15.4167	15.6019	15.4177	15.4605	15.9092	15.9646	16.1044	15.9331	15.9445	15.9558	15.9385	15.9011	15.9249	15.7547	15.8391	15.8807	16.2111	15.9679	16.0938	15.8963	16.1159	16.1161	0.00666667	0.49988	12.4492	Nucb1
12.0189	11.8608	12.092	11.981	12.3383	11.4958	11.1682	11.3711	11.262	11.4211	11.3306	11.4318	11.8763	11.4782	11.6886	11.6283	11.3771	11.1494	11.447	11.3004	11.4024	11.5925	11.6333	11.7237	0.00681188	-0.633696	-5.22769	Eci2
14.1578	14.2121	14.1591	14.1291	14.1009	14.0759	14.5098	14.4468	14.3745	14.2048	14.4629	14.563	14.2566	14.0654	14.1726	13.9974	13.9293	14.2516	14.3699	14.1401	14.083	14.1112	14.1575	14.1726	0.00682587	0.287811	5.23201	Por
11.6084	11.966	11.7719	12.1898	11.7803	12.3251	12.6339	12.4364	12.7887	12.6504	12.5317	12.4873	12.0248	11.7401	11.7097	11.3871	11.8512	11.4078	12.3515	12.3243	11.8695	11.974	11.5974	11.901	0.00684	0.647818	5.24527	Gstm7
16.8511	17.1247	16.8207	16.7581	17.0995	17.0682	15.9322	16.1142	15.8963	16.2255	15.9467	15.8583	17.0171	16.7476	16.7541	16.8141	16.7867	17.0149	15.999	16.644	16.9674	16.7036	16.7336	16.5028	0.00685714	-0.958178	-10.8922	Cnn2
13.3509	13.6394	13.5256	13.5964	13.255	13.3346	14.5381	14.0625	14.1613	13.6845	14.0925	14.1833	14.7075	14.5406	14.3202	13.9793	14.4567	14.0802	14.487	14.2013	14.4723	14.3915	14.1651	14.1125	0.00698039	0.670058	5.19822	Sulf1
15.5889	15.4821	15.5475	15.6302	15.7228	15.6045	15.1874	15.3089	15.3536	15.4975	15.2399	15.2684	15.4907	15.5945	15.4962	15.4632	15.4358	15.4522	15.3528	15.348	15.5435	15.4097	15.502	15.2452	0.00698537	-0.286715	-5.19424	Rock2
10.2541	9.78354	10.1911	9.56705	9.94444	10.1931	10.7466	10.9609	10.592	10.4796	10.8935	10.5478	9.3273	9.45959	8.97332	9.17375	9.65334	9.10326	9.95015	8.80115	9.84664	10.63	9.83212	10.1404	0.00701478	0.714529	5.20182	Atp1b2
15.17	15.3856	15.392	15.3493	15.2738	15.3562	16.0575	15.9111	15.7168	15.4645	15.9304	15.7264	15.4685	15.3904	15.3401	15.2502	15.4504	15.2526	15.877	15.7063	15.6151	15.6222	15.5938	15.7628	0.00713043	0.479993	5.18758	Ephx1
16.3203	16.4881	16.3835	16.4103	16.3665	16.4645	16.8085	16.6489	16.7241	16.4747	16.786	16.7807	16.6003	16.7985	16.8361	16.7975	16.673	16.9053	16.8589	16.7143	16.8547	17.0176	16.9374	16.8962	0.00716505	0.298272	5.18834	Hspa5
11.1639	11.3199	10.975	11.3279	11.0259	11.6464	11.722	11.7277	11.905	11.8715	11.7453	11.7429	11.1691	10.9172	11.1014	10.4613	11.3634	10.5374	11.4155	11.2905	11.3944	11.3644	11.4689	11.5357	0.00718483	0.542539	5.14515	Tspan9
16.3978	16.2021	16.5129	16.5185	16.3164	16.2885	15.998	16.0487	16.1875	16.1093	15.9556	16.0069	15.8871	15.8273	15.6414	15.7692	15.9987	15.2814	15.7181	15.958	15.7446	15.8421	15.5959	15.4092	0.00721531	-0.321678	-5.15566	Tnxb
13.5157	13.6088	13.6624	13.6328	13.5978	13.7646	14.1791	14.0661	14.0148	13.7866	14.3314	13.9678	13.6498	14.1007	13.9042	13.6328	13.9369	13.6118	14.0588	14.1369	14.0145	14.1306	13.992	14.0541	0.00721905	0.427277	5.14576	Dnajb4
9.99839	10.976	11.2843	10.8116	10.7562	10.6313	11.7321	12.0469	11.6759	11.4584	11.7157	11.7446	11.0912	11.7669	12.6333	11.8701	11.8956	11.603	11.8473	11.7643	11.5751	12.4804	12.1267	11.9398	0.00725	0.985986	5.15718	Hmox1
14.0999	14.2735	14.3893	14.2813	14.2993	14.095	14.5588	14.6699	14.6653	14.4576	14.4568	14.5318	14.5286	14.2262	14.5246	13.9844	14.1827	14.5066	14.6334	14.4121	14.538	14.5979	14.2633	14.7432	0.00730189	0.317	5.13545	Naglu
9.37776	9.85862	10.3435	9.92543	9.97363	10.1429	9.00065	9.01903	9.30617	9.37752	9.28141	9.02809	9.41343	9.34719	9.32846	9.67617	9.65676	9.37294	9.12875	9.56255	8.82483	9.00352	9.37186	8.8975	0.0073615	-0.76815	-5.12641	Stk17b
11.8487	11.5464	11.2168	11.3417	11.7169	11.4715	10.9538	10.9832	10.8045	11.1278	11.0067	10.6414	10.8976	10.6451	10.9319	11.4112	10.8159	11.1366	10.6564	10.468	10.9583	10.9867	10.9554	10.5369	0.00737037	-0.604125	-5.10386	Kcnma1
12.5451	12.753	12.8031	12.7156	12.6571	12.5494	12.4262	12.4232	12.2848	12.4022	12.0861	12.1976	12.4127	12.418	12.5216	12.5117	12.72	12.4355	12.3438	12.53	12.4179	12.6865	12.5344	12.5014	0.00740465	-0.367199	-5.10951	Nek9
12.9434	12.6682	12.6814	12.7802	12.7777	12.9732	13.3838	13.5562	13.05	13.1308	13.3139	13.6019	12.8208	12.7913	13.2133	12.9431	12.8414	13.2528	13.2046	13.0569	13.312	13.1397	13.4196	13.5576	0.00742056	0.535415	5.1162	Cd163
12.1103	12.7488	11.9062	12.3927	12.4687	12.5962	13.0209	13.105	13.0064	13.2153	12.8885	13.1151	13.5921	13.703	13.17	12.6538	13.0045	13.3534	13.3894	13.6627	13.5273	13.4285	13.4628	13.1801	0.0075576	0.68805	5.07921	Rnase4
12.8101	12.6316	12.5378	12.3557	12.5804	12.5213	12.2542	12.267	12.0857	11.7851	12.045	11.7947	12.2568	12.5999	12.2585	12.9466	12.2276	12.6191	12.3084	12.3501	12.5018	12.273	12.4133	12.2783	0.00758371	-0.534188	-5.05146	Naa50
14.2162	14.4196	14.6235	14.1737	14.421	14.4758	13.9548	13.9769	13.3523	13.8486	13.689	13.3225	13.7442	13.9658	13.6026	14.1635	14.0829	13.4336	13.1647	14.0408	13.5964	13.8129	13.6799	13.7923	0.00761468	-0.697593	-5.07277	Dtna
15.6817	15.7748	15.394	15.5438	15.6238	15.4017	15.3786	15.0796	15.1529	14.96	15.1906	15.0137	15.1822	15.3922	15.3079	15.7031	15.4024	15.5917	15.3206	15.4978	15.5227	15.5699	15.6251	15.5249	0.00761818	-0.440755	-5.05307	Ube2n
13.4208	13.5036	13.4741	13.4613	13.4277	13.3923	13.2729	13.3631	13.1177	13.0339	13.154	13.2116	13.4852	13.2808	13.3712	13.7246	13.5228	13.6286	13.4945	13.3904	13.4702	13.3679	13.5565	13.5825	0.00762162	-0.254427	-5.04277	Farsb
16.6131	16.8312	16.7258	16.611	16.5747	16.7774	17.2959	16.9122	17.1738	16.8741	17.2519	17.1999	17.1867	17.4462	17.7257	17.1154	17.2474	17.647	17.3822	17.1955	17.2909	17.4981	17.4264	17.4527	0.00765297	0.429078	5.06251	Serpinh1
12.6932	12.6514	12.3193	12.453	12.4733	12.2561	13.4708	13.254	13.2633	12.639	13.3364	13.0682	12.7567	12.4231	12.0393	11.8571	12.3859	12.6059	13.4559	12.9135	12.8989	12.5674	12.5894	13.0356	0.00769507	0.69753	5.02681	Ecm2
15.5546	15.6388	15.6785	16.1556	15.9441	15.6331	16.9413	16.5271	16.675	16.0968	17.2629	16.7066	16.7214	16.6235	16.5071	16.0397	16.4333	16.8003	16.902	16.4598	16.9978	16.7117	16.617	16.9846	0.00773333	0.934156	5.01923	Myh9
13.2486	13.3969	13.5243	13.3112	13.3279	13.404	13.0353	13.1864	13.0756	13.1822	13.1952	13.1045	13.3022	13.4198	13.3001	13.4817	13.3656	13.5284	13.1881	13.2119	13.3513	13.1269	13.3393	13.2971	0.00773568	-0.238969	-5.00476	Cdk5
11.7372	11.5797	11.7102	11.6946	11.5526	12.2553	12.2062	12.2802	12.3042	12.3734	12.2791	12.3059	11.8406	12.1909	12.1411	11.9536	12.3372	11.9087	11.9516	12.3138	12.2042	11.9912	11.816	12.066	0.00776786	0.536572	5.02084	Actr1b
11.5007	11.5427	11.5201	11.4808	11.5009	11.4996	12.0494	11.7286	12.0218	11.5926	11.9149	11.9574	11.7621	11.6735	11.6005	11.7132	11.8775	11.5319	11.8353	11.7384	11.5986	11.696	11.7458	11.7309	0.00776991	0.369991	5.00748	Afdn
16.6933	16.5165	16.6606	16.6393	16.6004	16.3006	16.187	16.3056	16.1358	16.1567	16.346	16.2343	16.5704	16.4698	16.5726	16.5984	16.4954	16.3092	16.4928	16.3412	16.4813	16.547	16.3985	16.3457	0.00778947	-0.340878	-4.99381	Tmem43
12.0749	12.7072	12.524	12.3602	12.354	12.8238	13.284	12.8714	13.1533	13.2649	12.9519	13.2723	12.797	12.847	12.8831	12.2527	12.9205	12.7347	13.0131	12.9199	12.716	12.6631	12.6193	12.8263	0.00782684	0.658945	4.97097	Tor1aip1
15.2951	15.2586	15.4347	15.2497	15.3173	15.3389	15.1441	15.1101	14.9563	15.0482	15.1314	15.1928	15.9182	15.263	15.4389	15.1215	15.245	15.3611	15.4516	15.1672	15.3521	15.2853	15.3953	15.3491	0.00786026	-0.218561	-4.98397	Idh3g
16.5751	16.5126	16.4976	16.5354	16.4717	16.4829	16.1914	16.2226	16.3623	16.404	16.0606	16.2562	16.5215	16.236	16.3929	16.2714	16.3946	16.0858	16.1191	16.0912	16.2551	16.2327	16.4302	16.0852	0.00786087	-0.263048	-4.98163	Rras
16.2216	16.533	16.3052	16.2693	16.4934	16.558	15.5847	15.8562	15.6288	16.2685	15.4108	15.6638	16.1155	15.8573	16.2116	16.2493	15.9878	15.8896	15.3714	16.0295	15.8531	16.0052	15.9894	15.6023	0.00792063	-0.661292	-4.87234	Ckb
12.111	12.6696	12.3092	12.3462	12.3969	12.2061	11.7343	12.0831	11.6796	11.9575	11.5918	11.574	12.0789	12.2974	12.2674	12.586	12.371	12.2001	11.7687	12.2616	12.2351	12.3291	12.1763	11.8897	0.00794872	-0.569801	-4.95949	Inpp4a
14.8798	14.6753	14.6783	14.6259	14.4636	14.3697	14.2121	14.2354	13.9547	13.841	14.3138	14.0738	14.5883	13.8835	13.7652	14.681	14.3387	14.5207	14.4433	13.8783	14.4342	14.282	14.6248	14.4794	0.00795082	-0.510304	-4.89316	Sod2
13.7644	13.9722	13.8328	13.9964	13.9326	14.1573	14.2593	14.1286	14.2797	14.3492	14.2427	14.4258	14.0426	13.8521	13.8803	13.4497	13.9325	13.8956	14.0373	13.9499	14.0156	14.007	13.8874	13.782	0.00795219	0.338273	4.87265	Agrn
14.5171	14.5476	14.7217	14.7021	14.5507	14.5597	14.9032	14.7985	14.9137	14.7974	14.7518	15.0196	14.9028	14.8754	15.0703	14.9291	14.9197	15.1418	15.0369	14.828	14.935	15.0543	15.0606	14.9692	0.00795257	0.264225	4.86651	Rpl12
14.5683	14.9613	14.9224	14.5038	14.6816	14.5424	14.1183	14.2235	13.4917	13.3233	14.1195	13.5383	13.9596	14.2539	13.5372	14.4525	14.2197	13.7026	13.8162	14.2404	14.0474	14.3375	13.7783	14.0428	0.00796552	-0.894197	-4.96736	Nqo1
21.2467	21.1516	21.2549	21.1927	21.1016	21.0815	21.0339	21.049	20.9447	21.0167	20.9004	20.9163	20.9285	21.0039	20.6843	21.1699	21.1273	20.6568	20.6709	20.7463	20.9158	20.9167	20.6267	20.7888	0.0079668	-0.194652	-4.91575	Col6a3
12.6351	12.9326	12.8878	12.8216	12.7327	12.9722	12.5119	12.674	12.5108	12.3212	12.3432	12.334	12.5162	12.6992	12.6713	12.7528	12.6519	12.7634	12.1731	12.7054	12.671	12.682	12.6573	12.6097	0.00796694	-0.381137	-4.91032	Vbp1
11.9735	11.7409	11.8034	12.1215	11.6418	11.8881	12.8438	12.535	12.5367	12.0989	12.3355	12.4688	11.4737	11.7006	11.6515	11.5142	11.9582	11.4877	12.8887	12.0631	11.8164	11.9368	11.7754	12.3347	0.00798283	0.608231	4.95974	Gas6
14.3752	14.5082	14.6426	14.505	14.4883	14.5532	14.1455	14.1878	14.1559	14.4428	14.2098	14.0715	14.3812	14.2676	14.3201	14.4826	14.5656	14.2853	13.8737	14.5259	14.0546	14.5727	14.0372	14.3701	0.00798333	-0.309881	-4.92636	Gnao1
11.8333	11.965	11.9694	11.8256	11.7618	12.7421	13.0963	13.1187	12.7158	13.2678	12.698	12.6399	12.804	12.9949	12.6373	11.7393	12.4748	11.4135	13.0189	12.9464	12.9312	12.6266	12.391	12.2491	0.00798354	0.906563	4.8996	Pdgfd
12.7528	12.9933	13.0555	13.1416	12.9199	13.3749	13.9161	13.2777	13.934	13.7014	13.5384	13.7753	13.2968	13.0912	13.3687	12.6029	13.0946	12.9364	13.3708	13.5315	13.4275	13.4823	13.3108	13.2227	0.00798374	0.650777	4.88301	Fkbp2
13.3091	13.2314	13.2842	13.4808	13.3612	13.335	13.6556	13.5609	13.7216	13.6893	13.561	14.0015	13.3864	13.2058	13.2973	13.2189	13.1279	13.545	13.6276	13.2276	13.6308	13.2258	13.5208	13.6582	0.007984	0.364686	4.87362	Rab7a
15.2075	15.3411	15.3725	15.5007	15.3913	15.2841	15.7223	15.6066	15.7119	15.4378	15.6882	15.6917	15.3138	14.9682	14.9132	14.9478	15.156	14.9879	15.6498	15.4758	15.4904	15.3267	15.2922	15.4699	0.008	0.293568	4.88102	Ehd4
11.0358	11.4346	11.5204	11.6434	11.5949	11.6718	11.9233	12.0291	12.0894	11.8493	12.0512	11.9734	11.8108	11.8949	11.83	11.4166	11.8063	11.7287	11.9824	12.007	11.8612	11.9078	11.97	11.7169	0.008	0.502443	4.88609	Ttll12
12.3573	12.5332	12.1213	12.4677	12.4791	12.1604	14.7925	14.7759	14.6597	13.8218	14.8922	14.1851	14.0291	15.014	14.4221	14.7111	13.599	13.859	15.5983	15.1907	15.5956	15.3914	15.3112	15.3956	0.008	2.16805	11.5905	Serpine1
17.3317	17.1622	17.1936	17.2479	17.122	17.0612	16.5445	16.5755	16.3892	16.645	16.3086	16.4624	16.6882	16.7947	16.8098	16.9612	16.7141	16.7614	16.5276	16.7054	16.7393	16.6928	16.7229	16.6695	0.008	-0.698913	-10.8961	Itgb6
14.9786	14.9712	15.0587	15.2039	15.0979	15.3107	15.4312	15.44	15.5738	15.2605	15.6451	15.5094	14.9078	14.6982	14.517	14.7671	14.7623	14.562	15.268	15.1759	15.0121	15.0637	14.8675	14.9527	0.00801575	0.373188	4.85633	Abhd14b
13.2309	12.5932	13.1938	12.5676	12.6885	NaN	11.7436	11.9341	11.3077	NaN	NaN	11.2486	12.0434	NaN	11.2465	NaN	11.6371	12.8472	12.2649	12.1114	12.7902	12.4261	12.4519	12.4246	0.00801606	-1.29629	-5.82938	Cbx7
14.1314	13.1329	13.637	13.4266	13.8135	12.9916	12.4824	12.8921	12.3983	12.1862	12.7004	12.5388	13.6513	13.0133	12.3345	13.4278	NaN	13.1982	13.261	NaN	13.1833	13.734	13.1527	13.4554	0.00801674	-0.989126	-4.9265	Aspm
15.0875	14.869	15.1087	15.1521	15.0564	15.1042	14.2183	14.6777	14.324	14.864	14.0945	14.493	15.1851	15.0184	15.2275	15.1382	15.1285	14.7131	14.6364	14.7237	14.9394	14.9482	14.8759	14.6066	0.00801681	-0.617719	-4.93058	Septin9
11.7897	11.6076	11.6381	11.7614	12.1418	11.7821	12.2716	12.0798	12.1703	12.2747	12.1563	12.3117	12.142	12.0231	12.4498	12.1827	12.1279	12.6785	12.1893	11.683	12.2574	12.1776	12.2453	12.4323	0.00801702	0.423951	4.94352	Ssr3
15.6479	15.6302	15.1874	15.5212	15.5027	15.0127	14.9141	14.7814	14.8898	14.5728	14.953	14.8835	15.1206	14.8763	14.834	15.5958	15.1148	15.5546	15.0726	14.7084	15.1477	15.0028	15.4921	15.3358	0.00803239	-0.584583	-4.8813	Arpc4
15.5274	15.4708	15.6042	15.6107	15.6106	15.7538	15.1845	15.3795	15.195	15.2504	14.7913	15.1235	15.1922	14.9709	15.0209	15.1874	15.3121	14.804	14.8843	15.1077	14.9481	15.2011	15.0302	14.9684	0.00805063	-0.442229	-4.93417	Hspa2
13.5206	13.6542	NaN	NaN	13.4769	NaN	12.8837	12.4372	12.5056	NaN	NaN	12.4782	13.3455	NaN	NaN	14.1413	NaN	13.8805	NaN	13.0449	NaN	12.7184	13.3724	13.2485	0.00806275	-0.974372	-7.47846	Tbck
15.4071	15.0733	15.218	15.1262	15.1671	14.6885	14.5322	14.7706	14.6509	14.3299	14.4853	14.5062	15.0785	14.7766	14.3921	14.9307	15.0048	14.9029	14.9844	14.7827	14.7984	14.6942	14.5597	14.8333	0.0080678	-0.567537	-4.93971	Ivd
15.5524	15.8933	15.8604	16.054	15.9007	16.2084	16.2631	16.376	16.526	16.4463	16.2727	16.4908	16.0421	16.0536	16.1283	15.5526	16.2502	15.6359	16.1826	16.1641	16.1611	16.0938	16.0187	16.1475	0.00820312	0.484304	4.82562	Arhgdia
13.1375	12.9801	12.9933	13.2788	13.2143	11.793	11.6154	11.59	11.8117	11.7771	11.9129	11.9241	12.2939	10.8957	11.1928	12.5341	11.4374	12.2845	11.6763	11.0069	11.9379	11.9403	12.156	11.5916	0.0082179	-1.12763	-4.82058	Tsc22d1
13.992	13.9557	13.6242	13.9375	13.8509	NaN	13.6255	13.5834	13.345	13.383	13.3854	13.5059	13.7603	13.6491	13.8934	14.3995	13.6925	13.7768	13.7665	13.5482	13.8928	13.7599	13.8752	13.818	0.0082471	-0.400679	-5.02288	Has1
15.1687	15.1293	14.9679	15.3815	15.0855	14.8769	15.3682	15.71	15.5625	15.6168	15.3804	15.5707	16.261	15.7266	16.0367	15.7005	15.7398	16.3996	15.8614	15.9709	16.1547	15.8953	16.0113	15.8958	0.00826357	0.433124	4.81002	Fbln2
18.7409	19.2451	19.1253	18.968	19.0375	19.0163	18.756	18.3081	18.6833	18.6304	18.4043	18.5236	19.1307	19.0455	19.1143	18.9356	19.0274	18.6368	18.6458	18.9716	18.8083	18.8295	18.7908	18.5445	0.00829231	-0.471203	-4.79441	Tagln2
11.9897	12.1651	12.0801	11.8749	12.0163	12.0401	11.7778	11.864	11.3453	11.5615	11.5593	11.6311	11.9574	11.8961	11.8136	12.0903	11.8295	11.655	11.7621	12.0102	11.7637	11.911	11.8223	11.9204	0.00832184	-0.404512	-4.79203	Plcb3
11.0217	11.1861	NaN	10.9417	10.9308	11.1847	11.3131	11.8195	11.5972	11.3883	11.8324	11.6608	11.0962	11.1348	11.166	11.1392	11.1691	11.4562	12.1936	10.9958	11.6279	11.4845	11.5926	11.5385	0.00835115	0.548892	4.99503	Map4k4
13.8503	13.8587	13.8768	13.7946	13.9076	13.6932	13.3987	13.649	13.5766	13.6852	13.5338	13.3612	13.7148	13.8096	13.7626	13.9912	13.7788	13.7891	13.6683	13.6848	13.8919	13.7151	13.8504	13.7434	0.00839544	-0.296127	-4.77256	Rhot1
13.3445	13.092	13.2477	13.2038	13.0228	13.3497	13.5333	13.5042	13.6871	13.3866	13.701	13.5254	13.2249	13.0262	13.0412	12.8895	13.1856	13.29	13.2745	13.2378	13.0217	13.2082	12.9171	13.3328	0.00843123	0.346186	4.75399	Numa1
13.6377	13.6362	13.5565	13.5293	13.6198	13.3685	14.1515	14.0368	13.8921	13.6652	13.9332	14.1646	13.7431	13.7251	13.3963	13.2972	13.7756	13.433	14.0641	14.0893	13.7933	13.7844	13.8257	13.9117	0.00845113	0.415914	4.76559	Sorbs3
11.1198	11.7274	11.8572	11.9687	11.2783	12.1425	12.8868	12.3769	12.6505	12.5072	12.2937	12.7756	12.3697	12.2289	12.1186	11.742	12.2461	11.4655	12.5795	12.3547	12.1994	12.3393	11.6768	12.2678	0.00846269	0.899495	4.75884	Zbtb20
12.6698	12.8072	12.8494	12.8891	12.8583	12.5909	12.5592	12.5469	12.5633	12.4312	12.4279	12.5484	12.7112	12.4952	12.9258	12.6799	12.6507	12.7959	12.6031	12.5429	12.7817	12.5927	12.6311	12.5786	0.00846792	-0.264615	-4.76662	Tomm70
11.7589	11.6867	12.0886	11.7985	11.8262	11.7453	12.2383	12.0111	12.1227	12.2068	12.0937	12.3095	11.9499	12.0474	12.0345	12.1388	12.0784	11.9835	12.245	12.1437	12.1026	12.2558	11.9784	12.2865	0.0084697	0.346308	4.76878	Pigs
12.3729	12.8331	12.8633	12.5635	12.4518	13.1026	13.4773	13.4887	13.3074	13.0454	13.4953	13.2536	12.8706	12.6318	12.455	12.4611	12.9788	12.5487	12.8719	13.0725	12.534	13.083	12.6574	13.0513	0.00849438	0.646758	4.75954	Pycr3
12.1922	12.3547	12.6094	12.6073	12.6335	12.5554	13.0934	12.8086	12.9451	12.8278	12.9733	12.7928	13.0385	13.1638	12.7772	12.7652	12.9321	12.6461	13.1976	12.9412	13.0337	13.0855	12.9191	13.1149	0.0085037	0.414737	4.7422	Galnt2
17.7331	18.1533	17.9712	18.0294	18.0993	18.1617	17.7343	17.7698	17.5633	17.6525	17.7148	17.6751	18.1493	18.3744	18.128	18.161	18.2214	17.9029	17.6657	18.0218	18.0483	17.9841	18.0435	17.8378	0.00884133	-0.339691	-4.72179	Pfn1
13.2829	13.2182	13.3892	13.1191	13.4389	12.9666	12.3921	13.0676	12.6397	12.5296	12.456	12.7955	13.1714	12.8431	12.7697	13.1854	12.923	12.9817	12.8129	12.8506	13.0374	12.7665	12.8824	12.74	0.00885294	-0.589032	-4.71795	Vasn
13.4299	12.9009	12.3817	12.9237	13.4009	11.5715	11.5531	11.1541	10.344	11.0784	NaN	10.5298	12.4785	11.3124	11.8447	13.0342	11.342	12.7036	11.8787	11.4213	12.2802	11.3933	12.582	12.0568	0.00894891	-1.83624	-4.91538	Lrig2
17.1386	17.1741	17.2008	17.1696	17.1087	17.2498	17.5968	17.4514	17.3509	17.2523	17.392	17.5165	17.4305	17.3781	17.7888	17.4926	17.4588	17.6993	17.7639	17.4901	17.6945	17.7832	17.6623	17.7713	0.00896	0.253033	4.70001	Hsp90b1
15.5159	15.5926	15.4235	15.4715	15.5211	15.6327	15.7281	15.8563	15.6906	15.6294	15.8145	15.7367	15.5293	15.3296	15.6058	15.3931	15.3993	15.7787	15.6943	15.6819	15.756	15.6806	15.7909	15.7779	0.00896703	0.216385	4.71109	Sptbn1
12.9757	13.0134	12.9866	13.161	12.7357	12.9097	13.3819	13.4145	13.235	13.1135	13.3885	13.482	13.2639	12.9742	13.5162	13.0041	13.3058	14.0582	13.6366	13.3796	13.5937	13.5152	13.5603	13.4015	0.00897842	0.372196	4.68931	Lamp2
16.1416	16.0923	16.0995	16.4391	16.3476	16.0534	15.5828	15.691	15.7687	15.9815	15.8719	15.4807	16.1703	16.3364	16.2762	16.3165	16.3292	15.9467	16.0398	16.2241	16.275	16.1763	16.2149	16.0961	0.00898551	-0.466143	-4.69559	Abracl
12.5734	13.2263	12.9413	12.4956	12.5116	13.0842	11.9463	11.9928	10.2887	10.9435	11.1234	9.79213	12.0988	12.7644	12.0905	13.0489	13.3174	12.3283	11.1165	12.5929	11.5743	12.7194	12.0119	12.3802	0.00901083	-1.79095	-4.69113	Msrb1
11.8089	12.0107	11.6646	11.9853	11.6689	11.4888	12.431	12.3301	12.301	12.0162	12.1273	12.377	11.984	11.4143	12.3098	12.1068	11.6582	12.6563	12.6609	11.857	12.3162	11.8789	12.3185	12.4132	0.00904659	0.492606	4.67787	Gmfb
12.075	12.2798	12.0803	12.1832	12.1112	12.2231	12.4135	12.4101	12.6156	12.3147	12.5135	12.7575	11.95	11.8441	11.7958	12.0012	12.0908	12.0417	12.4288	12.1211	12.3246	12.3339	12.2615	12.4671	0.00921429	0.345384	4.66463	Acyp2
12.3149	12.9944	12.7164	12.62	12.373	12.4742	11.7836	12.0942	11.8571	11.3719	12.2173	11.7158	NaN	12.7847	11.8376	13.0997	12.8476	12.1053	11.9983	NaN	12.9274	12.334	13.1863	12.6409	0.0092242	-0.742174	-4.65918	Myl4
15.7723	16.1875	16.0809	16.1218	16.1902	16.5338	16.6905	16.5877	16.5939	16.6428	16.7276	16.5376	16.6432	17.0968	17.0366	16.5426	16.9156	16.7463	16.6305	16.8306	16.7569	16.8568	16.9151	16.8045	0.00965957	0.482281	4.64417	Actn4
9.68811	9.52183	9.67839	9.9926	9.56034	10.3666	10.6056	10.5283	10.5908	10.2342	10.4767	10.3669	10.6033	10.2679	10.398	10.2256	10.5858	10.0837	10.9835	10.4488	10.2541	10.1186	10.6109	10.0289	0.00976056	0.665761	4.62033	Dnajc2
14.6831	14.7081	14.7738	14.6146	14.7163	14.5821	14.1729	14.2658	14.2497	14.6441	14.0401	14.2882	14.4502	14.5743	14.356	14.7556	14.4546	14.1889	13.9162	14.3944	14.0208	14.4169	14.3975	14.1972	0.00979505	-0.402861	-4.62652	Map1b
14.2637	14.5065	13.9929	14.1398	14.6408	13.5358	13.5275	13.1898	13.182	13.3882	13.6197	13.2809	13.9212	14.2587	13.2217	14.5328	14.4626	13.8807	13.3327	13.6122	13.8322	13.3682	14.0571	13.7985	0.010028	-0.81523	-4.60395	Dmpk
14.5862	14.874	15.0098	14.8763	14.7535	15.0834	14.4174	14.3823	14.3626	14.7101	14.3613	14.2015	14.5022	14.8011	14.5713	14.6704	14.7253	14.0857	13.9715	14.5327	14.149	14.5149	14.3169	14.2386	0.0100488	-0.458024	-4.59655	Pfkp
15.1447	15.3328	15.3912	15.3351	15.2591	15.3059	15.4705	15.5898	15.5967	15.4376	15.4267	15.5243	15.4104	15.2606	15.342	15.3056	15.3659	15.3779	15.5248	15.3379	15.3872	15.3956	15.3169	15.5226	0.0100632	0.212807	4.60399	Akr1a1
13.9261	14.4207	14.1305	14.1038	14.1812	13.8509	13.5375	13.6149	13.3637	13.9026	13.178	13.4472	13.9749	13.9345	13.8738	14.3584	14.0188	13.6291	13.5115	13.8333	13.7692	13.8686	13.8618	13.7202	0.010069	-0.594879	-4.58959	Unc45a
15.1024	14.8817	15.105	15.1517	15.1906	14.8345	14.6734	14.8551	14.8064	14.5649	14.5488	14.6141	14.951	14.843	14.9032	15.0399	14.68	14.9512	14.9582	14.3286	15.0491	15.0048	14.925	14.6228	0.0100761	-0.36723	-4.59193	Trim47
13.6	13.533	13.488	13.662	13.4002	13.7588	13.3607	13.1115	13.3242	12.9396	13.2806	13.1147	13.728	13.5789	13.6634	13.3555	13.3497	13.8234	13.4009	13.2342	13.1495	13.2217	13.2954	13.3098	0.0101031	-0.385115	-4.58434	Enpp1
19.1235	19.4974	19.4877	19.4691	19.3646	19.9435	20.0196	20.0092	19.9108	19.9279	20.1466	20.0173	19.9039	19.9913	20.0108	19.4899	19.917	19.5027	19.8535	20.064	19.871	19.9109	19.7904	20.013	0.0101111	0.524282	4.59258	Lgals1
11.6129	11.8763	12.1746	11.8328	11.4485	11.8818	12.379	12.2755	12.4321	12.1441	12.7752	12.5859	12.0682	11.8568	11.8882	11.4814	12.1115	11.682	12.5535	12.2385	12.0563	12.1609	12.0811	12.3653	0.010157	0.627473	4.57629	Ces2g
18.1079	18.1618	18.1985	18.0851	17.9932	18.0071	18.6373	18.623	18.6065	18.1063	18.6597	18.4699	17.8448	17.8424	17.7824	18.1586	18.0544	18.0415	18.7661	18.3436	18.4059	18.2931	18.3897	18.6422	0.0101781	0.424846	4.57733	Anxa5
12.1111	12.6726	12.4838	12.1856	12.1699	12.5454	11.6186	11.9098	11.9725	11.9882	11.8426	11.7858	11.9264	12.4563	12.2735	10.825	12.1135	11.9386	11.8361	12.3516	11.8642	12.3907	12.1032	11.7779	0.0102449	-0.508468	-4.57041	Mlst8
11.7213	12.3194	12.3325	12.0828	12.0216	11.9794	11.6086	11.596	11.7256	11.5697	11.6796	11.6316	11.9661	11.664	12.082	12.0562	12.3034	11.8312	11.59	12.2408	12.0714	11.9012	11.8307	11.9437	0.0102492	-0.440978	-4.56543	Tusc3
14.1291	14.145	14.1363	14.6181	14.2147	14.198	14.9953	14.6327	14.8399	14.4077	14.8671	14.9051	15.5207	16.0877	15.8857	15.7622	15.1572	15.1033	15.5939	15.2717	15.6288	15.4092	15.3562	15.1709	0.0102838	0.534405	4.56725	Ccn2
11.8476	11.7023	11.7136	11.7899	11.7844	11.6893	12.0389	12.2051	12.2852	11.8114	12.0484	12.0879	11.7264	11.7782	11.9149	11.929	11.9375	12.1105	11.8554	12.0147	12.2329	12.0002	11.8869	12.1696	0.0102953	0.324946	4.56266	Atp6v1d
13.282	13.0856	13.1151	13.2769	13.2272	12.9158	12.3742	12.0986	12.6024	12.6109	12.6912	12.9404	13.6793	13.8046	13.9862	14.2147	13.735	14.4356	12.9993	12.7534	13.5145	13.5068	13.7504	13.0956	0.0103186	-0.597471	-4.56861	Col3a1
16.6181	17.0365	16.8005	16.6719	16.8394	16.643	16.5118	16.3901	16.0121	16.0532	16.4685	16.1795	16.6673	16.7103	16.5673	16.879	16.7237	16.8654	16.5437	16.9062	16.8723	16.8326	16.7902	16.8706	0.0103278	-0.499022	-4.55812	Slc25a5
14.9608	15.0876	14.6893	14.768	14.8598	15.3071	15.8469	15.4323	15.6648	15.4619	15.2444	15.4544	14.756	14.9841	15.4802	15.761	15.0318	15.614	14.8612	15.0099	15.004	15.0056	14.9802	15.1613	0.0103389	0.572042	4.54727	Ftl1
17.3171	17.5005	17.3982	17.1742	17.4033	17.1955	17.2575	16.9199	16.8122	16.9221	16.9581	16.8867	17.3118	17.1205	17.0837	17.389	17.3188	16.9483	17.1613	17.1871	17.3558	17.3538	17.3368	17.2657	0.01036	-0.372066	-4.55229	Cnn3
11.662	12.4326	12.0747	12.6755	12.2634	12.5687	13.0608	12.7892	13.0539	12.9546	12.9869	13.1965	12.9878	12.8427	13.2311	12.6997	12.5288	13.1908	13.2591	13.1616	13.1179	13.1029	13.07	12.8155	0.0107815	0.727493	4.5145	Prrc1
12.6997	12.6024	12.6197	12.5003	12.566	12.4077	11.8445	12.3456	11.8702	11.8637	11.985	12.4196	12.7844	11.8669	12.0634	12.4902	12.363	12.1595	12.4958	11.9567	12.2046	12.2356	12.0834	12.251	0.0110495	-0.511228	-4.49095	Pdk2
15.7564	16.2958	15.8091	15.7419	16.0502	16.0254	16.4008	16.5885	16.4066	16.2749	16.3054	16.3732	16.6817	16.1453	16.505	16.1251	15.8917	16.7244	16.6301	16.6192	16.7138	16.4486	16.5778	16.6302	0.0111344	0.445148	4.47924	Ace
13.4942	13.4973	13.4133	13.4711	13.371	13.3335	13.2622	13.3021	13.0584	12.9834	13.2087	13.2135	13.3542	12.9611	13.0394	13.4517	13.1761	13.2773	13.2338	13.1908	13.2496	13.2218	13.3043	13.408	0.0111711	-0.258679	-4.4797	Acad9
12.7414	12.5481	12.4695	12.7548	12.6803	12.1818	11.9808	12.2661	11.8178	12.1421	11.8377	12.1852	12.1692	12.0591	12.0161	12.2927	11.9423	12.2953	11.9916	12.0121	12.2309	12.1231	12.4899	12.1708	0.0111895	-0.524386	-4.46868	Ggps1
12.9644	13.7635	12.9462	12.2691	12.6697	NaN	11.2105	11.6075	11.667	10.9004	NaN	11.8827	12.1158	NaN	12.1652	13.1428	12.6805	12.7041	11.9965	NaN	12.0801	NaN	12.5332	NaN	0.0111923	-1.46898	-4.87114	Ptms
16.3837	16.7397	16.5622	16.5433	16.4235	16.2452	16.219	15.9588	16.0753	16.1992	15.7393	16.0296	16.5303	16.3602	16.2046	16.6494	16.2355	16.0614	16.0641	15.955	16.1088	16.0289	16.2684	16.0761	0.0112154	-0.446058	-4.45012	Clic4
18.4472	18.6191	18.5904	18.4703	18.546	18.7203	18.8921	18.7378	18.8224	18.7202	18.7562	18.7651	18.5957	18.7634	18.8847	18.5019	18.7277	18.5763	18.71	18.8268	18.759	18.783	18.7895	18.6775	0.0112332	0.216757	4.44479	Ahnak
12.505	12.3645	12.8643	13.1507	12.6416	12.567	13.1984	13.3338	13.4453	13.0316	13.2275	13.5397	13.3568	12.9251	13.0109	12.775	12.8025	12.8993	13.3695	13.1783	13.0116	12.8001	12.9835	12.994	0.0112468	0.613888	4.46495	Srpx2
10.0316	9.88478	9.62736	10.0442	10.0471	10.1935	8.94072	NaN	8.52172	9.59525	9.19113	9.30756	9.60509	9.53183	10.0018	9.00177	9.84066	9.57953	9.0282	9.09914	9.45811	8.83591	9.26821	NaN	0.0112516	-0.86015	-4.63407	Kcnmb1
12.7542	13.0689	12.8357	12.9372	13.0665	13.1436	13.5447	13.3337	13.2637	13.1597	13.5882	13.3606	13.1846	13.0808	13.0843	12.8613	13.0019	13.1195	13.2064	13.2345	13.0541	13.1484	13.0105	13.3277	0.0112834	0.407435	4.46551	Lama2
13.9167	14.0419	13.9199	13.9387	13.8068	13.9516	14.3704	14.0793	14.1063	14.0914	14.281	14.3561	13.9337	13.9269	13.833	13.8059	13.8418	13.674	14.012	14.0352	13.9013	14.0597	13.9468	14.0528	0.011288	0.284804	4.45773	Vps26a
14.2873	14.5236	14.4416	14.5405	14.6261	14.7451	14.9754	14.8236	14.8228	14.7385	14.8807	14.8268	14.7054	14.7414	14.7346	14.574	14.6991	14.3637	14.8157	14.8589	14.7997	14.7158	14.6974	14.6632	0.0113885	0.317264	4.4394	Itga3
12.1562	10.3241	11.9836	12.0755	11.549	11.7644	13.379	12.6466	13.3905	12.508	13.1874	13.2459	12.0012	11.8411	11.668	11.4203	12.2555	NaN	13.1658	12.2897	12.4397	12.0526	12.2238	12.6611	0.011454	1.41745	4.43328	C1qtnf7
19.7313	19.9087	19.9535	19.9502	19.9709	20.0311	19.3364	19.5352	19.4451	19.8923	19.2428	19.3411	19.8696	19.8903	19.952	19.7996	19.9705	19.5734	19.2881	19.8433	19.7247	19.8869	19.8522	19.6343	0.0114557	-0.458797	-4.4302	Flna
10.8806	10.9907	10.9177	11.2516	10.4912	11.3153	11.4826	11.7824	11.7602	11.3796	11.4743	11.6502	11.2164	11.1118	11.0687	10.9014	10.9361	10.8802	11.4231	11.2443	10.8619	10.9614	11.1784	11.1876	0.0114826	0.613727	4.42284	Xrcc6
13.7605	NaN	13.7214	13.3191	13.66	13.2161	12.7945	12.9428	NaN	12.3771	13.0084	12.4602	13.3604	13.3527	13.1153	13.6912	13.2994	NaN	13.104	13.1271	13.1315	13.6754	NaN	13.482	0.0115094	-0.818818	-4.83761	Bicd1
13.6057	13.8725	13.8462	13.8483	13.4554	14.0243	14.1893	14.02	14.3605	14.3436	14.1167	14.296	14.1815	14.0872	14.18	13.6555	14.2255	13.6387	13.9976	14.0202	13.8144	14.0066	13.8501	13.8646	0.0115361	0.445622	4.41738	Cr1l
11.5132	11.5484	11.5009	11.519	11.3397	10.7792	NaN	10.5644	10.2966	10.3729	NaN	NaN	10.6809	11.2473	10.9057	11.025	10.8017	10.903	10.6055	11.0516	10.8039	11.4237	10.8887	NaN	0.01155	-0.955438	-5.16229	Alpl
9.96681	10.579	9.71139	9.62099	9.71143	10.9627	11.9814	11.3724	11.5857	10.5707	11.2336	11.6142	10.5289	10.2352	10.4793	10.6378	10.342	10.4731	11.5338	11.0694	11.2408	10.7968	10.8605	11.6571	0.0118078	1.30094	4.37151	Itm2c
12.1266	12.0176	11.866	11.5424	11.5531	11.376	10.9395	11.2961	10.3244	11.0611	11.0766	11.0093	11.4162	11.2463	11.1804	11.9539	11.2523	11.4198	11.3653	11.3095	11.2556	11.1524	11.285	11.45	0.0118171	-0.795781	-4.3768	Slc25a23
13.593	14.0487	13.7151	13.7316	13.6719	13.6702	13.5099	13.2779	13.4476	13.4378	13.1267	13.3609	13.3212	13.2832	13.9363	13.1629	13.3816	13.9108	13.6092	13.5018	13.6329	13.5046	13.7024	13.4565	0.0118313	-0.3783	-4.37329	Sfrp1
14.8626	14.8351	15.1646	15.1203	14.7629	15.2499	15.3213	15.4508	15.3151	15.375	15.4403	15.3575	15.5713	15.3074	15.4333	14.6953	15.4125	14.7904	15.3712	15.2848	15.1008	15.3874	15.068	15.0873	0.011841	0.377422	4.37714	Cox7a2
10.2815	10.1731	NaN	10.0265	10.2267	9.90287	11.2913	10.9143	10.9404	10.4939	11.2224	10.4836	10.0923	10.5982	10.3856	10.829	9.92098	10.2809	10.8359	10.44	10.3899	10.6601	10.4662	11.4465	0.0118505	0.768851	4.5762	Entpd5
15.6303	15.9501	15.8876	15.7677	15.9296	16.1458	15.4689	15.404	15.2835	15.7634	15.1464	15.2731	15.8971	15.8222	15.8882	15.6253	15.9355	15.4543	15.361	15.8473	15.6243	15.865	15.7695	15.5853	0.0118528	-0.495287	-4.38317	Tgfb1i1
11.5063	11.5613	11.9548	11.6662	11.6855	11.4667	10.8687	11.201	11.2985	11.1632	10.6922	11.315	10.9543	11.6531	11.7976	11.4836	11.6635	10.8223	11.1115	11.4444	11.1658	11.5609	10.7183	11.4997	0.0118671	-0.550391	-4.37401	Smyd5
17.6219	17.6792	17.5872	17.7128	17.7969	17.7374	17.3739	17.4855	17.4515	17.6234	17.2596	17.3253	17.5773	17.6786	17.6046	17.7164	17.6394	17.5366	17.3465	17.5684	17.6768	17.6026	17.685	17.5001	0.0118769	-0.269367	-4.3888	Pkm
12.7437	12.6513	12.5764	12.7212	12.6942	12.6097	12.478	12.5791	12.2536	12.2846	12.0698	12.1832	12.4204	12.5664	11.8825	12.1417	12.3947	12.5364	12.2697	12.2292	12.2208	12.2968	12.493	12.4474	0.0118889	-0.358045	-4.39087	Casp12
11.0302	11.3015	10.9906	11.3823	11.1476	11.2775	11.653	11.5919	11.4468	11.3573	11.6291	11.5382	11.6274	11.2224	11.5676	10.7923	11.1674	11.3281	11.2322	11.0139	11.0703	11.0166	11.5536	11.2026	0.0118906	0.347782	4.37579	Psmg4
14.0748	14.1556	14.1566	14.1897	14.0829	14.1723	14.2824	14.2726	14.2326	14.2209	14.1986	14.3068	14.4327	14.1207	14.1437	14.1022	14.3084	14.0835	14.2393	14.1436	14.1132	14.2664	14.1334	14.4513	0.0119006	0.113678	4.39347	Aifm1
12.8631	12.9484	12.7757	12.9527	12.6827	12.9685	13.1181	13.0678	13.0483	13.1683	13.2063	13.0325	12.6465	12.8772	13.0357	12.6483	12.7526	12.5638	13.0435	13.0371	12.8034	12.9754	12.8165	13.1982	0.0119009	0.241695	4.39234	Gart
12.1504	12.0732	11.9993	11.7226	11.8942	11.5482	11.6801	11.3542	11.3767	11.1475	11.3835	11.4056	12.0552	11.4277	11.6475	11.9391	11.4134	12.4107	11.5294	12.0106	11.952	11.6554	12.1955	11.8399	0.011903	-0.506719	-4.37469	Fcho2
14.8281	14.8228	15.0049	14.9772	14.9998	14.7816	14.3055	14.7846	14.4977	14.6062	14.2087	14.5375	14.7638	14.6398	14.7282	14.8852	14.6573	14.4869	14.5818	14.5577	14.6558	14.6545	14.7255	14.4979	0.0119281	-0.412369	-4.36424	Rbpms
16.1422	16.468	16.6267	16.4066	16.3086	16.0558	16.0362	15.9278	15.6528	15.6879	15.9619	15.4541	16.0805	16.261	15.9842	16.5641	16.5391	15.8196	15.9161	16.2776	16.1606	16.3418	15.9814	16.1444	0.0120716	-0.547854	-4.35441	Rsu1
12.501	13.1971	12.944	12.7872	12.7192	12.9822	13.3444	13.4581	13.3507	13.0927	13.3656	13.4305	13.2846	13.6196	13.5279	12.8756	13.3644	13.6144	13.6165	13.4735	13.3838	13.4778	13.4443	13.5605	0.0121905	0.485217	4.34846	Pdia5
12.0587	12.1289	12.3153	11.8894	11.9693	11.8669	12.5936	12.4176	12.7135	12.2333	12.4538	12.9002	12.6465	12.0632	12.1132	12.2786	12.1804	12.5674	12.7191	12.1755	12.3441	12.4256	12.505	12.8147	0.0123323	0.513901	4.34347	Nrp1
11.6678	11.596	11.7853	11.6871	11.6735	12.175	12.0992	12.2531	12.0579	12.2336	12.3174	12.1084	11.9738	11.6985	11.7989	11.4382	11.8161	11.9725	11.894	11.9302	11.718	11.7547	11.8215	11.9579	0.012497	0.414137	4.32849	Ank2
12.0927	12.1171	12.2153	12.3738	12.0604	11.9574	11.548	11.9552	11.6957	11.7654	11.3018	11.2267	11.9031	11.2948	11.9783	11.8249	11.3734	11.5858	11.9011	11.5857	11.8136	11.8116	11.8543	11.5035	0.0125349	-0.553984	-4.31501	Shroom3
13.1583	13.1006	13.1635	13.2508	13.1658	13.0138	13.014	12.8381	13.0249	12.9297	12.7358	12.877	13.2118	12.8555	12.999	13.0368	12.894	12.8676	13.2525	13.0525	13.1107	13.0587	13.051	12.9436	0.0125449	-0.238878	-4.31254	Rab12
14.0991	14.1872	13.9603	14.2285	14.2842	14.0036	14.4186	14.6453	14.373	14.2646	14.4777	14.5234	14.4755	14.2938	14.5125	14.3499	14.2452	14.526	14.5212	14.2586	14.7986	14.5743	14.5375	14.7176	0.0125497	0.323304	4.3197	F13a1
14.9817	14.4478	14.9475	14.5577	14.5308	14.6027	15.5481	15.2026	15.3601	14.813	15.525	15.6374	14.1837	13.795	13.2845	14.1729	14.4325	13.6425	14.8998	14.3215	14.4575	14.5296	14.2063	14.6885	0.0125598	0.669668	4.31592	Col6a6
10.8394	11.3639	10.6818	10.3506	11.206	10.5382	9.56422	10.2817	9.42331	9.98305	NaN	9.09569	10.4804	10.4054	11.2601	11.6905	10.9132	11.3583	10.6295	11.0474	11.0285	10.9014	11.4601	11.0566	0.0125782	-1.16039	-4.4926	Bdh1
11.8762	12.0511	11.7917	11.902	12.0008	11.4711	10.9877	11.5812	10.9311	11.2948	10.391	11.1382	12.1499	12.0742	12.0391	12.4358	11.5737	11.9657	11.2741	11.7276	11.8	11.2714	11.9389	11.6114	0.0125865	-0.794826	-4.31985	Sync
11.8598	12.2152	12.1382	12.1558	12.0157	12.0624	12.4717	12.4341	12.1876	12.562	12.3284	12.3763	12.5408	12.3092	12.5387	12.3049	12.4136	12.2094	12.5673	12.4173	12.433	12.5288	12.5135	12.6246	0.0125882	0.318826	4.32249	Golga3
9.88106	10.037	10.2224	10.0742	9.96789	10.6466	11.1482	10.926	NaN	NaN	10.9133	NaN	9.46492	10.9537	9.48472	11.0833	10.8983	11.0085	10.6271	10.692	9.47128	10.7937	11.131	10.898	0.0126936	0.857628	5.01211	Birc6
10.1064	10.7694	9.47957	9.90122	10.5453	10.2501	11.2465	11.275	11.153	10.775	11.0973	10.8388	11.1493	11.0291	10.8817	10.6001	10.4959	10.4264	11.0005	11.3518	11.3669	10.5224	10.7539	11.2132	0.0127241	0.888965	4.30295	GaskbB
12.3732	12.6893	12.445	12.7132	12.5906	12.4744	12.8739	12.8403	12.8452	12.7739	13.0421	12.7412	12.6907	12.1638	12.6259	12.2719	12.5879	12.671	12.953	12.6253	12.6498	12.3923	12.4204	12.5428	0.0127262	0.305168	4.3035	Mxra8
13.9477	14.286	13.7837	14.383	14.1967	14.3101	14.732	14.4272	14.6724	14.54	14.5893	14.7923	14.9718	14.6991	14.8731	14.2582	14.8137	14.6674	15.0413	14.8919	14.7975	15.0258	14.7417	14.7101	0.0127794	0.474326	4.30051	Surf4
12.4823	12.5976	12.6618	12.7267	12.5666	12.8653	12.8546	13.0258	13.0607	12.9113	12.8104	13.0568	12.8745	12.9854	13.1445	12.8006	12.9935	12.7093	12.7774	12.8828	12.8312	12.9821	12.8349	12.9769	0.0128	0.30322	4.29361	Eif3f
13.5708	14.4685	14.5177	13.9681	13.705	14.6368	15.5781	15.554	15.1261	14.5819	15.965	15.064	14.3535	14.7773	14.2867	14.4912	14.8308	13.9412	15.1082	15.3895	14.4295	15.2886	14.2149	15.3714	0.0128814	1.16703	4.28526	Lasp1
12.2055	12.9213	12.4847	12.4613	12.2793	12.4059	11.8681	12.1427	11.8639	12.0251	12.0485	11.7209	12.2916	12.3779	12.1086	12.3719	12.1181	12.1521	12.446	12.2685	12.1236	12.2724	12.3514	12.7248	0.0129178	-0.514782	-4.28647	Ate1
11.7109	11.8823	11.639	11.881	11.5019	11.9879	12.2927	12.2095	11.9579	12.0834	12.1799	12.1367	12.1297	12.1219	11.9513	11.6695	12.0628	11.9932	11.919	12.1042	11.9768	12.1057	11.9143	11.9271	0.0129205	0.376209	4.28766	Dnajc13
12.4859	13.0283	12.7772	12.8067	12.7142	13.4188	13.5899	13.4252	13.6737	13.4716	13.6236	13.2246	12.87	13.2874	12.9842	12.1169	13.0455	12.3311	13.1809	13.382	12.7854	13.2846	12.9218	12.922	0.0129573	0.629553	4.28882	Gmpr2
14.1171	12.3588	13.3533	12.6222	13.5942	12.4894	11.5742	11.488	11.8187	12.3982	11.4969	11.3917	12.4193	12.3954	12.8215	12.475	12.8685	12.1516	11.4454	12.1478	12.3085	12.0611	13.4803	11.3943	0.0129775	-1.39455	-4.27591	Myh14
14.8488	14.7974	15.023	15.0432	14.9942	15.0895	15.3348	15.0994	15.472	15.5985	15.1804	15.5349	15.2502	15.3179	15.2534	14.3317	14.9519	14.8292	14.7925	14.937	15.028	14.9614	14.9978	14.8911	0.0129803	0.403961	4.27651	Fus
12.6356	12.5297	12.346	12.5609	12.6044	12.3638	12.232	12.1047	12.1639	12.0365	12.3322	12.3457	12.3668	12.2615	12.4618	12.8132	12.3834	12.641	12.4198	12.4368	12.5014	12.5129	12.5682	12.6717	0.0130838	-0.304256	-4.26489	Cacybp
12.0668	12.0387	11.8883	11.7407	12.3559	12.1723	12.6311	12.267	12.4902	12.4136	12.7485	12.5692	12.354	12.2399	12.4186	12.1025	12.1875	12.7217	12.4321	12.1358	11.9536	12.3264	12.2935	12.612	0.0131204	0.476166	4.26614	Atp2b1
12.0314	12.0075	12.2036	12.2853	12.3041	12.1726	11.5181	11.8832	11.2356	NaN	11.8952	11.5035	12.0939	11.8373	12.1786	NaN	12.1685	11.9053	11.6555	12.1163	12.1853	12.3258	12.2768	12.2081	0.0132256	-0.560314	-4.423	Itga2
19.3578	19.5938	19.3731	19.4477	19.6296	19.4471	18.5748	18.5452	18.8399	19.4847	18.4604	18.8563	19.7078	19.8856	19.9313	19.6484	19.8139	19.3885	18.9561	19.6316	19.5686	19.6796	19.6505	19.175	0.0132333	-0.681324	-4.25843	Cnn1
15.5748	15.5829	15.6448	15.6832	15.6478	15.2633	15.2357	15.3398	15.2707	15.0899	15.236	15.3463	15.5883	15.407	15.3547	15.3895	15.3796	15.3555	15.5622	15.1964	15.5911	15.4199	15.5478	15.4495	0.0132853	-0.313095	-4.25555	Dars1
11.3869	11.6257	11.2192	11.0498	10.9909	11.7019	11.8018	11.9497	12.4366	12.305	11.8193	11.8538	10.7333	11.3116	11.1095	11.3064	11.9305	11.7984	11.7522	11.1566	11.7378	11.5106	11.2896	12.008	0.013326	0.698646	4.25259	H2-K1
15.0574	15.4157	15.3328	15.0976	14.9637	14.7671	14.8539	14.6752	14.5453	14.311	14.6413	14.4405	14.9123	14.3181	14.3953	15.308	14.9342	14.7131	14.8782	14.9711	14.8002	15.2825	14.8467	14.9076	0.0134247	-0.527836	-4.2368	Mtatp8
11.6654	11.8152	11.7802	11.8799	11.3354	11.7387	12.0638	12.2914	12.1261	11.955	12.008	12.1182	11.892	11.3405	11.6559	11.1004	11.7038	11.5157	12.378	11.7445	12.0215	11.752	12.0167	11.9687	0.0134615	0.391278	4.23694	Nudt2
13.0812	13.5024	13.4226	13.1172	13.0155	13.2251	12.5919	12.992	12.6185	12.9707	12.7245	12.7667	12.8263	13.0384	12.8839	13.3703	13.0511	12.5582	12.7293	13.1616	12.9757	13.0204	12.8972	12.8765	0.0134986	-0.449959	-4.23838	Fah
12.2123	12.1501	11.9214	12.4534	12.4972	11.8201	11.4303	11.9669	11.6033	11.6256	11.3467	11.3863	11.8973	11.4142	11.7281	11.7415	11.9629	11.7479	11.4233	11.7155	11.712	11.8309	11.6722	11.5511	0.0137268	-0.615896	-4.22349	Stk26
11.5809	11.5294	12.0734	11.7982	12.0481	12.2798	12.5185	12.3221	12.6361	12.6848	13.0986	12.3315	12.4406	12.7983	12.4638	12.0518	12.3822	12.3629	12.3593	12.5542	12.2429	12.1389	12.2478	12.2185	0.0137609	0.713665	4.22125	Rab4b
13.5918	13.9861	13.829	13.6326	13.8644	13.6545	13.0158	13.4642	13.2006	13.6143	13.3302	13.1466	13.6784	14.5899	14.1248	13.9812	13.3466	13.7756	13.4532	13.4285	13.8659	13.6591	13.5138	13.002	0.0137984	-0.464461	-4.22132	Itih4
14.6367	14.8669	14.9459	14.8772	14.8732	15.0156	14.6193	14.5189	14.6128	14.7228	14.3342	14.3964	14.5386	14.421	14.4549	14.3201	14.5444	14.0691	14.0402	14.4849	14.286	14.6206	14.3787	14.3396	0.0138211	-0.335162	-4.21521	Atp2a2
11.5716	11.0392	11.2186	11.1633	11.5896	10.8575	10.5728	NaN	10.4961	10.3759	10.1619	10.8828	10.6677	10.6632	10.2383	11.3415	10.2837	11.5752	11.3086	10.2826	11.5341	10.7864	10.8953	11.0099	0.0138378	-0.742051	-4.37334	Hmgcl
16.1344	16.1372	16.0652	16.1247	16.0274	16.0682	16.4339	16.3134	16.5458	16.0899	16.4221	16.4321	16.4806	16.5375	16.6307	16.2964	16.5265	16.4837	16.4506	16.2425	16.4745	16.3422	16.5873	16.4595	0.0140916	0.280036	4.19783	Ahnak2
13.8173	13.5855	13.9739	13.9811	13.7501	13.7903	13.5085	13.4724	13.1273	13.5768	12.9426	13.3107	13.6688	13.74	13.7261	13.771	13.7393	13.3268	13.3824	13.3424	13.6205	13.6966	13.7325	13.3704	0.0140968	-0.493313	-4.19644	Rdh11
16.1264	16.3194	16.1282	16.1327	16.246	16.2561	16.1431	15.9373	15.8641	15.9021	15.9655	16.0447	16.1951	16.3068	16.2663	16.4897	16.1378	16.3284	16.2074	16.2061	16.2637	16.2474	16.4222	16.2711	0.0141176	-0.225322	-4.18678	Eef2
11.8668	11.6449	11.8074	12.2384	11.7823	11.6983	12.6438	12.5471	12.4094	11.948	12.3874	12.8021	12.322	11.7652	11.7197	11.7884	12.3942	12.604	12.5054	11.9475	12.1862	12.1495	12.2144	12.2643	0.0141448	0.616631	4.18808	Siglec1
19.855	20.46	20.5006	20.1257	20.1944	20.6699	19.9975	19.7795	19.4874	19.3085	19.7514	19.3274	19.8996	20.1082	19.5119	19.9773	20.2905	19.331	19.3373	19.8535	19.3865	19.8091	19.2428	19.5426	0.01456	-0.692336	-4.17015	Itga8
13.2969	13.3615	13.2608	13.4195	13.3486	13.9403	13.9295	14.0517	13.8939	13.9169	13.9439	13.7054	13.4391	13.8335	13.6284	13.4587	13.588	13.2015	13.6728	13.8475	13.5733	13.8447	13.6703	13.9784	0.014734	0.468943	4.1587	Dync1li1
12.9023	13.0166	13.2847	13.1206	12.9146	13.3438	13.4252	13.5058	13.3884	13.3086	13.5747	13.525	13.2047	13.4271	13.3631	13.1951	13.2177	13.0923	13.3395	13.2337	13.3192	13.4801	13.3175	13.5944	0.0148466	0.35752	4.14747	Clint1
11.6722	11.7301	11.5524	11.7396	11.7343	11.465	12.0842	12.1854	12.1528	11.6537	12.0065	12.1684	11.7257	11.4755	11.527	12.1822	11.5355	11.8597	12.14	11.7827	12.231	11.8765	12.1719	12.4486	0.0148541	0.392905	4.15369	Tom1
14.4721	14.4195	14.5832	14.6006	14.5912	14.8516	15.3044	14.6647	15.2366	14.8796	15.1973	15.2343	14.7692	14.9749	15.0284	14.2712	14.9344	14.9494	14.9556	14.8971	14.9372	14.9886	14.8784	14.6229	0.0148813	0.499788	4.14413	Spcs1
14.3917	14.1841	14.4228	14.42	14.3636	14.3483	14.2186	14.1703	14.1899	14.0996	14.2011	14.2333	14.1346	13.7093	13.7222	13.7421	14.0107	14.1144	14.0937	14.0688	14.0284	14.0066	14.1494	13.8824	0.0149485	-0.169639	-4.12448	Aldh9a1
14.095	14.2871	14.3315	14.0392	14.026	14.0326	13.9782	13.8408	13.8474	13.7939	13.9047	13.9083	13.978	13.8306	13.8794	13.988	13.7508	13.9991	13.9303	14.0446	13.9522	13.9706	13.8522	14.0015	0.0149767	-0.256369	-4.12466	Rab18
11.5315	11.6359	11.9943	11.878	11.7273	11.7205	11.0425	10.9506	11.4413	11.6245	10.822	10.8776	12.0536	11.9029	12.6525	11.6365	NaN	11.6523	11.1665	11.5552	11.7886	11.588	11.875	11.2865	0.0149816	-0.621521	-4.13471	Rimbp2
13.303	13.6586	13.4034	13.0923	13.3665	13.4448	14.0351	14.0322	13.6938	13.499	13.9098	14.0041	13.5569	13.3262	13.5227	13.5627	13.6359	14.0123	13.9601	13.7641	13.8714	13.9694	13.9509	14.1432	0.0149948	0.484254	4.12876	Mrc1
12.5584	12.533	12.4138	12.3812	12.1777	12.3349	13.159	12.5911	12.8999	12.6865	12.9553	12.6861	12.1322	12.3829	12.4187	12.8644	12.5234	12.5119	13.0688	12.2986	12.6502	12.6278	12.7068	12.716	0.0150211	0.42982	4.13474	Cdc42ep1
12.9576	13.4724	13.0532	12.8463	13.299	12.9362	12.5438	12.8939	12.4594	12.3031	12.3308	11.8816	12.3266	13.0657	12.688	13.2246	12.5803	13.0059	11.5598	12.7335	12.6499	12.7793	12.8927	12.8221	0.0150338	-0.692008	-4.12878	Efhd1
10.4661	10.1887	10.9745	10.5527	10.7453	11.3955	10.2433	10.0348	9.85871	9.94716	9.83617	9.8139	10.3788	NaN	9.8586	10.4498	10.0705	9.71318	9.74265	10.5041	9.76534	10.0392	10.2707	10.1608	0.0150729	-0.764801	-4.12881	Fam118a
14.629	15.3862	15.34	15.0106	15.2833	15.1656	15.7354	15.4687	15.6821	15.8192	15.6548	15.5735	15.6303	15.7635	15.438	15.2513	15.5146	15.1939	15.5661	15.6325	15.6572	15.526	15.1903	15.574	0.0151099	0.519821	4.13064	Npnt
16.0717	16.1142	16.2214	15.891	15.8057	16.1325	16.655	16.323	16.6942	16.1564	16.8241	16.5797	15.8301	15.7677	15.6038	15.2021	15.8356	15.228	16.2358	15.8716	15.9497	15.9008	15.7397	15.4651	0.0151123	0.499323	4.1296	Serpinc1
13.0349	12.9445	13.3899	13.3058	13.0556	13.0958	13.5583	13.7014	13.5676	13.2219	13.8665	13.7861	14.135	13.2832	13.2563	12.7422	13.2898	13.1055	13.8555	13.2319	13.4427	13.4518	13.0453	13.6747	0.0152596	0.479202	4.10804	Gpd2
12.5346	12.5844	12.6981	12.6898	12.6711	12.5035	12.301	12.5288	12.1787	12.1897	12.2741	12.4888	12.5984	12.3018	12.4398	12.4359	12.3947	12.4609	12.3724	12.2197	12.4844	12.4079	12.6257	12.3207	0.0154578	-0.286745	-4.10097	Slc25a12
12.1309	12.3218	12.5989	12.8273	12.3486	12.7772	13.2678	12.8449	13.1314	12.8459	13.0401	13.2916	13.0577	13.0572	13.183	12.8611	12.9885	12.7324	13.3554	12.9837	13.1108	13.1826	13.059	13.2262	0.0154974	0.569504	4.10129	Tm9sf2
15.9181	15.8811	15.8243	15.7002	15.9948	15.808	16.3492	16.1598	16.2067	15.8998	16.1052	16.2186	15.7049	15.4718	15.6343	15.3265	15.5621	15.9001	16.227	15.7819	15.9217	15.7538	15.5844	16.0925	0.0155102	0.302112	4.09441	Gpx3
11.0123	NaN	NaN	10.7547	10.8053	NaN	NaN	NaN	9.34726	9.35393	NaN	9.86938	11.0763	NaN	9.51862	NaN	NaN	10.3975	10.077	NaN	10.82	NaN	10.2761	NaN	0.0155522	-1.33392	-7.01856	Hck
13.2907	13.5952	13.5852	13.5104	13.5546	13.5785	13.8691	14.0057	13.8036	13.6486	14.3044	14.0049	13.5649	13.7978	13.7859	13.5627	13.5786	13.7699	13.9166	13.9782	13.9557	13.9529	13.7057	13.9821	0.0156345	0.420266	4.08818	Tpp2
13.1361	14.3299	13.3698	13.8726	13.9904	13.2593	12.9165	13.1259	12.5333	12.1539	12.8428	12.1759	12.4976	13.1351	13.0459	14.3058	13.5016	14.3218	13.2765	13.5814	13.8983	13.9376	14.2217	14.072	0.0161418	-1.03498	-4.07232	P2rx1
10.8218	10.7075	10.9513	11.4994	10.9609	11.5865	11.7821	11.6671	12.4221	12.146	11.7396	11.6009	11.1087	11.3815	11.6541	10.5057	11.01	10.2932	12.0323	11.3121	11.5915	11.5961	11.466	11.3817	0.0163092	0.805096	4.05198	Mmrn2
12.4891	12.7707	12.6129	12.4189	13.1786	12.379	11.5748	11.5923	11.8154	12.5736	11.3059	11.7661	12.7298	12.4817	11.9503	12.9754	12.7106	12.5243	11.5924	12.1614	12.261	NaN	12.5622	12.584	0.0163308	-0.870201	-4.0563	Hs6st3
13.8648	13.8383	13.9396	13.8721	13.8664	13.6067	13.4553	13.5957	13.6017	13.4587	13.6377	13.7128	14.1797	13.4955	13.5389	13.6753	13.556	13.5292	13.6162	13.3978	13.5772	13.7628	13.7045	14.0224	0.01635	-0.254306	-4.05237	Acads
10.6959	10.9109	10.5513	10.8547	10.9849	10.8486	11.2228	11.0226	11.5599	11.2713	11.1364	11.089	10.8292	11.0676	10.9295	10.1623	10.7746	10.3714	11.1779	11.2153	10.922	10.8548	11.1139	10.8785	0.0163719	0.40929	4.05667	Scrn2
15.536	15.91	15.5706	15.512	15.4612	15.3594	14.862	15.4337	14.895	15.1675	14.9973	14.5971	15.7341	15.7432	15.2984	15.1458	15.5527	15.3599	14.6538	15.1154	15.2098	14.8771	14.8672	14.5918	0.016404	-0.566088	-4.05862	Apoa4
11.1326	11.5808	11.4484	11.3899	11.4163	11.4432	11.9453	11.7443	11.8396	11.5993	11.5494	11.8962	11.4598	11.0397	11.9029	10.5926	11.7198	11.835	11.6467	11.8022	11.2574	11.4995	11.5378	11.685	0.016408	0.360482	4.04426	Folr2
11.7938	11.9502	11.8429	12.0094	11.9263	11.6773	11.7387	11.6864	11.445	11.4968	11.5916	11.6136	11.8361	11.7183	11.6627	11.9729	11.7695	11.8372	11.709	11.6724	11.7569	11.6445	11.8725	11.8935	0.0164131	-0.271327	-4.05696	Triobp
12.8047	13.0119	13.0494	12.7393	13.0401	12.8994	12.5743	12.6278	11.8904	12.0774	11.4593	12.3264	12.724	12.349	12.7609	13.1705	12.7633	12.494	12.3048	12.8159	12.4594	12.923	12.7569	12.6906	0.0164566	-0.764832	-4.04115	Mak
13.7222	13.8313	13.6364	13.5917	13.5896	13.251	13.1296	13.4214	12.9943	12.7729	13.2964	13.0066	13.1651	13.3843	13.2196	13.726	12.9933	13.3791	13.4158	13.3418	13.2944	13.1728	13.5309	13.3109	0.0165222	-0.500165	-4.03395	Rfk
12.1903	11.8795	11.9931	12.0908	11.9439	11.743	11.4118	11.9245	11.6175	11.3231	11.1963	11.2993	11.6293	11.7092	11.5252	11.9733	11.707	11.6904	11.8415	11.0711	11.6968	11.485	11.1502	11.5969	0.0165248	-0.511346	-4.03849	Pcyox1l
12.4245	12.3005	12.5427	12.1308	12.0193	12.2132	12.7771	12.9805	12.841	12.3378	12.73	12.8605	12.4408	12.3658	12.3478	12.251	12.4368	12.8902	12.9382	12.4081	12.5843	12.5511	12.5962	12.7871	0.0165531	0.482657	4.03539	Fubp1
9.74982	10.4483	10.4706	10.3765	10.0908	11.1283	11.1914	11.2962	11.0305	11.1937	10.9963	11.224	10.8107	10.2596	10.8438	10.7311	10.8008	10.36	10.6167	10.6538	10.007	10.4302	10.5735	10.2296	0.016688	0.777983	4.02336	Cdc40
11.7536	12.1492	11.9635	12.1891	11.86	11.6755	11.0868	11.5447	11.6075	11.6364	11.3112	11.4887	11.5405	11.8875	11.9298	12.1039	11.6698	12.1776	11.4227	11.7839	11.8206	11.4503	11.7438	11.7607	0.0167157	-0.485922	-4.02057	Myd88
13.8642	13.5798	13.5807	13.6203	13.7975	13.0284	12.9113	13.014	13.1385	12.7715	12.9196	13.2976	13.9062	13.0894	13.4126	13.4672	13.5181	13.8411	13.7998	12.9926	13.4689	13.2764	13.6113	13.3312	0.0168502	-0.569732	-4.00227	Apool
12.554	12.2601	12.3159	12.2112	12.2726	12.1764	11.9719	12.1773	11.8699	11.841	12.1081	11.7696	11.9707	11.9609	12.0071	12.2371	12.2045	11.8135	11.8478	11.965	12.0135	12.0909	12.107	12.1723	0.0168606	-0.342058	-4.01278	Cul3
13.1748	13.7408	13.902	13.6649	13.6085	14.0113	14.2595	14.0555	14.1907	14.1789	14.1247	14.2419	13.9185	13.9516	14.0694	13.5467	14.0724	13.6988	13.9528	14.1218	13.7696	13.9861	13.7323	13.9548	0.016862	0.491482	4.00443	Hnrnpm
12.6073	12.8701	12.647	12.8798	12.9522	12.6019	12.5282	12.4529	12.3734	12.5587	12.5229	12.4183	12.6379	12.8537	12.7332	12.7735	12.7862	12.7427	12.5972	12.6511	12.671	12.6212	12.7447	12.5914	0.0168835	-0.283965	-4.00683	Arhgef2
16.4387	16.2373	16.2521	16.4226	16.3062	16.427	16.1989	16.1972	15.9545	15.9777	16.2194	16.0003	16.4697	16.5349	16.4447	16.4262	16.3942	16.4573	16.1814	16.3645	16.3475	16.4614	16.5018	16.3178	0.0168976	-0.255999	-4.00958	Acot9
11.8728	12.3559	12.4177	12.1831	11.9925	12.6081	13.0865	12.5097	12.7727	12.9502	13.0611	12.6224	12.5715	13.0213	12.9926	12.568	12.6306	12.5467	12.9234	12.9618	12.7848	13.0473	12.6548	12.9383	0.0169246	0.595425	4.00738	Golim4
15.5619	15.2966	15.4731	15.5606	15.4108	15.4637	15.6197	15.5876	15.7619	15.5962	15.6788	15.7178	15.7764	15.868	15.965	15.7291	15.6966	15.8378	15.891	15.5647	15.799	15.8379	15.8055	15.8014	0.0171511	0.199215	3.98918	Rps20
14.4326	14.3538	14.3638	14.3592	14.5192	14.4044	14.7175	14.6215	14.7516	14.4815	14.7115	15.0335	14.3098	14.3283	13.9555	14.2762	14.4815	14.2993	14.3738	14.5591	14.1423	14.5707	14.4173	14.609	0.0171579	0.314014	3.98645	Prpf19
13.6229	13.8133	13.8139	14.0501	13.9007	14.1485	14.4747	14.1038	14.444	14.1716	14.2302	14.2625	14.2596	14.282	14.3091	14.0416	14.3231	14.0911	14.2596	14.3448	14.2306	14.3188	14.3823	14.3174	0.0171923	0.389548	3.98963	Copb1
15.041	14.9125	15.216	14.9384	14.9579	14.9281	15.43	15.2009	15.4312	15.0757	15.3059	15.3015	14.8242	14.6197	14.7117	14.7207	14.8518	14.6907	15.3959	15.2206	15.0837	14.973	15.0714	14.9122	0.0172241	0.291901	3.99074	Lmnb2
13.0559	13.3609	13.3963	13.3685	13.3679	13.6016	13.6942	13.641	13.7349	13.5235	13.686	13.7639	13.678	13.242	13.4949	13.4685	13.5903	13.6944	13.6015	13.5061	13.3419	13.5943	13.5327	13.633	0.017327	0.315396	3.97998	Trim28
14.9664	14.9493	15.0985	15.019	15.1513	15.2378	15.3781	15.4969	15.5728	15.1844	15.2144	15.5319	15.3311	15.0504	15.1279	14.7708	15.0142	15.0643	15.2926	15.077	15.0732	15.1389	15.1444	15.2708	0.017381	0.326052	3.97882	Gnai2
12.1295	12.4219	12.5986	12.6336	12.0994	12.7309	12.997	13.015	12.9199	12.6864	12.8812	12.9903	12.6133	12.5994	12.6751	12.2702	12.7911	12.3481	12.7737	12.7453	12.3864	12.7151	12.4811	12.9039	0.0174157	0.479328	3.97722	Nup155
11.3015	11.4227	11.5936	11.7814	11.6906	11.5304	11.8222	11.9297	11.9774	11.7076	12.007	11.8898	11.6363	11.3509	11.631	11.3024	11.6581	11.6765	11.8162	12.0154	11.6869	11.69	11.7077	11.8114	0.0175829	0.335594	3.97079	Wdr11
13.4181	13.7671	13.6203	13.2624	13.6773	12.8288	12.6718	12.7514	12.7664	12.8361	13.1274	12.6795	13.1748	13.0399	13.1678	13.9718	12.9352	13.0498	12.947	12.9351	13.2772	13.0592	13.0328	13.0862	0.0178113	-0.623543	-3.96085	Ppme1
13.0917	NaN	12.0586	12.9204	13.0632	12.6903	13.4447	13.4287	14.0838	13.4323	13.563	13.7613	NaN	11.9484	NaN	11.988	11.4221	11.7044	13.8725	12.6047	12.8307	12.8374	12.774	12.8978	0.017844	0.854104	4.09999	Olfml2a
12.173	12.5242	12.24	12.365	12.4004	12.2543	12.1586	12.1625	11.9015	12.0121	12.0435	12.1066	12.5108	12.3731	12.5623	12.6326	12.4533	12.4187	12.2637	12.1721	12.5079	12.3614	12.595	12.3862	0.0180939	-0.262031	-3.9468	Hspa4l
13.1766	13.4391	13.3783	13.5456	13.264	13.3175	13.1284	13.14	13.1833	13.0895	13.1718	13.0811	13.231	13.4648	13.3792	13.0259	13.0536	13.433	13.4615	13.4504	13.4476	13.1573	13.1468	13.2873	0.0181271	-0.221196	-3.94885	Txndc17
13.4386	13.8613	13.6782	13.8053	13.8405	14.1154	13.977	14.3103	14.2474	14.3671	14.1636	14.1993	13.7844	13.3824	13.7004	13.2004	13.5678	13.5184	13.9443	14.2405	13.8207	13.7258	13.7343	13.857	0.0181402	0.42091	3.93981	Cbr1
13.2968	13.307	13.3312	13.2403	13.1442	13.1518	13.1507	12.9998	13.162	12.9218	13.0437	12.9815	13.2014	13.0688	13.1351	13.1679	13.0185	13.1235	13.1223	13.1382	13.1624	13.1216	13.3859	13.0774	0.0181488	-0.201985	-3.93768	Arpin
13.8864	13.8349	14.0685	13.7076	13.9534	13.6587	13.4716	13.7215	12.7848	12.7163	13.2286	12.6526	13.6814	13.2898	13.438	13.7411	13.397	13.7184	13.3583	13.2972	13.4714	13.5462	13.6147	13.5735	0.0181538	-0.755681	-3.93846	Ppp1r2
11.4973	11.6032	11.4396	11.6798	11.6383	10.8797	10.8813	11.0809	11.1042	10.4076	10.4981	10.7544	11.627	10.9055	10.8253	11.1455	10.926	NaN	11.6608	10.8461	11.0139	11.2875	11.7769	11.3565	0.0181546	-0.668554	-3.94088	Nudt9
12.3649	12.3663	12.7708	12.91	12.7322	12.4918	12.1316	11.9696	11.9487	12.1597	11.0374	11.8232	12.5165	12.0333	12.2362	12.7572	12.4379	12.6826	12.0292	12.321	12.2136	11.7747	12.6993	11.7839	0.0182181	-0.760979	-3.93096	Pdcl3
13.5022	13.7261	13.5017	13.4556	13.5999	13.4066	13.3261	13.35	13.408	13.1324	13.2772	13.2734	13.5212	13.4359	13.5069	13.8628	13.492	13.6796	13.5664	13.3399	13.6211	13.4057	13.6892	13.5924	0.0182222	-0.23752	-3.92876	Twf1
13.4573	13.7382	14.0592	13.7039	13.6179	13.7823	14.0306	14.2102	14.1963	13.9308	14.1163	14.0479	13.2512	12.9526	12.8569	13.0769	13.1605	13.6762	13.7723	13.5536	13.4007	13.7859	13.5177	13.7081	0.0183963	0.362198	3.92277	Selenbp1
11.0254	11.1886	11.4611	11.2592	10.673	10.8896	11.8784	11.7989	11.6599	11.3046	11.4827	11.8626	11.2546	10.7621	11.0164	11.043	11.0847	11.1587	11.7653	11.4115	11.5387	11.6678	11.5092	10.8967	0.0184018	0.581722	3.92287	Cryzl2
10.822	11.061	11.2914	11.7803	10.6985	11.5308	12.2112	11.4298	12.3433	12.1103	12.1765	11.9686	11.652	11.452	12.0519	10.9051	11.0803	11.3626	11.6344	11.5378	12.1516	11.5067	11.714	11.3525	0.0185263	0.842577	3.91365	Atp1a4
11.2715	10.7782	10.9248	10.9766	10.8594	10.3735	10.4952	10.3776	10.3824	9.85243	10.1492	9.64987	10.036	10.9386	9.66373	11.1702	10.5652	10.3078	9.35774	10.8863	10.3154	10.5055	10.2754	10.6155	0.0185471	-0.712881	-3.91632	Ubr3
13.9802	14.1037	14.0669	14.0939	14.0646	14.1512	14.3657	14.3736	14.2638	14.1468	14.1444	14.2722	14.2666	13.9045	14.2999	14.0295	14.0992	14.4473	14.3304	14.3417	14.2504	14.0965	14.2752	14.2371	0.0185688	0.184342	3.91377	Snx2
12.286	12.6162	12.5378	12.3299	12.8034	12.5755	13.0327	13.0564	13.0296	12.6198	13.2508	12.8883	12.6275	12.5788	12.6037	12.5136	12.8422	11.9709	13.0297	12.8097	12.5886	12.7083	12.6993	12.8473	0.0186241	0.454796	3.90824	Specc1l
11.715	11.4782	11.4849	11.6437	11.599	11.0082	11.1058	11.1684	10.7175	10.1089	10.8077	10.3365	10.9538	10.0363	10.226	12.1231	NaN	11.2181	10.1539	8.98556	10.958	10.5774	10.5435	11.6908	0.0186393	-0.780707	-3.91051	Sdr39u1
15.2569	15.2018	15.1239	15.2311	15.2934	15.1067	15.0906	14.9827	14.9471	14.9783	14.8762	15.151	14.9273	14.5254	14.8408	14.9696	14.7682	15.0166	14.9973	14.9396	15.0276	14.8899	15.0159	14.6599	0.0187273	-0.197954	-3.90275	Qdpr
10.5739	9.99937	10.2335	10.6337	10.0583	10.4671	10.8327	10.6949	11.0493	10.6685	10.7303	11.0407	10.6241	10.507	10.7909	10.931	10.7396	10.4916	11.0718	10.8405	10.7076	10.5852	10.8248	10.871	0.0187664	0.508432	3.90156	Tra2a
11.975	11.7853	11.8298	11.979	12.1837	11.9209	11.7078	11.3524	11.7742	11.5586	11.3947	11.7175	12.3898	11.7083	12.506	11.6601	12.1595	12.1131	11.8408	12.2137	12.1837	12.0859	11.9076	11.5803	0.018781	-0.361407	-3.89865	Tmtc3
14.6043	14.5419	14.71	14.3577	14.4213	14.0787	13.9273	14.1817	13.9687	14.1234	14.1681	13.9132	14.7558	14.1039	14.0917	14.3259	14.1945	14.2415	14.3178	14.1338	14.3148	14.3794	14.2668	14.3826	0.0188145	-0.40525	-3.89954	Dlst
11.5854	12.2972	12.056	12.2772	11.6098	12.9284	12.9787	12.9353	12.7893	13.0799	12.8783	12.9647	12.3421	12.7564	12.7793	11.6088	12.7933	12.3509	12.5	12.735	12.2371	12.6223	12.5275	12.4664	0.0189483	0.81204	3.88918	Gosr1
15.6827	16.0517	15.6278	15.6572	16.0516	15.8008	15.5563	15.5285	15.4733	15.3651	15.4119	15.1006	15.8353	16.1558	15.7983	16.3622	15.8314	15.6377	15.7178	16.0721	16.0717	16.0737	15.9544	15.86	0.018973	-0.405994	-3.89054	Capns1
12.6907	12.7064	12.7088	12.5882	12.7002	12.5816	12.5501	12.5799	12.301	12.2382	12.4677	12.4279	12.6435	12.6337	12.6035	12.5943	12.635	12.7401	12.6207	12.6257	12.5907	12.7116	12.5857	12.5832	0.019139	-0.235172	-3.88215	Drg2
12.8048	12.9981	12.6234	13.2972	13.2799	13.1529	13.644	13.3225	13.722	13.8342	13.5542	13.3282	13.6227	13.4696	13.7167	12.8065	13.481	13.3511	13.1932	13.1228	13.3765	12.7606	13.2803	13.1839	0.0191429	0.541483	3.88024	Inf2
11.9215	12.2745	12.0351	12.1985	12.0331	11.7909	12.1718	12.5394	12.4974	12.4411	12.2927	12.4489	11.9914	11.8309	12.4405	12.1783	11.81	12.1939	12.4442	11.9505	12.5398	12.0894	12.2946	12.4545	0.0191499	0.356266	3.8807	M6pr
13.8894	14.1173	14.0288	13.9778	14.099	14.018	14.2793	14.2809	14.2513	14.0537	14.1865	14.2104	14.66	14.8467	14.9585	14.9103	14.6038	15.0575	14.6736	14.5585	14.9195	14.7605	14.911	14.8796	0.0192962	0.188612	3.87342	Ckap4
14.333	14.5189	14.3095	14.3931	14.5457	14.5626	14.8234	14.849	14.5847	14.5826	14.7902	14.6245	14.5443	14.5908	14.6619	14.4372	14.6648	14.5561	14.6769	14.7905	14.6579	14.7873	14.6951	14.7647	0.0193067	0.265274	3.87121	Atp6v1a
11.6755	11.0914	11.1185	11.5004	11.712	11.1796	10.6753	10.7229	10.949	10.6203	10.8188	11.173	11.6648	10.9105	11.6345	11.4079	11.3607	11.5077	11.7522	11.6099	11.6283	11.4149	11.6503	10.8023	0.0195743	-0.553017	-3.86205	Mical3
13.1809	13.0183	13.0618	13.0097	12.8588	12.5493	12.6978	12.5203	12.5846	12.4923	12.5841	12.6079	12.7739	12.6327	12.6323	12.9733	12.7206	13.1271	12.9804	12.7048	12.7315	12.8631	12.8954	12.9889	0.0196106	-0.365304	-3.85937	Csk
13.5302	13.7565	13.47	13.5194	13.6952	13.4823	13.3461	13.3875	13.2971	13.2459	13.4894	13.2863	13.3649	13.7884	13.6229	13.663	13.5999	13.6082	13.5791	13.698	13.6872	13.5413	13.6366	13.7037	0.0197181	-0.233539	-3.85288	Csde1
15.7777	16.1129	16.1326	16.1125	15.9434	16.0084	16.4646	16.2367	16.3639	16.0785	16.4288	16.4737	16.3198	16.1766	16.3831	16.2974	16.2071	16.524	16.5636	16.3324	16.4556	16.5426	16.3919	16.5063	0.0197616	0.326444	3.85321	Ppib
10.2111	10.9732	11.0199	11.2541	11.0521	11.2562	11.8613	11.5464	11.8385	11.9261	11.4925	11.3592	11.5573	11.5083	11.2637	10.9244	11.5556	11.0399	11.245	11.4755	11.3593	11.2958	11.2248	11.242	0.0197978	0.709568	3.84584	Ccdc124
11.0078	11.4336	11.2554	10.7615	11.0143	11.8878	11.9747	11.7565	12.0641	11.725	11.8333	11.9427	11.6396	11.5548	11.7624	10.7047	11.6108	10.9824	11.7652	12.2045	11.1819	11.6124	11.6388	11.6527	0.0201842	0.656003	3.8339	Dnajc5
13.8358	13.4769	13.7806	13.779	13.7935	13.629	14.3657	14.1334	14.1907	13.7676	14.7261	14.3325	14.5294	14.3087	14.2981	13.5158	13.9248	14.2544	14.4824	14.1059	13.9316	14.3524	13.8825	14.2329	0.0202976	0.536882	3.82885	Clec11a
12.3675	12.8612	12.3371	12.8064	12.7688	12.6095	12.3465	12.0567	12.3712	12.1328	12.2537	11.9535	12.6628	11.7262	12.2424	12.7589	12.0226	12.5514	12.7534	11.5486	12.4184	12.1191	12.7121	12.3978	0.020329	-0.439348	-3.81907	Gtpbp1
11.5319	11.4437	11.371	11.4762	11.6919	11.5556	10.7052	10.5881	11.0528	11.556	10.3434	10.7211	11.2805	10.7964	11.5538	11.1198	11.2283	11.5044	10.911	10.521	11.0656	10.9072	11.6562	10.7743	0.0203399	-0.683946	-3.82363	Ppef1
11.8254	12.0256	11.9759	12.1177	12.0837	11.8029	11.6316	11.7583	11.8699	11.5749	11.4331	11.6913	11.9479	11.9929	11.842	12.1499	11.45	11.7303	11.9652	11.9803	11.956	11.7615	11.7814	11.7239	0.0203441	-0.31201	-3.81245	Cdc42bpa
12.7424	12.7291	12.6203	12.7131	12.6851	12.4203	12.3604	12.4098	12.5236	12.4412	12.3125	12.4993	12.6675	12.2925	12.5126	12.8848	12.4233	12.419	12.4449	12.621	12.4326	12.467	12.6	12.5395	0.0203731	-0.227214	-3.81948	Huwe1
13.3324	13.6153	13.7604	13.6879	13.3698	13.9334	14.1841	13.9565	13.9664	13.982	13.9452	13.9842	13.9502	14.1228	13.9864	13.7476	14.0164	13.8973	14.0905	14.0667	13.9196	14.012	14.069	14.371	0.0203793	0.38656	3.81344	Snx9
NaN	11.1784	11.0535	11.3149	10.9932	11.2179	11.2861	11.4127	11.5146	11.3227	11.4929	11.4985	10.6205	11.2626	10.4666	11.2965	11.3794	11.182	11.414	11.2727	11.2361	11.0942	11.4809	11.1676	0.0203843	0.269682	3.95096	Hdac5
12.7707	12.9515	12.5781	12.8975	12.8174	12.6057	12.4239	12.6193	12.4707	12.5091	12.5407	12.2917	12.8844	12.7889	13.1986	12.7718	12.9188	13.0346	12.9035	12.5941	12.883	12.8087	13.0829	12.9135	0.0203913	-0.294251	-3.8221	Ero1a
12.2652	12.4113	12.3084	12.0223	11.9879	11.9395	11.9407	11.9352	11.6654	11.6362	11.6836	11.8284	12.0796	12.1461	12.2549	12.707	12.3302	12.5221	12.0821	11.8071	11.934	12.2588	12.2598	12.2529	0.0203974	-0.374207	-3.81456	Pkn1
13.2907	13.42	13.6693	13.6847	13.3051	13.528	14.0495	13.8953	13.8287	13.6393	14.0537	13.7066	13.8143	13.9323	13.9366	13.756	13.8421	13.8317	14.1582	13.7828	13.903	14.0258	14.0017	14.1807	0.0204893	0.379238	3.80582	Tm9sf3
14.813	15.0488	14.9568	14.9246	14.9549	14.947	14.7391	14.7689	14.6942	14.9019	14.8058	14.773	14.8274	14.8914	14.99	14.7896	14.8925	14.9596	14.7395	15.018	14.87	14.93	14.8748	14.695	0.0205458	-0.160404	-3.79873	Idh1
11.2061	NaN	10.6953	10.736	10.4582	10.9191	11.4247	11.282	11.3903	11.1205	11.2631	11.2341	11.1956	11.3697	11.3303	10.7959	11.5716	11.1183	11.3324	11.593	10.6168	11.4255	10.9678	11.4061	0.0205897	0.48287	3.92361	Sdf4
13.094	13.1683	13.2283	12.8794	12.8816	13.0727	13.5652	13.6667	13.4172	13.0393	13.5972	13.7222	12.9069	12.8048	12.9077	12.7064	13.0526	12.756	13.5407	13.1007	13.0627	13.207	13.0652	13.5161	0.0206081	0.447256	3.80017	Papln
NaN	NaN	8.56726	8.46417	NaN	9.05243	9.3569	9.45147	9.92254	10.282	10.0995	9.59071	9.41569	8.97592	9.60145	NaN	NaN	8.63757	9.85213	9.5126	8.8173	NaN	9.12295	9.29693	0.0206356	1.08923	4.30931	Mindy1
11.1076	11.6719	11.6899	11.7056	11.5638	11.6957	11.8258	11.979	12.0837	12.0208	11.9938	11.8764	11.6843	12.046	12.0783	11.4816	11.7721	11.6435	11.8394	12.1279	11.8467	12.1581	11.9869	12.0789	0.0206553	0.390811	3.79484	Eif2b2
13.5733	13.9113	13.3981	13.458	13.2231	13.2686	13.9061	13.8187	13.9709	13.7768	13.8261	14.0152	13.9457	13.6742	13.9441	13.7257	13.5921	14.1742	14.0087	13.6835	14.0966	14.0451	13.9884	13.9844	0.0206709	0.413564	3.79346	Lman1
20.1172	20.6689	20.5486	20.4346	20.5947	20.5088	19.9175	20.1244	19.9758	20.3668	19.6723	19.5776	20.5704	20.7961	20.5453	20.7093	20.7752	20.3479	20.0225	20.7321	20.5725	20.7508	20.5992	20.4342	0.020692	-0.539702	-3.78803	Tagln
12.5487	12.7735	12.7187	12.6315	12.7481	12.6463	13.218	13.1265	13.0038	12.6198	13.1623	13.2699	13.0988	12.8245	13.1454	13.0976	13.2095	12.9442	13.5419	13.2299	13.3872	13.2038	13.2712	13.3082	0.0207104	0.388941	3.78894	Ergic1
13.1477	13.2939	13.1684	13.2261	13.3137	13.2805	12.7085	13.1386	12.8221	13.1855	12.7246	12.7722	13.1085	13.1103	13.1436	13.191	13.1936	12.7582	12.7498	13.1733	12.8735	13.186	13.2275	13.0465	0.0207395	-0.346462	-3.78292	Ppp1r12c
14.1936	14.0877	14.1932	14.1348	14.2738	13.9498	13.7451	14.1369	13.7719	13.8015	13.7643	13.5337	13.4517	13.7799	13.539	14.0879	13.6993	13.8486	13.966	13.8494	13.7874	13.6706	13.8076	13.9344	0.0207747	-0.346574	-3.78385	Arl3
12.0528	11.423	11.9028	12.0791	12.1534	11.3429	10.8401	11.3846	10.5902	11.5963	10.3847	10.4922	11.2479	11.2381	11.5379	11.7329	11.6502	11.238	10.8991	10.649	11.5418	10.6137	11.6121	10.7158	0.0208386	-0.944312	-3.77885	Adcy5
14.2465	14.6607	14.2628	14.4809	14.4015	14.6928	14.9478	15.084	14.7297	14.6909	15.0368	14.6898	15.3261	15.6937	15.8035	15.5134	15.1586	15.5227	15.4763	15.2476	15.5231	15.6463	15.3849	15.6584	0.0209205	0.405641	3.77529	Sparc
10.9562	10.6792	10.8679	11.3192	11.3331	11.3821	11.806	11.4324	11.654	11.399	11.6222	11.7241	11.6302	11.5574	11.7584	11.1306	11.4861	11.5008	11.6318	11.6593	11.5646	11.7275	11.8365	11.5122	0.0209269	0.516663	3.77345	Scfd1
10.9096	11.0063	11.1272	11.2725	11.4958	NaN	NaN	10.5046	10.1807	9.55271	NaN	10.4987	11.0846	NaN	10.9459	NaN	NaN	10.8402	10.7985	NaN	11.2952	NaN	10.9503	NaN	0.02125	-0.978099	-4.27792	Hspb11
11.6333	11.0134	11.0834	11.2437	11.7023	10.3661	10.2154	10.2953	10.6876	10.2977	10.3015	10.4809	10.2449	10.0474	10.5516	10.6891	NaN	11.0482	10.5981	9.66198	10.9349	10.4395	10.9999	10.3991	0.0213139	-0.793998	-3.76602	Nt5e
11.0631	11.3748	11.2264	10.8518	11.0177	11.4201	11.8878	11.6044	11.5101	11.3064	11.9758	11.7227	11.0934	11.2892	11.146	10.9571	11.2972	11.2023	11.2172	11.3629	10.8804	12.0179	11.6041	11.5201	0.0213278	0.508853	3.76254	Dnajc3
14.8395	15.0618	15.4549	15.0806	15.176	15.4352	15.5316	15.5384	15.559	15.4878	15.5591	15.5689	15.0606	15.171	15.0924	14.2675	15.1801	15.2705	15.076	15.2182	15.1785	15.2354	15.3118	15.2698	0.021438	0.366119	3.75828	Ube2i
13.3565	13.5613	13.867	13.6707	13.44	13.1973	12.6384	13.2122	12.5297	12.7172	13.3332	12.9573	13.6757	13.9892	13.6927	13.8519	13.7575	13.6216	13.5006	13.4125	13.571	13.4731	13.4993	13.3501	0.0214658	-0.617471	-3.75912	Dpysl4
14.0041	14.2054	14.2113	14.166	13.8081	14.2783	14.6876	14.5448	14.3259	14.2332	14.706	14.5635	14.2848	14.2622	14.2861	14.036	14.1504	14.5558	14.6587	14.3057	14.3835	14.539	14.3032	14.7989	0.0216495	0.397957	3.75077	Cnpy2
11.1993	10.9597	11.0072	10.8915	10.9418	10.7496	11.5541	11.4226	11.24	11.0922	11.382	11.8698	11.2098	10.6791	11.1139	11.1329	11.2669	11.1751	11.1561	11.1549	10.7911	11.2832	10.8676	10.9452	0.0218272	0.468589	3.74324	Mgl2
12.3246	12.3594	12.1584	12.5411	12.0838	12.6854	12.8202	12.4411	12.883	12.8561	12.8871	12.8924	12.4065	12.6452	12.5002	12.0899	12.6613	12.5497	12.5507	12.3943	12.7376	12.8321	12.573	12.6858	0.0220862	0.437873	3.73591	Spcs3
13.1489	13.1097	13.0371	13.1088	13.2444	13.1104	12.984	12.9793	13.0762	12.8998	13.0259	12.9716	13.1703	13.1294	13.0929	13.0948	13.1902	12.9663	13.1655	13.163	13.0651	13.1234	13.1022	13.1317	0.0221545	-0.137089	-3.72691	Syne1
13.9798	14.4828	14.1034	13.6236	14.2441	14.2697	13.5114	13.8505	12.4593	13.4461	13.2004	12.6331	13.726	13.9775	13.6419	14.5617	13.8765	13.3789	13.0137	13.7863	13.3736	14.1079	13.4351	13.1622	0.0221582	-0.933763	-3.72537	Hspb6
12.2241	11.799	12.0989	12.1181	11.928	12.0253	12.5124	12.1084	12.6864	12.5959	12.3074	12.9095	12.265	12.0926	12.2717	11.6116	12.2035	12.0935	13.1079	12.3641	12.6309	12.3494	12.5449	12.0209	0.0221996	0.487757	3.72714	Mark1
13.0329	13.3462	13.4135	13.3234	13.2918	13.6321	13.7939	13.537	13.6947	13.659	13.7131	13.5929	13.1836	13.3493	13.2802	12.7762	13.6012	13.2525	13.4253	13.5284	13.3827	13.412	13.2077	13.2498	0.0222024	0.325137	3.72102	Nudc
12.4171	12.9545	12.291	12.3936	12.5024	12.1928	11.7329	12.3596	11.862	11.9175	11.7084	11.9293	11.8891	12.2132	12.4524	12.9765	12.5854	12.2184	12.1339	11.924	12.3292	12.21	12.6159	12.5145	0.0222131	-0.540281	-3.73121	Tubb6
13.7788	13.8335	14.0429	13.9471	14.1664	14.0149	13.6983	13.8252	13.3842	13.65	13.7462	13.5232	13.9247	14.0203	13.9715	14.2279	13.9433	13.9129	13.7904	13.9804	14.1088	14.1149	13.9091	14.022	0.0222449	-0.326073	-3.72767	Tmem33
12.8759	13.4135	13.5689	13.5124	13.3699	13.9254	14.0999	13.9699	13.8931	14.0802	13.8145	14.1295	13.89	13.8385	13.9553	13.2551	13.8621	13.877	13.5702	13.8753	13.7646	13.7863	13.6313	13.7249	0.022274	0.55353	3.72857	Hnrnpf
9.79848	9.84624	10.2694	10.3036	NaN	10.2372	11.5185	11.086	10.4366	10.5796	10.6538	11.1754	10.8251	10.1307	11.4099	10.1268	11.3592	11.8129	10.5663	10.838	11.1084	11.1234	11.001	10.6515	0.0222869	0.817313	3.83578	Rac2
12.9503	12.8273	12.9436	12.9078	12.8288	12.6186	12.852	13.2438	13.2653	13.1548	13.5114	13.3413	13.1826	12.6128	13.0152	12.9206	12.7028	13.0591	12.7471	11.84	12.7761	12.9704	13.2303	13.3264	0.0225403	0.382019	3.70979	Psma7
14.6475	14.1567	13.4317	14.4121	15.0764	13.5953	13.2738	12.4615	13.854	12.3901	12.1867	13.0422	13.7731	12.4076	13.1772	14.4105	11.5662	14.2475	13.4217	12.2123	13.6017	13.6669	14.2952	13.013	0.0226398	-1.35192	-3.70533	Mif
14.0281	14.0977	14.2062	14.4117	14.0943	13.9577	14.7428	14.3556	15.0987	14.429	14.5549	14.4835	14.6721	13.8159	14.0199	13.8467	14.2307	14.2209	14.4425	13.6129	14.1842	14.1698	14.1861	14.0658	0.0227014	0.478124	3.70189	Plxdc2
12.2748	12.1874	12.2132	12.2071	12.4614	12.0348	11.9579	11.8552	11.6782	11.9264	11.8501	12.1731	12.4476	11.9871	12.3105	12.2187	11.725	12.4139	12.2617	11.8223	12.2545	12.1629	12.5776	12.1241	0.0227309	-0.322968	-3.70241	Naa15
13.2239	13.8492	14.008	13.5466	13.2712	14.1243	14.3626	14.5016	14.4787	14.526	14.3913	13.8698	13.4054	13.5346	13.248	13.3718	13.7417	12.8255	13.6215	14.047	13.2504	13.9635	13.4758	13.8448	0.0228343	0.684506	3.69623	Slc9a3r2
14.1083	14.0974	14.0439	14.0715	14.0399	13.8682	13.8729	13.8239	13.8273	13.9702	13.6194	13.8074	14.0534	14.0931	14.1681	13.897	14.0349	13.9773	13.8725	13.9487	14.0796	13.9621	14.1984	13.9263	0.022872	-0.21797	-3.6967	Kif5b
11.8617	11.9052	11.5723	12.0974	11.8743	11.2166	11.3773	11.3199	11.3342	10.715	11.1046	11.0632	11.1082	11.4906	10.6854	11.7976	11.4215	11.4477	10.9606	11.6296	11.9734	11.3994	11.4421	11.4393	0.023165	-0.602214	-3.68336	Fbxo6
10.8282	11.4885	11.3656	11.4504	11.3716	11.4411	12.044	11.5315	11.9238	11.5596	12.2055	12.0233	11.8773	11.7381	11.4431	10.8192	11.5164	11.4431	12.0145	11.9506	11.6043	11.4912	11.5102	11.9463	0.0231793	0.557038	3.6841	Fibp
12.6046	12.8138	13.0148	13.0474	12.4915	13.368	13.5424	13.5103	13.5917	13.4443	13.1186	13.4014	13.578	13.8174	13.8574	12.3049	13.3559	13.0781	13.1276	13.5462	13.1564	13.4897	13.0607	12.8645	0.0233413	0.544758	3.67811	Actbl2
11.8421	11.729	11.5598	11.9168	11.7819	11.6718	11.1005	11.6037	11.2356	11.6687	11.2701	11.074	11.7872	11.1585	11.4128	11.3548	11.3472	11.3752	10.9836	10.7516	11.1584	11.1455	10.9397	11.1211	0.0233505	-0.4248	-3.67772	Clybl
12.7943	13.1929	13.2721	13.2121	13.281	14.1309	13.7644	14.1514	13.9967	14.24	14.0108	13.946	13.6894	14.0012	13.933	13.1026	13.6147	12.7469	13.537	13.676	13.4859	13.6215	13.2385	13.5653	0.0234783	0.704339	3.67447	Psmb6
12.0829	11.312	11.4178	11.9308	12.0084	11.1215	12.1486	12.3104	12.6051	12.1397	12.2361	12.6738	12.0971	11.9971	11.5772	12.2244	11.9437	12.3912	12.226	11.9229	12.2591	12.0405	12.0211	12.5273	0.0235503	0.706728	3.67171	Itgbl1
15.1415	15.1248	15.3365	15.3231	15.2766	15.2689	14.612	14.6359	14.8881	15.2897	14.3877	14.7791	15.0471	14.9728	14.9157	14.7511	14.9516	14.7661	14.4881	14.8054	14.689	14.7408	14.8026	14.4527	0.0237559	-0.479832	-3.66495	Cacna2d1
11.5569	11.8596	11.9274	11.5387	11.6611	11.7528	11.3261	11.611	10.8516	10.9218	11.2875	11.3576	11.2184	11.6123	11.4762	11.6714	11.6765	11.2612	11.6149	11.4172	11.5129	11.8066	11.8015	11.8476	0.023945	-0.490163	-3.65878	Cux1
10.8508	10.5636	10.6186	10.7995	10.6795	10.9845	11.2136	11.3566	11.7408	11.2765	10.9107	10.9942	11.1889	11.1803	11.3737	10.9021	11.3171	11.0616	11.4285	11.1368	11.1441	10.8633	11.0801	11.1154	0.0239686	0.499336	3.6565	Shc1
12.1953	12.6139	12.702	12.527	12.4948	12.7226	12.9587	12.864	13.1114	13.0654	12.6773	12.8277	12.4696	12.307	12.7622	12.1119	12.4705	12.2798	12.6834	12.7285	12.5878	12.6593	12.515	12.716	0.0240391	0.37483	3.65312	Smarcc2
11.646	11.5115	11.3932	11.893	11.697	11.8632	11.8743	11.8467	12.7026	12.3019	12.2754	12.3952	12.0809	11.1849	12.0718	10.6166	11.7106	12.0651	12.3038	11.431	11.6574	11.29	11.7845	11.5718	0.0243594	0.565362	3.64618	Cutc
15.8719	16.007	15.4998	15.9464	15.8242	15.5991	15.3572	15.3478	15.5889	15.5619	15.3303	15.4985	15.826	15.7346	15.7859	15.8759	15.8723	15.4469	15.6241	15.6214	15.5171	15.5885	15.9433	15.5893	0.024365	-0.343944	-3.64173	Sgcg
11.9715	11.8287	11.9439	12.2876	11.8449	12.0143	12.222	12.2176	12.1633	12.3442	12.2405	12.4334	12.2126	12.5342	12.2389	11.7579	12.1812	12.2486	12.3984	12.1105	12.2861	12.0687	12.2118	12.2846	0.0243899	0.288349	3.64474	Rab3gap1
11.9388	11.0538	11.3346	11.2982	11.5296	11.0954	10.742	10.6478	10.8545	11.0608	10.6372	10.9951	11.0262	11.3741	11.0281	11.1963	10.834	10.8333	11.0545	10.9006	11.1798	11.1957	11.0094	10.7982	0.0244125	-0.552151	-3.64185	N6amt1
17.9085	17.8705	18.1541	17.9666	18.0813	17.4583	17.0866	17.6455	17.5007	17.3321	17.6248	17.3895	18.0245	17.3284	17.9433	17.7197	17.5511	17.94	17.8996	17.5552	17.9489	17.5977	17.6989	17.396	0.0247674	-0.47669	-3.6342	Hspe1
13.8222	14.0328	13.8453	13.9339	13.9989	13.9599	13.7657	13.844	13.6515	13.7662	13.4317	13.6426	13.9432	14.3095	14.3362	14.5877	14.2224	14.108	13.7923	13.9787	14.2585	14.4569	14.3359	14.1743	0.0248201	-0.248562	-3.63242	Hsph1
12.0142	11.663	12.2597	11.8127	11.5703	12.0375	12.4739	12.5771	12.3823	11.936	12.6647	12.6371	11.7185	11.471	11.3578	12.0633	11.1812	11.9233	12.3516	12.2198	12.1526	12.1365	12.2578	12.5799	0.025444	0.552315	3.61552	Epn1
NaN	12.1303	12.0572	NaN	11.6434	11.5042	11.3515	NaN	10.9365	11.2136	11.2625	10.8412	11.8463	11.9399	11.431	11.7956	11.6157	11.5663	11.6045	11.7926	11.6444	11.4265	11.4173	NaN	0.0255183	-0.712719	-4.07106	Ythdf3
15.9967	16.2749	16.1497	16.2348	16.2232	16.4748	16.7243	16.5425	16.4899	16.3957	16.6752	16.3879	16.5001	16.9641	16.7785	16.6369	16.8106	16.5801	16.6015	16.9193	16.7133	16.7689	16.7942	16.8169	0.0255538	0.310252	3.61135	Pdlim5
12.0673	12.2908	12.0106	12.2024	12.2401	12.115	11.5362	12.0674	11.8767	11.8787	11.6935	11.9473	11.8168	11.6834	11.9881	12.08	12.0039	12.3068	11.6174	11.6394	11.7824	11.7482	11.9225	11.7433	0.0256123	-0.321092	-3.60763	Serpinb9
11.9828	11.8035	11.9159	11.8718	11.594	11.5851	11.8	10.8339	11.3219	11.1816	11.2564	11.2493	11.5147	11.5783	11.7726	11.6456	11.405	11.7916	11.5266	11.722	11.6786	11.4932	11.2915	11.4744	0.0259579	-0.518349	-3.59886	Gja4
14.0141	14.1507	14.3653	14.3642	14.0285	14.2767	14.4245	14.4622	14.4543	14.6237	14.7227	14.3595	14.3227	14.3566	14.4855	13.9824	14.6189	14.1147	14.4923	14.5487	14.5864	14.305	14.4282	14.4024	0.0259581	0.307924	3.59524	Rhoc
13.0143	12.9759	13.013	13.0396	12.9814	12.9674	12.4378	12.8493	12.3248	12.5038	13.0172	12.43	12.8204	12.8268	12.3632	12.7804	12.7767	13.0749	12.6215	12.9367	12.6385	12.7173	12.6699	12.7518	0.0259771	-0.4048	-3.59619	Psmd9
12.6289	12.4811	12.4494	12.4327	12.846	12.6439	13.021	12.97	13.1877	12.8017	12.9499	12.6673	12.9028	12.5292	12.6284	12.5792	12.6888	12.5903	12.8245	12.8208	13.056	12.6728	12.8826	12.691	0.0259847	0.352618	3.59955	Tmem65
10.529	10.7318	11.2813	11.4164	10.6228	11.7816	11.6778	12.1607	11.6676	12.0012	11.8901	11.7395	11.8871	11.5678	11.6904	10.5137	11.8774	10.0171	11.9621	11.4957	10.1836	11.6295	10.7345	11.3943	0.0260304	0.795679	3.5903	Ndufa11
NaN	9.66153	9.24592	9.30525	9.93819	9.76378	9.92918	10.9958	11.5824	11.0167	10.087	10.6627	10.3847	NaN	10.528	10.1201	9.59422	9.83075	11.0516	9.49981	10.6564	8.81314	10.5412	10.5463	0.0260682	1.12937	3.69525	Arhgef10
14.3084	14.5248	14.6642	14.3564	14.3639	14.4895	14.1884	14.3985	13.7455	13.7626	13.8996	14.1349	14.2881	13.9234	13.9432	14.6413	14.1789	14.0513	14.024	14.0331	14.1514	14.2758	14.0664	14.4654	0.0260797	-0.429625	-3.58808	Csad
12.7216	12.9849	12.8025	12.8233	12.9209	12.8899	12.8727	12.5968	12.5576	12.4419	12.4612	12.6218	12.6543	12.8231	12.6064	13.0424	12.7899	12.6762	12.709	13.0215	12.7599	12.9675	12.6953	12.9769	0.026083	-0.265168	-3.58124	Itga9
13.078	13.2277	13.1236	13.017	13.0919	12.9217	12.8311	13.0122	12.681	12.7255	12.9452	12.8391	12.8894	12.7793	12.9186	13.1354	12.9357	13.0374	12.8798	13.0049	12.9112	13.167	12.7713	13.0065	0.026087	-0.237625	-3.58259	Afg3l2
17.3004	17.5534	17.3246	17.314	17.2874	17.2066	17.2256	17.0945	17.1106	17.1871	17.1034	16.9533	17.5214	17.5779	17.5055	17.7786	17.5605	17.3974	17.2806	17.4324	17.4106	17.3422	17.4505	17.228	0.0261388	-0.218645	-3.57433	Msn
14.2128	14.5674	14.3299	14.1691	14.4181	14.4913	14.7272	14.5497	14.6887	14.4872	14.6815	14.6457	14.4456	14.9152	14.5912	14.6821	14.7264	14.4091	14.6658	14.7398	14.6249	14.7751	14.6894	14.8641	0.0261805	0.265238	3.57494	Hip1
12.9008	12.6152	12.7115	12.6255	12.6389	12.2873	12.3809	12.4003	12.2115	12.2712	12.3762	12.2698	12.7202	12.5528	12.4374	12.7469	12.5755	12.6272	12.544	12.5044	12.5183	12.7043	12.6944	12.5763	0.0262147	-0.311558	-3.57622	Lrpprc
12.2428	12.3466	11.8206	11.5533	11.7197	12.3254	11.3854	11.5967	11.4458	11.3191	NaN	11.1638	10.8899	12.2538	11.6566	NaN	11.7247	12.3088	11.7581	11.9382	11.6916	11.6915	11.7344	NaN	0.0265019	-0.619239	-3.67469	Rps6ka1
12.407	12.1316	12.4223	12.7348	12.4986	12.0879	12.7596	12.6071	12.8251	12.7312	12.738	12.8562	13.0219	12.648	12.8361	12.6542	12.8194	12.5944	13.3225	12.7281	13.0471	12.8268	12.9296	12.9775	0.0265121	0.37251	3.56632	Tjp2
10.257	10.0648	10.5361	10.3404	10.2827	10.7358	10.4921	11.1292	10.939	10.8058	11.0781	10.7048	10.2899	9.66314	10.73	NaN	10.678	11.2644	9.88905	11.0913	10.5202	11.0009	10.4589	10.5502	0.0267239	0.488674	3.56261	Epb41l3
17.48	17.7702	17.6518	17.5912	17.9	17.7585	17.4741	17.3403	17.429	17.5367	17.1565	17.4617	17.5395	17.1453	17.35	17.4198	17.3939	17.1584	17.3777	17.5856	17.292	17.4039	17.4228	17.2867	0.0267584	-0.292255	-3.55993	Fmo2
12.7668	12.8979	12.7391	12.9981	12.7654	12.7208	12.9677	13.0761	12.9471	12.9585	12.9586	13.0901	12.6052	12.4387	12.6281	12.5481	12.6554	12.8675	12.7223	12.6265	12.7591	12.7684	12.9937	12.9702	0.0267933	0.185014	3.56045	Add3
16.7773	17.1985	17.1606	17.3692	17.1192	17.2713	17.5051	17.4078	17.651	17.6595	17.3906	17.3766	17.3733	17.4279	17.5856	16.9472	17.5044	16.9636	17.5067	17.69	17.5421	17.5255	17.5767	17.3837	0.0268296	0.349098	3.55637	Pdlim1
17.2339	17.8887	17.6381	16.9632	17.3865	17.2164	17.0447	17.0168	15.9254	15.1968	16.3724	15.6703	16.8062	16.8032	16.232	18.0852	17.1475	16.8759	16.3029	17.1093	16.6903	17.2815	16.9528	17.2209	0.0268571	-1.18341	-3.55759	Cbr2
14.3094	14.3484	14.4487	14.3124	14.2653	14.5592	14.6182	14.7009	14.4511	14.537	14.6694	14.5278	14.6444	14.7007	14.6068	14.267	14.6143	14.3296	14.421	14.4692	14.5193	14.59	14.447	14.4886	0.0271218	0.210163	3.54513	Psmd11
10.9019	10.9561	10.8998	11.2804	10.8656	11.5439	11.8352	11.8829	11.4279	11.1692	11.8078	11.7835	11.1677	11.3651	11.0886	10.6786	10.2296	11.324	11.4446	11.4644	11.6332	10.9764	11.244	11.3267	0.0271497	0.576471	3.54711	Ncoa5
15.3495	15.4022	15.2112	15.2878	15.4223	15.6034	15.8018	15.6867	15.532	15.4639	15.8965	15.937	15.1464	15.1371	15.2792	15.2508	15.5338	15.3852	15.6433	15.3351	15.4172	15.494	15.535	15.604	0.0271765	0.34021	3.53993	Ap2s1
12.7461	12.3519	12.4073	12.207	12.2195	12.3636	12.1281	12.196	11.7202	11.942	12.0389	12.041	12.2095	12.0605	12.1796	12.2514	12.3403	12.1745	12.2603	12.1334	11.9419	12.0681	12.4423	12.0989	0.0272265	-0.3715	-3.54005	Man2c1
12.9861	12.2901	12.5426	13.2688	11.9558	12.3994	13.8754	13.1871	13.8085	12.7516	13.8052	13.7503	12.2649	12.8494	12.2672	11.5088	12.7217	12.2844	13.3285	12.4316	12.664	12.3077	12.3784	12.9276	0.0273174	0.955893	3.53675	Retn
12.1197	11.9471	11.801	11.8843	11.7736	10.9846	11.1511	10.8514	11.2563	10.7572	10.879	11.4594	10.8552	10.8894	11.121	11.5913	10.7558	11.9039	11.558	11.0441	11.5195	11.1171	11.7729	11.1731	0.0277949	-0.692649	-3.52734	Wdr82
11.3154	11.3313	11.3615	11.5168	11.408	NaN	10.6758	10.5697	11.3285	11.1721	10.6198	10.5755	11.5279	10.9494	11.1431	11.5265	11.1707	11.3873	11.2801	11.1658	NaN	11.3875	NaN	11.1785	0.0278757	-0.563047	-3.62569	Bcor
10.398	11.7398	11.4297	10.9948	10.305	11.5365	12.47	12.5028	12.1045	11.2447	12.709	12.2562	11.4406	11.4924	11.8345	11.4813	11.4559	11.177	12.5103	11.7689	11.8182	12.188	11.8331	12.5157	0.0279197	1.14721	3.52074	Itm2b
15.0854	14.9469	14.9394	15.1617	14.9372	14.7278	14.5819	14.8107	14.4146	14.3036	14.8562	14.5747	15.1034	14.7941	14.7535	14.9244	14.9091	14.8118	14.8467	14.8419	15.1196	15.0936	14.6191	14.7537	0.0282332	-0.376102	-3.51295	Nlrx1
11.7033	11.7906	11.82	11.8248	11.8549	11.4729	11.3854	11.6145	10.9774	11.2022	11.5255	10.8298	11.8333	11.9429	11.7622	11.8735	11.8136	11.8958	11.9394	11.4778	11.7309	11.6295	11.7599	11.9273	0.0283782	-0.488608	-3.50809	Tsg101
11.66	11.3177	11.6983	11.6234	11.3756	11.7893	12.0855	11.693	12.1501	12.1296	11.7287	12.1102	11.5376	11.8067	12.0193	11.9641	11.8197	12.1083	11.8075	11.8474	11.5231	11.7959	11.7365	11.6984	0.028392	0.405481	3.50485	Prpf3
12.8896	12.5162	12.0015	11.6512	13.8539	11.9541	11.2227	11.4066	10.6084	10.9861	10.6068	11.8999	12.5231	10.8945	11.095	12.8751	11.4011	13.1488	12.6923	11.3808	12.9469	11.6409	12.7175	12.0888	0.0284348	-1.35598	-3.50391	Sh3d21
15.0066	14.8646	15.2627	14.7057	14.7894	14.9978	14.7986	14.5762	14.4378	14.6304	14.6635	14.5168	13.9699	13.9918	13.6742	14.4284	14.4578	12.7642	13.7372	14.1873	14.0857	14.4946	13.6464	13.8311	0.0285497	-0.333889	-3.49857	Lrrc17
NaN	8.7233	8.44803	8.62743	NaN	9.18769	9.76207	9.55167	NaN	NaN	10.0953	NaN	NaN	9.66066	7.3427	8.83889	8.31086	NaN	NaN	8.67087	NaN	9.03856	NaN	9.70258	0.0285921	1.0564	4.61703	Ggh
12.3711	12.7052	12.3614	12.4748	12.4928	12.1911	12.2889	12.059	11.8964	11.8813	12.1219	12.26	12.4629	12.5975	12.572	12.0668	12.7044	12.2372	12.2933	12.7802	12.2083	12.4992	12.4106	12.6448	0.0286342	-0.348147	-3.49239	Pde3a
NaN	9.59059	NaN	9.60477	9.68032	9.33555	10.3656	9.89469	9.83351	10.5009	9.92643	10.2844	9.72865	NaN	9.62634	NaN	9.57549	NaN	9.42278	9.70245	9.06176	9.42175	9.22587	9.35646	0.0288849	0.581445	3.7199	Fam172a
12.2797	12.2628	12.1258	12.19	12.1809	12.147	12.1209	12.01	11.837	12.0458	12.1064	12.0476	11.9635	12.1821	12.3471	12.3402	11.9011	12.0672	12.3688	12.2449	12.3217	12.2645	12.3413	12.2803	0.0290197	-0.169756	-3.48148	Ctps1
12.2788	12.876	12.8517	12.7729	12.5312	12.5968	13.6128	12.9837	13.3466	12.7536	13.2664	13.1373	12.3825	12.5852	12.5462	12.0096	12.3153	12.4537	12.9983	12.7505	13.0563	12.8577	12.7224	12.7671	0.0295484	0.532185	3.46849	Serinc3
14.3224	14.2279	14.3227	14.5888	14.4137	14.5326	14.6813	14.453	14.7907	14.6072	14.6791	14.7352	14.5992	14.4899	14.5706	14.1024	14.6023	14.4016	14.6823	14.3816	14.4876	14.4566	14.7114	14.5043	0.0296243	0.256399	3.46554	Septin2
14.5339	14.5521	14.6648	14.7944	14.676	14.6118	14.3885	14.4935	14.4362	14.4657	14.4639	14.5917	14.707	14.4119	14.2812	14.4478	14.5831	14.6664	14.5169	14.4637	14.4678	14.4143	14.4897	14.5365	0.0298286	-0.165584	-3.4617	Gnas
14.9969	15.3901	15.4179	15.2119	15.185	16.1333	15.8357	16.2435	15.8114	15.9193	16.3644	16.0197	15.6609	15.9353	15.8381	15.3053	15.7475	15.3732	15.5783	15.8305	15.4652	15.6793	15.3814	15.9032	0.0299251	0.643133	3.45946	Ccnb3
12.3623	12.3199	12.3903	12.1792	12.3411	12.1863	11.899	12.3175	11.7479	11.8828	11.775	12.1289	12.1637	12.2328	12.2104	12.3055	12.2908	12.6532	12.0964	11.9304	12.411	12.279	12.3298	12.4939	0.0301068	-0.337988	-3.45679	Icam1
13.0158	13.2439	13.2922	12.9866	12.9357	13.2169	13.286	13.3967	13.2449	13.3425	13.471	13.4914	13.3178	13.3054	13.3248	12.7436	13.3844	13.303	13.366	13.3387	13.1696	13.3166	13.446	13.5084	0.0302593	0.25689	3.45414	Nudt21
10.7251	10.3327	10.604	11.3049	NaN	11.8663	12.4049	11.9433	12.4832	12.039	11.3851	12.0359	11.4559	10.572	11.9889	9.41518	11.6269	11.6182	11.5961	11.5185	11.3752	11.1346	11.4653	11.652	0.0303858	1.08196	3.54777	Ifitm3
11.3767	11.1502	NaN	11.0676	11.238	11.1709	NaN	10.9961	10.1669	10.5704	10.6018	NaN	10.9799	10.9901	11.0188	11.6885	10.9848	10.2926	10.8037	10.575	11.0023	11.3245	10.9198	10.8706	0.0304184	-0.616879	-3.85734	Prkag2
11.9235	11.5615	12.0617	11.2399	11.7549	11.4683	12.0964	12.0806	12.2445	12.2546	11.8958	12.3404	12.2984	12.5801	11.9415	12.3914	12.0514	12.0649	12.1828	12.0782	12.2372	12.2195	11.8851	12.5058	0.0304594	0.48375	3.44722	Ltbp3
16.2528	16.6203	16.6763	16.5608	16.6144	16.4941	16.3236	16.346	16.2636	16.4072	16.1615	16.0883	16.3404	16.4344	16.1398	16.4777	16.5234	16.2988	15.929	16.0045	16.1425	16.2672	15.9769	16.1882	0.0313157	-0.271391	-3.43154	Lamb2
14.4776	14.6086	14.5205	14.5824	14.6892	14.6226	14.7918	14.7898	14.7873	14.5938	14.7557	14.6972	14.747	14.6095	14.7487	14.3428	14.6439	14.9162	14.8996	14.7197	14.7605	14.6239	14.8082	14.8332	0.0313181	0.152466	3.43051	Snx6
12.3449	12.5344	12.2899	12.3981	12.7014	12.619	12.2953	11.9819	12.0059	12.2853	11.8634	12.3123	12.5694	12.3943	12.6777	12.6454	12.3038	12.9402	12.4269	12.34	12.5833	12.502	12.6963	12.3553	0.0313239	-0.357263	-3.43111	Sqor
13.3283	13.5171	13.5429	13.6098	13.6041	13.8218	13.8881	13.7282	14.0652	13.6982	13.8599	14.0267	13.6564	13.5831	13.5204	13.4918	13.6076	13.7064	13.79	13.5509	13.5604	13.6163	13.6862	13.5046	0.0313684	0.307051	3.42939	Ilf2
13.6684	13.519	13.4644	13.5277	13.7294	13.754	14.0742	13.7894	13.9837	13.6385	13.8731	13.9788	13.7609	13.5787	13.5958	13.4741	13.4919	13.832	13.8922	13.859	13.7936	13.8463	13.7917	13.9093	0.0313765	0.279131	3.42806	Nono
14.6318	14.6765	14.8692	14.8583	14.739	14.9092	14.281	14.6802	14.455	14.722	14.3428	14.4163	14.9189	14.9171	15.0054	14.7089	14.8718	14.4729	14.403	14.6176	14.4713	14.6732	14.7448	14.499	0.0316224	-0.297733	-3.42428	Ethe1
11.9155	12.0816	12.1552	11.8778	11.8137	11.7476	11.78	11.544	11.5343	11.2412	11.7787	11.5893	11.8858	11.3778	11.3147	12.0544	11.3736	11.792	11.5946	11.4845	11.2828	11.3569	11.9083	11.7978	0.0316859	-0.35398	-3.42176	Trappc11
13.8954	13.6353	13.9444	14.1122	13.8922	14.1924	14.4263	14.1009	14.526	14.2911	14.181	14.2459	14.1625	13.992	14.5561	13.8508	14.1725	14.4184	14.3291	14.1357	14.2535	14.271	14.4227	14.0416	0.0317352	0.349902	3.42019	Rpl5
11.6636	11.5361	11.7856	11.7628	11.7036	11.6138	11.0036	11.3895	11.2719	11.5807	11.5251	11.3982	11.7923	11.3898	11.3912	11.351	11.2263	11.448	11.4091	11.3733	11.1902	11.4027	11.4088	11.6419	0.0319235	-0.316085	-3.41528	Mmut
12.3712	12.4184	12.5773	12.3438	12.4077	12.7269	12.2346	12.3785	11.6629	12.0588	12.1556	11.8879	12.6147	12.9655	12.6733	12.4397	12.5992	12.0972	11.9117	12.483	12.1663	12.3282	12.0849	12.1073	0.0326806	-0.411165	-3.40287	Adgre5
12.3253	12.8735	12.6441	12.5233	12.6468	12.2451	12.1815	12.4191	12.0998	12.1178	12.1804	12.0674	12.4187	12.443	12.2966	12.7479	12.4498	12.7146	12.5778	12.3105	12.6185	12.4074	12.5143	12.465	0.0327862	-0.36534	-3.39785	Arl2
13.1905	13.4636	13.3026	13.5164	13.4768	13.5715	13.5748	13.7144	13.6728	13.6327	13.5592	13.668	13.4923	13.2524	13.4116	13.0175	13.3939	13.3976	13.7246	13.6344	13.5714	13.4312	13.5923	13.4823	0.032829	0.216754	3.39857	Rnpep
9.68931	9.33777	9.74522	9.57486	9.66658	9.46224	9.15412	9.08738	9.2108	8.91384	9.63306	8.89664	9.2933	9.47655	9.48373	9.901	9.64014	9.68791	8.70028	9.60902	9.04133	9.19896	9.50812	9.47997	0.0328789	-0.430024	-3.39875	Pten
13.6467	13.4432	13.4571	13.5226	13.4901	12.9965	12.6358	13.1096	12.9662	12.9462	12.9373	13.3212	13.7971	12.9544	13.0877	13.4585	13.0032	13.357	13.4718	12.7899	13.4172	13.3531	13.4129	13.5994	0.0328943	-0.439982	-3.39975	Sucla2
14.9408	15.0589	14.986	14.971	15.0923	14.9966	15.4871	15.3367	15.3314	14.9113	15.402	15.2969	15.0433	15.0946	14.9191	15.0044	14.9743	15.1737	15.3543	15.1997	15.1795	15.3153	15.2397	15.4449	0.0332874	0.286641	3.38754	Ganab
14.5242	14.6501	14.5439	14.6047	14.6048	14.5831	14.3399	14.5049	14.3033	14.6001	14.283	14.3766	14.4419	14.2745	14.4008	14.3494	14.5453	14.0802	14.2989	14.4165	14.4001	14.2809	14.4019	14.2466	0.0334957	-0.18381	-3.38161	Gpd1l
11.8843	11.3808	11.6708	11.8508	11.901	12.0882	12.2242	11.9365	12.4446	12.3987	12.163	12.1421	12.0947	12.2401	11.7673	10.8545	12.0969	11.6335	11.8664	12.2875	11.4527	11.8568	11.822	11.8768	0.0335464	0.422199	3.38264	Mrrf
12.5627	12.5942	12.4605	12.425	12.3615	12.6127	13.1131	12.7043	12.7671	12.6562	12.619	12.9313	12.5633	12.5249	12.5447	12.1639	12.7477	12.618	12.1959	12.7355	12.5213	12.776	12.6509	12.5229	0.0338325	0.295698	3.37122	Sub1
13.5668	13.4798	13.4545	13.2655	13.3867	13.4221	13.1512	12.8143	13.0511	12.5789	13.3794	13.1304	13.0476	13.5055	12.6462	13.6413	13.3351	13.759	13.1344	13.4005	13.3357	13.7486	13.6862	13.5054	0.0338425	-0.41168	-3.37215	Eif6
10.4487	10.02	10.1798	10.5164	10.2309	10.5751	10.7661	10.8905	10.8445	10.7686	10.3286	10.853	10.1703	10.1594	10.6233	10.1937	10.2709	10.897	10.5705	10.493	10.4967	10.3922	10.5311	10.7913	0.0341184	0.413399	3.3586	Snrpg
11.9201	11.9439	11.8945	11.4273	11.7781	11.5533	11.4627	11.6902	11.2041	10.8776	11.0215	11.2664	11.526	12.0112	11.5736	12.2525	11.5787	11.6261	11.567	11.8157	11.4309	11.7069	11.6889	11.8167	0.0341315	-0.499078	-3.35673	Gmppa
13.5308	13.5931	13.6742	13.7029	13.5494	13.736	13.4386	13.4149	13.4056	13.6531	13.3034	13.37	13.5105	13.788	13.7788	13.5229	13.8066	13.5136	13.4523	13.4895	13.6977	13.5962	13.6828	13.5278	0.0341559	-0.20014	-3.35913	Ehbp1l1
13.6864	13.7287	13.8601	13.7282	13.7242	13.6572	13.7161	13.2957	13.6168	13.5193	13.2934	13.4122	13.8654	13.5422	13.821	13.7004	13.5027	13.8705	13.5658	13.8283	13.8767	13.642	13.8302	13.7424	0.0341824	-0.255208	-3.35686	Psmd7
10.8227	10.6051	10.6475	10.408	10.7955	NaN	9.82935	NaN	NaN	NaN	10.3551	9.76775	9.89303	NaN	NaN	10.1679	9.16443	10.167	10.0063	10.325	10.107	10.7105	10.6331	10.333	0.0342139	-0.671691	-3.98366	Ttc1
13.4094	13.4492	13.1217	13.4248	13.4782	13.1725	13.0901	13.0854	13.0235	13.2281	12.8932	13.1542	13.3561	13.1383	13.3856	13.5543	13.1285	13.5599	13.3673	13.2212	13.4562	13.2678	13.5483	13.4704	0.0342184	-0.263567	-3.36223	FAM120A
12.555	13.2961	12.9385	12.5677	12.75	12.5132	12.5015	11.977	11.3292	11.0942	12.4327	11.9674	12.4862	12.521	11.9123	13.0766	12.5808	11.9026	11.9523	12.5293	12.5163	12.6054	12.4421	13.2076	0.0342449	-0.8864	-3.35967	Nox4
11.5703	10.911	11.3536	11.663	11.1327	11.3354	11.8112	11.9414	12.1104	11.9356	11.3445	12.0093	10.8854	10.3772	10.3074	10.3754	10.4854	10.6138	11.4795	10.8356	11.0916	10.6954	10.8554	11.0245	0.0342828	0.531076	3.36079	Gsta4
12.7928	12.3871	12.8064	12.7027	12.3695	12.6762	12.5526	12.2384	12.1559	11.7356	12.1707	12.2036	12.7145	12.4224	12.2409	12.2009	11.9977	12.1625	12.2398	12.4191	12.2199	12.3808	12.4723	12.4358	0.0343502	-0.446326	-3.35042	Mcee
12.366	12.6904	12.506	12.9134	12.5404	12.3198	12.9968	12.999	13.0436	13.4306	12.6016	13.0799	13.2366	12.7114	13.1864	12.8005	12.7321	13.2894	13.2055	12.8536	13.2926	12.8582	13.2255	13.2806	0.0344739	0.469253	3.34884	Gaa
10.7001	NaN	10.7782	NaN	10.9522	NaN	NaN	NaN	10.2942	10.1472	NaN	10.4051	NaN	10.5664	NaN	NaN	NaN	10.4041	10.075	NaN	10.5055	NaN	10.4359	10.2945	0.0348255	-0.52798	-5.00526	Srcin1
11.774	12.8495	12.5646	11.8373	11.7121	12.0022	11.6849	11.6123	10.6247	11.1464	11.5245	10.6282	11.7052	12.0855	11.6976	12.3312	12.1857	11.0476	10.4563	12.0276	11.3413	12.1601	11.2951	11.9435	0.0351022	-0.919818	-3.33594	Rasl12
15.5511	15.8456	15.8437	15.7106	15.7144	15.8404	16.1008	16.1521	15.8567	15.8607	16.2504	15.9364	16.0899	16.3384	16.391	16.1383	16.1329	16.2254	16.2149	16.255	16.2014	16.3775	16.1184	16.2681	0.0351304	0.275192	3.33398	Eef1g
9.47413	10.0352	9.06683	9.7528	9.64221	9.91424	10.0969	10.1971	10.0018	10.1532	10.188	10.1325	9.93241	10.1133	10.1235	9.60963	9.84287	10.0022	9.47372	9.36614	9.91653	9.79265	10.1705	9.53991	0.0353467	0.480695	3.32832	Mavs
12.0775	11.9334	11.7526	11.5444	11.7801	12.3665	12.202	12.3836	12.4512	12.3064	12.421	12.1975	12.1144	12.3836	11.7372	12.1858	12.3122	12.2829	12.0105	12.3721	11.3445	12.0762	12.0557	12.5411	0.0353656	0.417867	3.32912	Eif4b
10.1773	10.5728	10.5764	10.4093	10.0994	10.3162	10.08	9.86641	10.2949	9.46535	9.88702	9.70583	10.2974	10.3627	9.80787	10.2271	10.3653	10.6148	10.4836	NaN	10.3573	9.96259	10.2198	10.2156	0.0353744	-0.475307	-3.32694	Zc3h7b
15.9839	16.3002	16.1426	16.1272	16.1661	16.267	16.3346	16.3716	16.2828	16.2622	16.4318	16.3471	16.5784	16.6488	16.7456	16.5173	16.5309	16.5085	16.4938	16.3862	16.5714	16.3844	16.6117	16.4862	0.0357209	0.173858	3.32103	Anxa1
12.9379	12.9842	13.0789	12.6997	12.8787	13.2306	12.761	12.8552	12.5545	12.5859	12.6892	12.636	12.9752	13.1542	12.9099	13.0984	13.1532	12.9312	12.9961	12.9702	12.9367	13.0596	12.8794	13.1547	0.0359138	-0.288044	-3.31677	Mars1
10.8026	11.1394	11.2934	10.9059	10.8765	11.0745	11.6551	11.2834	11.0701	11.4008	11.5587	11.8642	10.7633	11.5148	10.7998	10.8371	11.1632	10.9415	11.218	11.199	10.6951	11.4304	10.6589	11.3054	0.0360596	0.456686	3.31372	Plrg1
13.0485	13.6262	13.7269	13.61	13.3291	13.7001	13.9446	13.7655	13.8505	13.8741	13.9237	13.8962	13.9886	14.1362	14.0612	13.591	14.0729	13.7703	14.0158	14.1706	13.8766	13.9306	13.7663	13.7569	0.0360992	0.36897	3.31088	G3bp1
12.4613	12.2929	12.3934	12.4098	12.5409	12.1	12.0309	12.1468	12.2057	12.2595	12.0345	12.027	12.3809	12.1668	12.1415	12.38	12.1985	12.262	12.1194	12.1815	12.3798	12.2151	12.371	12.2106	0.0361452	-0.249001	-3.309	Dock7
17.5569	17.6489	17.7523	17.5772	17.4324	17.6163	17.9523	17.6871	17.7995	17.6605	17.8737	17.9391	17.5448	17.5679	17.4074	17.4104	17.5861	17.3934	17.5888	17.6863	17.5566	17.7417	17.5947	17.8133	0.0361779	0.221339	3.3074	Hnrnpa2b1
14.5983	15.0344	14.6513	14.8683	14.9655	14.8421	14.4759	14.7557	14.2033	14.5813	14.4875	14.4372	15.3168	16.0733	15.6942	15.8078	15.4568	15.4981	14.7939	15.334	15.4047	15.5436	15.4723	15.2316	0.0361836	-0.336504	-3.30269	Itga5
13.7196	13.2793	13.5206	13.5728	13.587	13.206	13.0504	13.3121	13.1619	13.0317	13.1529	13.3063	13.6116	13.0973	13.1391	13.2754	13.2345	13.4123	13.4635	13.3942	13.2719	13.2804	13.2832	13.2007	0.0361839	-0.311667	-3.30345	Suclg2
10.5564	9.7119	10.0932	10.3665	10.4722	NaN	9.0473	NaN	9.95591	8.58669	9.45722	9.34858	10.5033	NaN	9.31285	10.3999	NaN	10.2663	10.8115	NaN	9.86038	NaN	10.4518	9.93451	0.0361908	-0.960901	-3.51073	Grcc10
12.494	12.6431	12.8655	12.6277	12.674	12.7985	13.088	12.9624	12.7871	12.9545	12.8884	12.8133	12.9772	13.4925	13.1245	12.8129	13.3973	12.5648	12.9679	13.085	12.795	13.06	12.8282	12.876	0.0363928	0.231796	3.29814	Pofut2
13.1413	13.2273	13.2077	13.1687	13.0366	13.0188	13.2826	13.3799	13.2209	13.4037	13.2118	13.5407	13.3816	12.9593	13.6204	13.0783	13.4028	13.92	13.5618	13.136	13.5676	13.0877	13.4329	13.5963	0.036634	0.206531	3.29308	Scpep1
13.1204	13.161	13.187	13.2131	13.1456	13.1835	13.352	13.3201	13.3679	13.11	13.3877	13.4485	13.3225	13.1552	13.3507	13.2025	13.2064	13.2638	13.3554	13.2247	13.2506	13.2775	13.2284	13.2723	0.0367308	0.16261	3.29143	Psmd1
13.0973	13.3201	13.1869	13.1777	13.0009	13.2033	13.5282	13.4764	13.3706	13.1665	13.3993	13.6823	13.1569	13.366	13.3941	13.4	13.4009	13.8164	13.4958	13.6277	13.3801	13.5553	13.5165	13.5831	0.036886	0.27288	3.28734	Samhd1
11.0107	NaN	11.1977	11.5524	11.2806	11.8474	11.9492	11.962	11.8352	12.5612	11.8609	11.815	11.7338	11.0758	12.1125	12.4384	11.5353	10.6178	11.6513	11.78	11.0686	11.1202	11.513	11.2245	0.0369431	0.619483	3.3744	Cox6a1
12.3114	11.9901	11.9006	12.1744	12.3349	12.1556	11.5758	11.6993	11.6329	12.179	11.5705	11.8662	12.0085	12.0904	12.0529	12.3108	12.2858	11.8347	11.8781	11.9481	11.8458	11.9319	11.9397	11.6325	0.0371818	-0.390535	-3.28214	Arhgef17
10.2536	10.8399	10.7719	10.6571	10.4519	11.151	11.5525	11.0562	11.3874	10.9715	11.1651	11.0789	10.9674	10.7852	11.5879	9.7233	11.6186	10.6018	10.7337	10.9382	9.93386	10.9343	10.9087	10.6928	0.0373355	0.514401	3.27966	Antxr2
13.9764	13.8581	13.7625	14.034	13.9389	13.906	13.9699	14.1262	14.3871	14.2944	13.9959	14.3534	14.2222	13.7422	14.047	13.9693	13.7666	14.2433	14.3325	13.5565	14.1062	13.9185	14.0989	13.909	0.037534	0.275166	3.27569	Plin3
14.8996	14.8091	14.8796	14.931	14.8351	14.7874	14.9659	14.9579	14.9847	14.8715	15.0295	14.9428	15.0523	15.1357	15.4287	15.1406	15.0864	15.4724	15.3897	15.0813	15.3369	15.233	15.2924	15.2711	0.0375806	0.101763	3.27262	Txndc5
15.64	15.7127	15.4514	15.5896	15.5557	15.7036	15.9991	15.9336	15.8695	15.5437	15.8838	15.9685	15.8262	15.3039	15.5006	15.3455	15.4735	16.2756	15.7543	15.6445	15.4187	15.5456	15.8351	15.5141	0.0375832	0.25755	3.27343	Anpep
13.2297	13.3633	13.7723	13.7009	13.5005	14.2946	14.3226	14.0223	14.1812	14.2053	14.1922	14.0788	13.6996	14.0078	14.1255	12.7674	13.9315	13.126	13.5947	14.0854	13.9362	13.9149	13.7247	13.6589	0.0376849	0.523494	3.26929	Rac1
10.6949	10.7131	11.6547	11.9555	11.4602	12.0741	12.1843	12.0734	12.3094	12.3446	12.3087	12.2036	12.359	11.737	12.0006	11.0134	11.928	11.2484	11.9107	12.0461	11.7515	11.9846	11.7035	11.1933	0.0376876	0.811913	3.27025	Fahd2a
13.8821	13.6661	13.7034	13.72	13.6195	13.2321	13.2007	13.4813	13.0546	12.8888	13.3461	13.3726	13.6888	13.1842	13.3934	13.7401	13.6279	13.9132	13.7248	13.2257	13.821	13.4599	13.6375	13.7087	0.0381124	-0.413189	-3.26226	Pgrmc2
12.306	11.506	11.9374	11.9193	12.039	11.7374	12.2855	12.1622	12.788	12.8044	12.0953	12.6981	12.4015	12.1162	12.5744	11.8016	11.8565	12.9235	12.4595	11.6823	12.5249	12.13	12.5542	12.1877	0.0383654	0.564724	3.258	Atp6v1g1
12.6174	12.7667	12.6019	12.7992	12.7432	13.1425	13.038	13.0839	12.9994	12.9342	13.252	13.1967	13.2199	13.2359	13.1472	13.1972	13.0818	13.0556	13.138	13.1879	13.135	13.2113	13.2648	13.1377	0.0384064	0.30556	3.25664	Mcrip1
13.5207	NaN	13.1382	13.3148	13.3589	13.4281	13.245	13.133	12.7977	13.0542	13.0789	13.0385	13.3547	13.3837	13.1059	13.4541	13.3726	12.8562	NaN	NaN	13.0287	12.5495	12.8553	12.8911	0.0384537	-0.294255	-3.33962	Tmem231
13.9531	14.0128	13.9359	13.8851	14.0123	13.7219	13.8331	13.7048	13.5539	13.4125	13.718	13.782	13.3692	13.2385	13.0169	13.6668	13.2356	13.6434	13.8363	13.4811	13.6755	13.5148	13.6118	13.7796	0.038571	-0.252782	-3.25102	Nampt
10.3966	10.4762	10.1467	10.3931	9.85231	9.79567	NaN	NaN	9.90952	9.1216	9.52869	9.41103	10.2248	NaN	10.3635	10.509	10.1409	10.5748	10.4746	10.0666	10.7169	10.2987	10.1598	10.3544	0.0385819	-0.684047	-3.44816	Cstf2t
12.2469	12.1198	12.3644	12.114	12.1897	12.1698	11.9858	12.1396	11.7099	11.6343	12.099	11.6598	12.2115	12.114	12.1643	11.9027	12.1775	11.7879	12.0731	12.2567	11.9077	12.0971	11.9959	11.9899	0.0386051	-0.329365	-3.25072	Pdp1
15.009	15.0774	14.9221	15.0689	15.1113	14.9875	15.1711	15.2321	15.2516	15.2378	15.0178	15.1549	14.9368	14.7636	14.8894	14.7178	14.8376	14.8407	15.1278	14.9484	15.0244	14.9033	14.944	14.9668	0.0387048	0.148182	3.24806	Anxa4
12.0524	11.6713	11.5997	11.5212	11.8023	10.7735	10.8455	11.085	10.9534	10.9927	11.1469	10.7963	11.4337	10.6074	11.0016	11.4548	11.0118	10.8805	11.4083	11.2409	10.989	10.9129	11.6298	11.6102	0.0387322	-0.600066	-3.24552	Bod1
13.0531	13.3288	13.5006	13.2192	13.2525	13.442	13.0918	13.0518	12.6714	12.7306	13.2331	12.6483	13.0891	13.3482	13.0702	13.3575	13.1421	12.7783	12.9882	13.3334	13.0266	13.2587	12.9005	13.1939	0.0389308	-0.394886	-3.23862	Dsp
10.9621	NaN	11.2685	11.1503	10.9263	NaN	10.3695	10.8201	10.0433	9.86327	10.7393	10.4506	11.4429	10.7755	10.7071	NaN	10.9812	11.395	10.9229	10.6264	10.7095	10.7846	10.5397	11.2096	0.0389684	-0.695788	-3.43843	Afg1l
11.8874	12.3741	12.1999	11.3759	10.9435	12.1936	12.2953	12.7415	13.1008	12.354	13.0238	12.6213	12.0849	14.3064	12.152	NaN	14.1004	11.0084	12.4011	9.61143	12.5534	11.108	10.561	NaN	0.0389795	0.860388	3.2391	Ighg2c
9.93028	9.64085	10.027	10.2174	10.0816	10.4783	10.3509	10.7022	10.7354	10.5511	10.2337	10.5157	10.6959	10.3976	10.3684	10.2665	9.90852	10.1622	10.0624	10.038	10.2401	10.796	10.0317	10.7509	0.0389905	0.452252	3.23917	Gstz1
15.1217	15.103	15.0618	14.9743	14.934	14.8041	14.7028	14.9472	14.6974	14.6951	14.828	14.8567	15.7389	14.9106	15.2782	14.9804	15.0122	15.1463	15.0748	14.9669	15.0155	15.0974	15.0574	15.3007	0.0390458	-0.211963	-3.23961	Idh3a
10.3897	11.1857	11.0392	11.3426	10.9036	11.6166	11.8896	11.0961	12.3533	12.1154	11.8693	11.8669	11.8446	11.7934	12.1971	11.2601	12.0196	11.6414	11.5434	11.6882	11.8355	12.0056	11.5533	11.4849	0.0391034	0.78554	3.23361	Rpl10
17.5963	17.9131	17.9722	17.5098	17.7964	18.0506	18.265	18.2938	18.0743	18.0147	18.1294	18.0173	17.8458	17.3741	17.4554	17.4318	17.6833	17.2187	18.3147	18.0908	17.8996	17.9108	17.778	18.2324	0.0391209	0.326024	3.23419	Ltbp4
12.1205	NaN	NaN	12.2425	12.4044	11.7523	11.4572	11.771	11.7949	11.6887	11.7695	11.3993	11.8236	11.6054	11.654	11.8674	11.6185	12.0531	11.8175	11.5694	11.7502	11.7281	11.7676	11.4112	0.0392551	-0.483149	-3.42513	Setd3
14.5197	14.775	14.8269	14.7243	14.7088	14.683	14.6187	14.4919	14.608	14.5646	14.5145	14.5067	14.4883	14.52	14.3767	14.6404	14.4893	14.4391	14.4799	14.5086	14.6627	14.5557	14.6012	14.5127	0.0393219	-0.155531	-3.22539	Cand1
11.5462	11.436	11.2519	11.438	10.9931	11.0802	11.1272	10.5023	10.7042	10.2714	10.8775	11.088	11.1379	10.9036	11.4603	11.2936	11.24	11.5562	11.6403	11.5982	11.4622	11.1289	11.3425	10.9852	0.0393333	-0.529146	-3.22634	Ncbp2
12.4853	12.7779	12.8073	12.3497	12.2588	12.6068	12.0013	12.5545	11.9323	12.1176	12.1789	11.9507	12.4984	12.4314	12.374	12.8441	11.979	12.4166	12.0955	12.4113	12.2927	12.6123	12.268	12.4437	0.0393385	-0.42509	-3.22693	Pdpk1
14.6886	14.6614	14.6173	14.6604	14.6458	14.4628	14.4613	14.5772	14.4215	14.3015	14.4403	14.5357	14.8114	14.5904	14.8457	14.89	14.6663	14.9885	14.8037	14.5538	14.7133	14.6661	14.802	14.6801	0.0393437	-0.16644	-3.22738	Mvp
11.6545	11.5681	11.6412	11.8305	11.6921	11.9147	12.039	12.3642	11.9788	11.677	12.2883	12.1487	12.1766	11.9032	12.2253	12.1838	12.0066	12.4684	12.267	12.079	12.295	12.2107	12.0235	12.2553	0.0393467	0.365814	3.21833	Smap2
16.8731	17.3861	17.2861	17.0701	17.3083	17.4441	16.8892	17.0457	16.7692	17.0876	16.7383	16.6899	16.7725	16.8207	16.7893	17.129	17.0964	16.1941	16.6871	17.076	16.8586	17.152	16.9517	16.8282	0.039358	-0.357959	-3.21917	Pgm5
10.9015	10.9286	10.8968	11.2806	10.9786	11.1381	10.2949	10.9694	10.448	10.7247	10.0914	10.7474	10.8986	10.9741	11.0918	10.8365	10.6404	10.9148	10.0655	10.8095	10.568	10.8773	10.934	10.5845	0.0393941	-0.474736	-3.2197	Arhgef25
13.3629	13.2713	13.3849	13.2261	13.2846	12.5589	12.7333	12.8247	12.6813	12.3252	12.8185	11.8858	13.5777	13.4146	13.4707	13.714	13.2136	12.7843	12.79	12.7421	13.3999	13.2581	13.2341	12.5252	0.0394118	-0.63667	-3.22054	Ngef
NaN	NaN	NaN	8.68958	8.68385	9.33514	9.98598	9.34575	9.58186	9.99165	10.2598	10.5158	9.77682	9.91853	9.93958	NaN	9.56139	NaN	9.90322	9.94541	9.05257	9.56126	10.0297	NaN	0.0394171	1.04395	3.56572	Twsg1
10.4931	11.1627	10.8715	10.9621	10.7893	10.4748	11.6318	10.8962	11.2855	11.0831	11.4066	11.7005	11.2522	NaN	11.0008	11.1313	11.252	12.2795	11.9032	11.04	11.8415	11.0205	11.6794	10.9731	0.0394783	0.541674	3.22198	Ctsh
12.1962	12.2616	12.0649	12.2355	12.4169	12.4663	11.3335	11.8693	11.8218	12.3755	11.2223	11.4153	12.4647	12.66	12.1923	12.3376	12.5501	11.9176	11.4537	12.4937	12.524	12.5888	12.1992	11.6104	0.0395146	-0.600645	-3.21399	Mmp17
10.9769	10.9908	10.5298	10.5907	10.721	10.6631	10.4052	10.5853	10.2136	10.59	9.89379	10.1146	10.8726	11.0232	10.0859	11.4734	11.1972	11.0857	10.8345	10.7018	10.7821	10.3664	11.2532	11.2299	0.0395692	-0.444989	-3.21416	Plekha1
17.6953	17.8984	17.9786	17.6696	17.8331	18.1176	18.3433	18.2847	18.0579	17.8919	18.2983	18.2349	17.7393	17.4317	17.673	17.8981	17.7928	17.8322	18.0432	17.9813	17.8689	17.9269	17.749	18.152	0.0399387	0.319729	3.20686	Prelp
15.1378	15.1249	14.9279	14.8293	15.176	14.5032	14.6311	14.6554	14.5899	14.3541	14.6182	14.6414	14.5807	14.4694	14.471	15.0562	14.4293	14.7174	14.5825	14.4573	14.7101	14.5891	14.6407	14.7387	0.039945	-0.368181	-3.20353	Atic
15.3976	15.3384	15.2912	15.2971	15.1128	15.1244	15.059	15.1746	15.0309	14.893	15.058	15.1472	15.6232	14.9207	14.986	15.2619	15.1761	15.1989	15.1701	15.0784	15.0294	15.0717	15.1726	15.4227	0.0399574	-0.199791	-3.19936	Pdha1
11.7964	11.6602	11.469	11.8806	11.5852	10.9569	12.4567	12.1317	12.6136	12.3153	11.4809	12.4562	11.7743	10.8062	12.0373	11.8518	10.9883	11.8939	11.9233	10.5608	12.0403	11.1326	12.1762	11.431	0.0399632	0.68435	3.2045	Qki
12.4764	12.7693	12.7267	12.7017	12.4392	12.9264	13.0587	13.1182	12.8888	12.8869	12.8133	12.9831	12.8293	12.7844	12.9121	12.882	13.0408	12.7768	12.7378	12.8361	12.7844	12.9362	12.8088	12.9134	0.0399696	0.284863	3.20009	Stx12
10.9057	10.7023	11.3405	10.9554	11.0983	11.2876	11.3587	11.3653	11.4741	11.3135	11.3582	11.3662	11.1383	11.5176	11.3499	11.0758	11.1891	11.0223	11.268	11.4449	11.2507	11.4889	11.2822	11.2991	0.0399878	0.32438	3.2009	Bag6
13.3431	13.2944	13.307	13.2513	13.3693	12.9088	12.8057	13.2008	12.7195	12.7888	12.8297	13.1018	12.9898	12.7736	12.7645	13.3635	12.9943	13.1462	13.1275	12.9464	13.0832	13.1091	13.1426	13.2188	0.0400244	-0.337896	-3.20244	Galk1
12.8215	12.7832	11.8676	11.7488	12.4922	11.475	11.8752	11.6909	10.8565	9.66616	10.5811	10.8003	10.5214	10.5413	10.3312	12.8151	10.1865	12.2112	11.7719	11.3467	11.6053	11.1179	12.186	12.0938	0.0401027	-1.28635	-3.19497	Tsr2
14.905	14.8144	14.8518	14.8193	14.9866	14.924	15.1874	14.9187	15.3034	14.9547	15.054	15.2861	14.87	14.6478	14.5797	14.7063	14.6799	14.6447	15.0461	14.8008	14.9044	14.8095	14.9072	14.8905	0.0401153	0.233858	3.19617	Sun2
14.2713	14.1387	14.0072	14.1486	14.1912	13.8439	13.803	13.9324	13.7787	13.1345	13.7947	13.6417	14.0254	14.3148	14.0225	14.312	14.2249	14.4154	14.2162	13.9132	14.3352	14.0223	14.1228	14.1139	0.0401331	-0.419304	-3.19541	Purb
9.1453	NaN	8.64995	9.64747	NaN	9.71543	10.4039	10.0305	9.9534	10.0804	NaN	10.1262	10.4263	NaN	9.56218	9.50689	9.46784	NaN	10.4863	NaN	10.163	10.344	9.71336	NaN	0.0401939	0.829327	3.53259	Tmbim1
11.309	11.5073	11.3979	11.5015	11.6089	11.5261	12.1395	11.5398	11.8978	11.9528	11.5045	11.9895	11.5031	11.6978	11.0664	11.9387	11.5049	11.3881	11.9053	11.6839	11.8596	11.5793	11.2862	11.4651	0.0402956	0.362218	3.19109	Fbxo22
11.2955	11.051	11.1732	11.5377	11.183	11.1654	11.8746	11.5865	11.6563	11.2754	11.5493	11.4865	11.2081	11.3013	11.5779	NaN	10.9644	11.6671	11.5645	11.9916	11.6819	11.5756	11.4987	11.7302	0.0404277	0.337123	3.18939	Phc2
10.5997	10.2331	9.9143	10.688	10.7735	11.0507	10.9642	11.4677	11.1601	11.3511	10.973	10.9566	11.3564	10.8414	10.9697	10.5051	11.1028	10.6002	10.9278	11.1747	10.9143	11.2102	11.4035	11.2261	0.0405293	0.602269	3.18746	Rab9a
10.3791	10.3954	10.9761	10.3921	10.9433	9.85893	10.0041	9.15312	10.1688	9.02513	NaN	9.57314	9.79693	9.64764	8.69312	10.3287	9.76014	10.3581	9.68402	9.98893	10.1455	NaN	10.5636	10.056	0.0406066	-0.905988	-3.26719	Fez2
14.8925	14.9451	15.1305	14.939	14.7651	15.0511	15.1945	15.0921	15.0897	15.0839	15.3656	15.2035	14.9403	14.9983	14.8841	14.8515	15.0053	14.8267	15.0921	15.1351	14.8953	15.1084	14.9089	15.0349	0.0407376	0.217661	3.18294	Tsn
14.6429	14.8393	14.9311	14.6664	14.3705	14.3856	14.3946	14.518	14.112	14.2713	14.1628	14.2469	14.7314	14.7289	14.4358	14.87	14.7118	14.4621	14.4842	14.6489	14.5692	14.655	14.4983	14.5594	0.0412874	-0.355053	-3.17439	Mtch2
10.1565	10.5321	10.5137	11.442	10.7519	11.6682	12.1003	11.3405	11.8892	11.9451	11.1811	12.236	11.3227	10.6741	11.1673	NaN	10.6058	10.5278	11.1975	11.0541	11.5976	10.6029	11.5434	10.9472	0.0414948	0.937962	3.17022	Nop10
13.6828	13.7537	13.59	13.6951	13.835	13.4396	13.6003	13.4589	13.4936	13.2383	13.3915	13.3924	13.2808	13.4834	13.1388	13.7974	13.3277	13.5004	13.4232	13.1822	13.4913	13.4066	13.5361	13.3757	0.0416726	-0.236867	-3.16568	Cul5
11.9844	12.027	11.824	11.7002	11.9323	12.1017	11.5017	11.9433	11.6468	11.6771	11.3106	11.3961	11.912	11.6537	11.8005	11.8488	11.4544	12.5734	11.6526	11.7441	11.8246	11.8933	11.9163	11.8188	0.0417015	-0.348987	-3.16705	Pi16
10.0613	11.2965	10.7414	11.078	10.2995	11.5876	11.769	11.9841	11.8509	11.5888	11.2543	11.5933	11.4921	11.2144	11.4516	10.4677	NaN	10.7221	11.3908	10.7041	11.2597	10.955	11.3553	11.3003	0.0417109	0.8293	3.1658	Acat2
15.4759	15.3238	15.5539	15.4289	15.5624	15.0027	14.9365	15.1308	15.1654	14.6266	14.9995	15.1854	15.4541	14.8807	15.1623	15.2469	15.3136	15.8389	15.4304	15.0129	15.312	15.1526	15.5253	15.2236	0.0417949	-0.383893	-3.16341	Srsf1
15.3799	15.5809	15.317	15.5077	15.4406	15.4509	15.5971	15.6624	15.6398	15.5408	15.5184	15.5602	15.5188	15.4766	15.6004	15.5082	15.5899	15.9943	15.5515	15.7557	15.6058	15.7303	15.613	15.7595	0.0418321	0.14028	3.15758	Ctsb
12.4906	12.7434	12.5391	12.7079	13.0254	12.4299	12.3222	11.9173	12.4542	12.4466	12.1974	12.3093	12.4978	12.2702	12.2499	12.7855	11.9873	12.4358	12.4512	12.1216	12.5758	12.5742	12.5684	12.4267	0.0418466	-0.381523	-3.15793	Ppp5c
12.2604	12.361	12.0861	12.0404	12.3047	11.4947	11.8318	11.8541	11.1194	11.2803	11.6901	11.2688	11.8557	11.9093	11.8746	12.5584	11.8167	12.3602	11.5929	11.5181	12.0431	11.8082	12.3321	12.2555	0.0418548	-0.583813	-3.16112	Bak1
14.0052	14.6632	14.5882	14.6466	14.2385	14.8025	14.8917	14.7969	14.9468	15.0621	15.0412	14.75	14.6019	14.9577	15.0411	14.013	14.8421	14.6203	14.6954	15.1022	14.8184	14.9436	14.637	14.632	0.0418639	0.424073	3.15989	Atox1
14.2305	14.0966	14.3768	14.2129	14.0939	14.1153	14.5077	14.3806	14.5092	14.2216	14.3108	14.4142	14.3942	13.9429	14.15	14.1918	14.0921	14.1099	14.4279	14.1236	14.2229	14.2896	14.1926	14.2296	0.041873	0.203018	3.15913	Pcyox1
14.5195	14.4039	14.5441	15.237	14.9244	14.1772	13.974	13.6528	13.5481	13.7076	14.7454	13.3622	14.9609	14.3788	13.9585	14.3215	14.5012	14.033	13.8828	13.6406	15.0061	14.6058	13.8725	14.0153	0.041905	-0.802671	-3.16128	Itgb3
14.9903	15.0631	15.1613	15.3582	15.0366	15.1733	15.5706	15.1252	15.3883	15.3216	15.4838	15.4892	15.6727	15.6571	15.8772	15.6171	15.6083	15.7593	15.6209	15.4769	15.7165	15.7316	15.6429	15.4715	0.0420293	0.265974	3.15355	Ssr4
12.8792	13.508	13.4421	12.3462	12.7029	13.0345	12.5058	12.2868	11.0357	10.3177	12.5987	10.861	11.9156	12.9343	11.4184	13.2113	12.7341	12.2781	11.995	12.7733	11.4326	12.6901	11.7388	12.9365	0.042091	-1.38451	-3.15363	Gamt
14.6812	15.0157	14.7335	14.881	14.8527	14.7503	14.7722	14.597	14.5767	14.4871	14.6612	14.6251	14.78	14.8717	14.6368	14.7875	14.8828	14.7613	14.8184	14.8523	14.8837	14.8999	14.8642	14.8553	0.0421118	-0.199187	-3.15414	Rars1
10.7239	10.4899	NaN	10.1807	10.2809	11.4187	11.9002	11.0087	11.5663	11.3829	11.0873	11.915	10.7686	10.5309	10.9295	10.1479	10.3527	10.512	10.4907	10.7661	10.5266	10.1425	10.7622	10.6426	0.0423309	0.857932	3.22922	Hmgb3
15.118	15.4531	15.3128	15.1524	15.2971	15.2705	15.2496	14.9137	14.9655	14.9378	15.0389	15.1309	15.2421	14.9659	14.919	15.3746	15.1613	14.9833	15.0331	15.302	15.1756	15.3931	15.2015	15.1666	0.0423392	-0.227934	-3.14912	Got2
16.6427	16.9907	16.9238	16.7406	16.8529	16.8609	16.781	16.687	16.6092	16.4344	16.6069	16.5753	16.5459	16.3522	16.4713	16.8948	16.3971	16.6067	16.6537	16.6569	16.5925	16.6967	16.4871	16.7376	0.0423474	-0.219644	-3.14815	Prdx1
14.6083	14.7719	14.9416	14.7699	14.6759	14.9628	14.9511	15.0666	14.9901	14.975	15.0953	14.8882	14.9998	14.9687	14.7826	14.745	14.9971	14.4674	14.8435	14.9779	14.7463	15.0015	14.6443	14.9663	0.0424373	0.205959	3.14649	Immt
12.6427	12.6442	12.453	12.5207	12.5763	12.8347	12.9108	13.2667	12.7526	12.9031	12.7199	12.9235	12.6541	12.7172	13.0252	12.6696	12.8239	12.9016	12.8104	12.8389	12.8114	12.7632	12.8471	13.121	0.0426608	0.300813	3.14288	Stab1
15.1908	14.14	13.4128	14.6881	15.3211	13.5951	NaN	12.9051	NaN	12.7092	12.5028	NaN	13.3185	NaN	12.6343	14.7121	NaN	15.2283	13.9561	13.4471	14.6798	12.1683	14.903	NaN	0.0430291	-1.68562	-3.45766	Mkln1
10.8335	11.1981	10.5748	11.0675	11.122	11.1484	12.0724	11.2899	11.8331	11.1822	12.013	11.2267	11.0786	11.6049	10.8708	9.89338	10.9071	11.2814	11.9195	11.2595	11.6535	11.6047	11.0369	11.6627	0.0432197	0.612181	3.1311	Chid1
13.5612	13.6018	13.5608	13.591	13.5566	13.6599	13.3503	13.4007	13.4247	13.6146	13.527	13.3974	13.2122	13.2051	13.3512	13.402	13.2971	13.3382	13.1594	13.3419	13.1537	13.3831	13.2576	13.3055	0.0432627	-0.136075	-3.13347	Aldh7a1
10.8243	11.2518	11.3587	11.1649	10.9083	11.066	11.6675	11.8743	11.4653	11.3184	11.518	11.1827	11.1031	11.312	11.4979	11.4154	11.8109	11.1227	11.3697	11.8592	10.9172	11.5051	11.3042	11.5444	0.0432764	0.408716	3.13119	B3glct
15.4711	15.4583	15.5351	15.6384	15.6599	15.5025	15.3072	15.3402	15.1063	15.4994	15.1532	15.4674	15.7456	15.2316	14.9105	15.3484	15.3592	15.298	15.3465	15.3616	15.2903	15.4106	15.2859	15.5907	0.043287	-0.231944	-3.13276	Hsd17b10
15.9047	15.8694	15.8668	15.7683	15.95	15.813	15.7953	15.6613	15.6755	15.1643	15.2423	15.6045	15.9681	15.5092	15.6484	15.9683	15.7709	16.1204	16.0008	15.6765	15.9331	15.739	15.825	16.0121	0.0435971	-0.338165	-3.1241	Srrt
12.2894	12.4476	12.5082	12.4247	12.5081	12.4713	12.2367	12.4546	11.8969	12.0797	12.2861	12.0781	12.2914	12.3412	12.3311	12.3655	12.3162	12.2545	11.8846	12.2532	12.4711	12.3024	12.3244	12.3468	0.0436484	-0.269537	-3.12415	Pla2g4a
13.9903	14.1572	14.3196	13.911	13.8207	14.243	14.7936	14.2833	14.3942	14.1932	14.4886	14.4783	14.0184	13.9076	13.5379	14.1115	13.923	13.5669	14.2996	14.2444	14.0613	14.3392	13.8044	14.1997	0.0436552	0.364933	3.1219	Maob
12.3801	12.408	12.5151	12.7145	12.4084	12.6333	12.6823	12.6032	12.703	12.735	12.7623	12.9441	12.6034	12.4963	12.6581	12.4276	12.586	12.7031	12.49	12.5274	12.5606	12.5785	12.6054	13.0229	0.043671	0.228406	3.12503	Erlin2
13.1475	13.0553	12.9874	13.0225	13.0143	12.8195	12.8158	12.967	12.8744	12.8313	12.6518	12.7202	13.3396	12.6885	13.0131	12.7618	12.689	12.8611	12.9342	12.4667	13.0039	12.8427	13.0233	12.8801	0.0437245	-0.197619	-3.12097	Acad8
13.3226	13.1928	13.2992	13.2841	13.219	13.3308	12.7098	13.0203	12.9764	13.1915	13.1799	13.1266	13.348	13.2855	13.4365	12.9604	13.3905	13.6426	12.8698	13.1943	13.3243	13.1976	13.2989	13.2945	0.0441605	-0.240695	-3.11426	Plekho2
11.3314	11.7072	11.7977	11.5669	11.1982	11.2203	11.1983	11.2596	10.8368	10.9944	11.2306	10.9299	11.1218	11.4356	11.1955	12.0142	11.49	11.9224	11.3569	10.8204	11.5726	11.4373	11.0328	11.4331	0.044525	-0.395349	-3.1054	Lsm1
13.5758	13.6142	13.709	13.722	13.7954	13.9824	13.2982	13.4301	13.4164	13.8042	13.296	13.2755	13.1858	13.2004	12.9924	13.1109	13.4222	12.621	12.8346	13.4077	13.0005	13.3022	13.1307	13.0224	0.0445665	-0.313061	-3.10767	Gucy1b1
11.2235	11.6887	NaN	10.6409	10.9699	11.2315	10.7813	10.4833	10.589	10.5644	10.3941	10.8074	10.5846	11.3175	10.6437	11.2047	10.9846	11.0271	11.5507	11.1439	11.1102	10.5759	10.7679	10.9673	0.0445886	-0.54768	-3.18213	Trappc5
11.4337	11.8331	11.416	11.1006	11.7722	11.5759	NaN	11.32	10.7429	11.2805	10.5156	10.7621	11.2471	NaN	10.883	NaN	NaN	11.376	11.1523	11.4614	12.1743	10.6448	11.2992	11.1913	0.0447283	-0.597711	-3.17734	Fetub
NaN	11.5849	11.2115	11.0216	10.736	11.384	11.5441	12.0056	11.7084	11.7285	11.9063	11.4007	11.5223	11.3222	11.5276	11.4099	11.0664	11.1942	11.6532	11.5155	11.4404	11.4191	11.4913	11.5483	0.044792	0.527977	3.17737	Rpa2
10.2792	10.7824	10.1042	10.8691	10.7214	10.0446	9.83858	10.5576	9.72147	9.40062	9.0794	9.45453	9.86691	9.46399	10.3193	11.2706	10.1185	10.1483	10.5269	10.0121	10.5321	NaN	10.4107	10.2549	0.0449205	-0.791432	-3.09808	Pde6d
13.1141	13.0871	12.9973	12.8413	13.0074	12.6141	12.7104	12.477	12.8102	12.3626	12.7978	12.4745	12.795	12.9636	12.777	12.8732	12.5494	12.9617	12.7642	12.8405	13.0606	12.6099	12.7899	12.7185	0.0451291	-0.338124	-3.09443	Usp14
14.0247	13.8705	13.6399	13.7819	14.2075	13.8831	13.0983	13.5857	13.4132	13.8923	12.9244	13.4768	13.8013	12.6691	13.6007	14.0908	13.3156	14.0611	13.6885	13.7482	13.8881	13.3361	13.6754	13.5489	0.0452351	-0.50281	-3.09261	Pfn2
10.7991	11.6847	11.4923	11.8243	10.7751	12.2831	12.5039	11.697	12.2106	12.4846	12.7367	12.5005	12.067	12.5939	12.3686	11.7374	12.353	11.89	11.7407	12.4606	12.0981	12.5384	12.1051	12.1208	0.0452617	0.879091	3.09159	Cd81
13.2279	13.1868	13.4922	13.281	13.2823	12.772	12.3769	13.1053	12.8461	12.5735	12.7178	12.9457	12.3736	12.7163	12.059	12.8154	12.7777	12.2214	12.8814	12.9047	12.7638	12.8703	12.8776	12.8396	0.0457119	-0.44616	-3.08604	Nt5c3b
9.25219	9.78587	10.148	9.73084	9.65117	10.5656	10.194	10.4576	10.3	10.5922	10.8077	10.5712	10.2167	9.85409	10.3392	NaN	10.2805	9.60524	9.74984	10.0003	10.1801	10.0693	NaN	10.0868	0.045736	0.631512	3.08315	Aup1
12.7675	12.5138	12.668	13.072	13.0729	12.323	12.4905	12.2555	12.2322	12.2401	12.4276	12.3555	12.9389	12.2815	12.4257	12.6742	12.1705	12.4361	12.4988	12.3676	12.8139	12.4272	12.397	12.5586	0.0457433	-0.402654	-3.08517	Rab27a
14.8466	14.6206	14.705	14.6578	14.7582	14.5466	14.403	14.424	14.4449	14.0542	14.678	14.4228	14.4722	14.4317	14.2568	14.5211	14.5126	14.4383	14.4474	14.5156	14.5255	14.4326	14.5762	14.5443	0.045789	-0.284673	-3.08324	Usp5
16.5146	16.7175	16.211	16.0423	16.2979	16.0752	15.6415	16.187	15.6656	15.6183	16.0285	16.0048	16.3525	15.8427	15.863	16.791	15.8992	16.1921	15.7668	15.95	15.9485	16.3546	15.9879	16.2781	0.0458254	-0.45213	-3.08382	Cs
10.2976	10.0902	10.6177	10.733	10.027	10.4407	10.9472	11.225	10.7277	10.5605	11.4949	10.6906	9.93561	10.7109	10.653	10.3143	10.5037	10.643	10.9449	10.7332	10.6536	11.414	10.3955	10.8493	0.045913	0.57328	3.07947	Trim32
9.61039	7.91191	8.92425	9.65319	9.40549	9.54935	9.84581	10.4887	9.82104	10.0401	10.2268	10.0463	9.65231	9.15537	9.76877	8.94488	8.7593	10.7369	9.90035	9.70747	9.37605	9.33699	9.46842	10.4705	0.0462521	0.902354	3.07522	Lamtor1
14.1109	14.263	14.1938	14.1926	14.1248	14.2639	14.1227	14.1139	14.0501	13.9319	14.0683	14.1227	14.3994	14.3404	14.4505	14.5398	14.2576	14.4776	14.3156	14.2356	14.2837	14.4722	14.5283	14.377	0.0464224	-0.123227	-3.07309	Sec31a
11.8975	11.4211	12.1434	11.8182	11.8465	11.5352	11.1898	11.7632	10.9928	10.9295	NaN	11.2208	11.1867	11.4509	11.2748	11.5867	11.8712	11.729	11.9481	NaN	11.2518	NaN	11.9024	11.4485	0.0465363	-0.557777	-3.14417	Rnf181
10.0948	11.3691	10.8309	10.9143	10.6654	10.5577	11.3582	11.1843	11.7336	11.0222	11.5731	11.2802	10.8268	10.868	10.7414	NaN	10.9672	10.4248	11.3137	10.8013	10.3935	11.103	11.0725	NaN	0.0468675	0.619885	3.06665	Snrpb2
12.1127	12.2307	12.0669	11.8952	11.8014	12.6565	12.4124	12.75	12.3408	12.6906	12.5024	12.6375	12.3946	12.4907	12.6	12.3987	12.3637	12.3384	12.2752	12.4296	12.4584	12.6532	12.5011	12.6307	0.0471878	0.428392	3.06283	Papss2
13.0032	12.8241	12.8083	12.926	12.6739	12.6504	12.5352	12.503	11.885	12.7684	12.0011	12.4395	12.9967	13.421	13.2388	13.3253	13.2523	13.0915	12.4444	12.8477	12.8913	12.8223	12.9459	12.814	0.0472479	-0.458934	-3.06303	Mical2
12.8909	12.3783	NaN	11.7495	12.3967	11.6717	11.4882	11.6917	11.796	11.2843	11.1741	11.532	11.672	10.1226	NaN	11.6469	NaN	12.4779	12.12	NaN	12.0866	12.4455	12.1168	11.8211	0.0474167	-0.723025	-3.13398	Smarcb1
10.0947	9.7192	9.60056	10.0111	10.3684	10.9549	11.2335	10.1428	10.7984	11.1131	11.2995	11.0236	10.1164	9.80027	10.1176	9.63714	10.4363	9.75879	10.8195	10.607	10.3398	10.245	9.82354	10.4433	0.0477559	0.81035	3.056	Xpr1
13.5827	13.4893	13.6647	13.7094	13.4652	13.8509	13.7122	13.7614	13.969	14.2395	13.8585	14.1811	13.6158	13.4663	13.6873	13.064	13.7214	13.2556	13.7122	13.5817	13.7914	13.6517	13.652	13.6489	0.0479668	0.326625	3.05286	Gna11
11.8782	12.1386	11.8993	12.4748	12.4105	12.4785	11.2746	11.1702	11.8544	12.2516	10.8301	11.567	12.1531	12.559	12.4267	12.3907	12.4824	11.6677	11.4422	12.2344	11.9753	11.9535	12.1639	11.672	0.049453	-0.721979	-3.03557	Ppp1r14a
12.5178	12.2642	12.4297	12.3784	12.5104	12.2714	12.1211	12.208	12.0542	11.6219	12.0016	12.3498	12.3502	12.1418	12.2651	12.3247	12.0495	12.3291	12.1615	12.082	12.3314	12.201	12.1193	12.4235	0.0494882	-0.335876	-3.03584	Dnajc10
12.0313	12.0548	12.0159	12.0042	11.8497	12.3049	12.344	12.1847	12.2417	12.204	12.6371	12.3028	11.9021	12.2102	11.5705	11.3547	11.7411	11.4732	11.7261	12.2823	11.8973	12.1281	11.9587	11.78	0.0497766	0.275589	3.03254	Anp32e
12.022	12.3865	12.0915	11.9712	12.052	11.8053	11.8475	11.9302	11.2254	11.5118	11.6766	11.7636	12.1085	12.2107	12.342	12.8121	12.4409	12.491	12.2157	12.0828	12.2905	12.4375	12.4154	12.407	0.0498707	-0.395559	-3.02883	Colgalt1
11.2647	11.206	11.4811	10.9112	10.8736	10.7612	10.2868	10.3989	10.9793	10.4789	10.9123	10.4937	10.5298	10.231	10.2272	NaN	10.4389	10.8902	10.399	10.2722	10.2796	10.9936	10.739	NaN	0.0499229	-0.4913	-3.02942	4930523C07Rik
11.5342	11.2922	11.4523	11.352	11.4132	11.2483	11.8316	11.7013	11.555	11.3471	11.9054	11.6321	11.865	11.5987	12.091	11.6432	11.5665	12.1492	12.002	11.9021	12.108	12.051	11.9693	12.0422	0.0499369	0.280039	3.02609	Glb1
13.9069	13.7872	14.1457	13.9285	14.1536	14.0128	13.611	13.8499	13.7667	13.9034	13.7422	13.7621	14.1023	14.1094	14.0452	13.719	14.1254	13.765	13.4877	13.9133	13.8397	13.9516	13.845	13.6274	0.049956	-0.21658	-3.02703	Map2k4
NaN	NaN	NaN	9.39787	9.5833	8.99562	9.75142	10.0662	9.62988	10.0048	9.68414	9.94702	9.97353	9.85386	9.05491	10.0252	9.79854	9.97769	9.7116	10.0364	9.84243	9.76497	10.0262	9.39263	0.050137	0.52164	3.31696	Wdr12
15.6892	16.3285	16.2368	15.7872	15.5686	16.022	15.7345	15.7326	15.019	15.1091	15.5497	15.2109	15.7205	15.8874	15.4877	15.9541	16.256	15.1694	15.4471	16.0089	15.4841	16.0846	15.3449	15.6905	0.0502927	-0.546091	-3.02118	Pon3
10.9418	11.4582	11.4244	11.4557	11.321	11.53	10.7311	11.0935	11.0665	10.7705	11.2703	11.0079	11.4838	10.8474	11.3163	11.7809	11.3687	11.2969	11.4715	11.5139	11.4678	11.3842	11.4447	11.3362	0.0503388	-0.365224	-3.01996	Afap1
12.4005	12.9048	12.3195	12.6237	12.683	12.291	13.1327	12.9521	12.9305	12.5085	13.0418	13.1366	13.1181	12.8762	12.7084	13.0023	12.9908	13.2614	13.5482	13.3349	13.4236	12.9834	13.1918	13.2307	0.0503738	0.413297	3.01849	Cpq
10.1767	10.3133	10.6304	10.2125	NaN	10.9837	10.8694	11.2861	10.9419	10.7892	11.4534	10.8536	11.0461	11.328	11.6349	10.8096	10.225	10.9089	11.1234	11.2002	11.0389	11.4442	10.8997	10.994	0.0505286	0.56894	3.08686	Fkbp14
9.84086	10.5115	10.5635	10.6477	10.4054	10.6465	10.7418	11.0649	10.6918	11.1222	11.0188	10.6812	10.5382	10.7904	11.1209	10.2733	10.8923	10.7951	11.0118	11.1507	10.6179	10.823	NaN	10.6145	0.0508082	0.450874	3.01221	Synj2
11.3847	11.4414	11.7263	NaN	11.2543	NaN	NaN	10.7381	11.1029	10.774	11.3067	10.7678	11.5259	11.1204	11.1321	11.6674	11.2599	11.7866	10.7971	11.0702	11.5609	NaN	11.031	11.5182	0.0511196	-0.513789	-3.29612	Ccnk
13.0481	13.2405	13.285	13.2721	13.0836	13.2843	12.9846	13.143	12.9521	13.0022	13.1443	12.9614	13.0806	13.574	13.1684	13.2139	13.3837	13.0855	13.1618	13.2606	13.2187	13.3833	13.3537	13.232	0.0511274	-0.171014	-3.00455	Abce1
12.2895	NaN	12.3013	NaN	12.0592	NaN	11.7047	NaN	NaN	11.2303	11.8146	11.6432	11.9017	11.5632	NaN	NaN	NaN	11.8862	11.8519	12.2062	11.7852	11.6758	12.0358	NaN	0.0511556	-0.618463	-3.75252	Ntf3
10.3151	10.5093	10.9358	10.6016	11.0432	10.1219	10.0211	10.4376	9.54188	9.96993	10.138	10.0507	10.4739	10.5605	11.1222	11.4329	11.0421	10.8761	10.7901	10.5039	10.2461	10.7124	10.9489	9.38486	0.0511588	-0.56129	-3.00539	Fhip2b
13.7985	13.8382	13.5171	13.6211	13.7785	13.637	13.7818	13.9723	13.8479	13.889	13.8185	13.9957	13.7523	13.632	14.132	14.0504	13.6694	14.2362	13.9846	14.1058	13.9875	14.1653	14.1035	13.9972	0.0512973	0.185805	3.00205	Ugdh
10.702	10.897	10.601	10.4191	10.6176	10.6322	10.9643	11.183	10.7756	10.7066	10.9669	10.953	10.8287	10.5665	10.5109	NaN	10.7788	10.615	10.9583	10.51	10.869	10.9743	10.6453	11.0291	0.0513306	0.280063	3.00086	Vamp5
11.9083	11.67	12.0231	11.7178	11.5363	11.5276	11.4821	11.6803	10.9755	11.094	11.4911	10.9599	10.4639	11.6619	11.6887	12.0035	11.751	12.2395	11.4687	11.7776	10.7109	11.8008	11.6769	11.8125	0.0513747	-0.450034	-2.99952	Commd9
14.5966	14.4361	14.5945	14.5719	14.4541	14.2856	14.2353	14.3921	14.2027	14.0695	14.2616	14.4421	14.9493	14.3199	14.3566	14.2719	14.4016	14.5675	14.7035	14.459	14.4539	14.5957	14.417	14.804	0.0513826	-0.2226	-2.9974	Etfdh
12.0875	11.7564	11.9703	12.5099	12.5598	12.104	12.4706	12.4648	13.2344	12.786	12.5176	12.6709	12.1278	11.3189	12.5396	NaN	11.5022	12.0897	12.4202	11.7117	12.3946	12.1765	12.5241	11.8462	0.0514194	0.52602	2.99745	Psph
12.6801	12.5393	12.4062	12.8275	12.7632	12.6933	12.839	12.8684	12.9186	12.766	12.8444	12.8625	12.7561	12.7269	13.0008	12.6651	13.0317	12.6885	12.9212	12.8749	13.0219	12.6067	12.8404	13.1764	0.0514832	0.198209	2.99747	Spag9
12.0322	12.0893	11.6997	11.8129	11.9883	12.2261	12.0861	12.08	12.3117	12.4181	12.4099	12.3374	12.3879	11.9469	12.1694	11.7936	12.0785	12.1177	12.2102	12.2537	12.2697	12.0132	12.2548	12.3319	0.0515657	0.299164	2.99552	Arhgap17
14.0971	14.4764	14.448	14.3061	14.3245	14.5944	14.6317	14.6678	14.5855	14.4984	14.6435	14.5627	14.134	14.263	14.1805	14.1374	14.39	14.1241	14.2508	14.6148	14.2501	14.4486	14.1623	14.4053	0.0516466	0.223841	2.99392	Lta4h
10.9872	11.393	11.4922	12.4726	11.9447	11.9967	12.2635	12.5982	12.1227	12.3362	12.718	12.4316	12.6585	12.3812	12.7899	11.251	12.9966	13.0941	11.8745	12.2442	12.7938	12.7307	12.2633	12.7121	0.0518075	0.697288	2.99223	Lyz2
12.6923	12.9527	13.2328	13.0754	13.2027	13.4183	13.4996	13.1629	13.6361	13.8278	13.449	13.4544	13.4931	13.2438	13.1817	12.923	13.5365	12.3686	13.1899	13.4901	13.1594	13.5753	12.9647	12.9771	0.0520374	0.409269	2.99006	Msra
NaN	9.96569	9.78475	9.77112	10.1023	10.0285	10.2956	10.0964	10.0594	10.111	10.2096	10.4449	10.2458	9.95328	10.3495	10.4216	10.3865	9.47538	9.92222	10.0749	10.4241	9.78238	10.7898	10.2631	0.0521173	0.27233	3.05872	Slc4a2
13.0123	12.5618	12.3667	12.7024	13.075	12.0982	12.042	11.4468	12.1356	12.3599	12.1144	12.1524	13.0251	12.8465	12.6802	12.3314	12.3029	12.8285	12.6069	12.4485	12.4378	12.371	12.9562	12.1102	0.0524474	-0.594213	-2.98663	Septin10
15.4967	15.9983	15.743	15.4001	15.6148	15.2327	15.3702	15.4655	14.6423	14.7469	15.1947	14.896	15.5378	15.4213	15.2733	15.948	15.602	15.784	15.7578	15.4391	15.5636	15.7957	15.8851	15.7659	0.0525957	-0.52834	-2.98399	Clic1
15.4157	15.3828	15.3098	15.5717	15.3948	15.2023	15.7552	15.4158	15.7764	15.4061	15.7769	15.7545	15.8045	15.8644	15.8025	15.5993	15.5712	15.8532	16.0033	15.6717	15.9051	15.9464	15.9873	15.7808	0.0532112	0.267992	2.97697	Tmed7
11.2467	11.6132	11.5088	11.1347	11.5011	NaN	10.7126	11.2542	10.7807	10.6736	NaN	11.1893	NaN	NaN	10.432	11.5281	NaN	11.5946	11.6058	10.5412	11.8727	11.2784	11.1887	11.6755	0.0539576	-0.478823	-3.12776	Heg1
9.96399	NaN	9.55522	9.44592	10.0303	10.7	10.6743	10.5057	10.4376	10.521	10.7005	10.5236	10.5725	10.556	10.0657	10.2702	10.6322	10.3203	10.5016	10.6492	10.4148	10.4473	10.4322	10.6245	0.0544802	0.621353	3.03006	Fmnl3
11.6703	11.6708	11.6961	11.8984	11.4568	11.6882	11.1975	11.4891	11.1865	11.301	11.6677	11.5068	11.1982	10.9696	10.6577	11.1723	11.3094	10.7648	11.0487	11.1298	11.1838	10.8981	10.8196	10.5225	0.0545522	-0.288691	-2.96175	Sntg2
13.0156	12.6575	12.9782	13.0757	12.7825	12.5037	13.1177	13.1303	13.2881	12.9912	13.0616	13.2617	12.8245	12.5556	13.0404	12.6188	12.5972	13.0418	12.9666	12.7786	12.8002	12.7793	12.8947	12.6848	0.0545873	0.306234	2.96211	Nfib
12.8418	13.1057	13.0753	12.9441	12.8838	12.7842	12.7992	12.978	12.5867	12.5627	12.5207	12.5945	12.5517	12.0818	12.4277	12.8438	12.4822	12.1743	12.739	12.7077	12.4802	12.7679	12.4028	12.8493	0.0545907	-0.265501	-2.96342	Thnsl2
17.1463	17.1783	17.2564	17.2115	17.3188	17.3012	16.8319	16.9831	16.9588	17.3614	16.6437	16.7724	17.1061	17.045	16.9661	17.186	17.1092	16.8149	16.6159	17.0901	16.9195	17.0127	17.2615	16.8782	0.0546298	-0.310194	-2.95968	Cald1
12.402	12.4536	12.2715	12.8617	12.5526	13.3287	13.269	13.1948	13.4714	13.7239	12.8114	13.046	12.9013	12.9966	13.0521	11.7387	12.9494	12.1235	13.0851	13.0388	12.9854	12.98	12.7733	13.0795	0.0548647	0.607728	2.95482	Ppp1r11
13.7806	14.2637	14.2098	13.9799	13.9287	14.0571	14.5176	14.1289	14.3185	14.1676	14.366	14.405	14.1185	14.2301	13.9528	13.9038	14.1727	14.022	13.9728	14.2786	14.0085	14.3524	14.1246	14.1824	0.0548789	0.280648	2.95591	Hnrnpa3
12.5114	12.7881	12.9013	12.8612	12.8953	13.1739	13.3603	13.0862	13.3325	13.1083	12.9915	13.1257	13.1015	13.0332	13.0859	13.0451	13.2326	12.7924	13.1642	13.1028	13.1318	13.0859	13.1182	12.9597	0.0548938	0.312213	2.95311	Rab2a
14.7073	14.9581	14.9303	14.724	14.8018	14.9995	14.583	14.7616	14.5791	14.834	14.523	14.5289	14.6062	14.6492	14.5225	14.5694	14.9004	14.1159	14.3328	14.8327	14.5216	14.7307	14.6082	14.5805	0.0549501	-0.21855	-2.95341	Parva
15.4228	15.8004	15.572	15.6067	15.964	15.8327	15.8773	16.1048	15.842	15.9894	15.9651	16.0218	15.2781	15.2703	15.584	15.658	15.3128	15.9143	15.635	15.7343	15.6153	15.7482	15.7065	15.9075	0.0549686	0.266961	2.95115	Nid1
8.32284	9.02072	8.8382	8.95427	9.62666	9.91145	10.4827	9.51617	9.84865	9.84728	9.70955	10.0399	9.19116	10.0314	9.97258	NaN	8.82921	8.87232	9.18157	9.47806	9.47531	9.68211	8.54622	8.68206	0.0552366	0.795011	2.94738	Sec63
11.9257	11.7326	11.8043	12.3121	12.0668	11.8354	12.1201	12.3076	12.0505	12.3421	12.2846	12.3615	12.4197	12.3444	12.5072	12.1989	12.4662	12.5083	12.226	12.2337	12.4586	12.3233	12.1715	11.9814	0.0560157	0.298233	2.93941	Tomm40
12.0163	12.4808	12.4864	12.4415	12.5033	12.5467	12.6815	12.5843	12.8113	12.7135	12.6294	12.5971	12.4263	12.715	12.5859	12.4673	12.6689	12.1177	12.3248	12.7774	12.2448	12.7224	12.3824	12.6407	0.0564641	0.257029	2.9323	Csnk2a1
11.9456	12.6343	12.5611	11.8912	12.0499	11.6832	11.9635	11.7391	10.6648	11.0591	NaN	11.0529	11.3489	10.2267	10.7571	11.8244	NaN	11.3282	11.7309	11.379	11.161	11.2341	11.3073	11.7696	0.0567812	-0.831678	-2.99496	Tgfbr3
12.0924	12.0992	12.2737	12.2702	12.2779	12.6686	12.4946	12.7907	12.459	12.4411	12.6444	12.6475	12.4142	12.577	12.6393	11.9857	12.596	12.4489	12.6253	12.8247	12.5566	12.5629	12.5893	12.5181	0.0567854	0.299217	2.92767	Hprt1
13.1147	12.7582	12.861	13.2055	12.8227	12.4289	12.4413	11.9649	12.3686	12.7049	12.089	12.6839	12.9773	12.3263	12.8833	12.8434	12.942	12.5978	12.9157	12.3387	13.039	12.4865	12.9793	12.4978	0.0567896	-0.489713	-2.92604	Map2k7
13.2781	13.8175	13.7503	13.5465	13.8377	13.847	14.3675	13.8329	14.0039	13.9386	14.2763	13.9022	13.7942	13.8385	13.606	13.772	13.8737	13.9141	14.0633	14.1909	13.791	13.8579	13.6096	13.7026	0.0571258	0.374062	2.92257	Tsnax
11.5011	NaN	10.8552	10.9357	11.5957	NaN	NaN	NaN	10.3072	NaN	10.5148	9.88216	10.6556	NaN	NaN	10.9439	NaN	10.886	NaN	NaN	10.8078	10.2736	10.7742	NaN	0.0579171	-0.98722	-3.60704	Ercc4
12.2101	12.7857	12.4587	12.4858	12.9953	12.7031	11.7334	12.4574	11.6973	12.6138	11.6673	11.894	12.397	11.7995	12.5111	12.759	11.9086	11.9719	11.9317	12.8967	12.5054	12.781	12.5187	12.3296	0.0579613	-0.595905	-2.91223	Fbxo2
12.9293	13.0668	12.8263	12.7961	12.8524	12.6277	12.699	12.5482	12.7016	12.1246	12.4525	12.6715	13.0056	12.7164	12.8858	13.1585	12.7686	13.1621	12.9449	12.8059	12.9945	12.799	13.0627	12.991	0.0579922	-0.316852	-2.91347	Pabpc4
12.2685	11.9518	11.9381	12.0453	12.0778	12.043	12.3177	12.2878	12.4865	11.9608	12.4616	12.4619	12.3623	12.4153	12.5116	11.9874	12.3836	12.0884	12.2026	12.1475	12.1187	12.3747	12.2277	12.2382	0.0580052	0.27531	2.91271	Pon2
12.2688	12.7875	NaN	12.1447	12.1083	NaN	NaN	10.8968	11.7613	10.7501	NaN	11.7373	NaN	NaN	11.3735	12.3643	NaN	11.6217	12.036	NaN	12.4715	NaN	11.9416	NaN	0.0581392	-1.04093	-3.34111	Uqcc1
17.0886	16.9887	17.0021	17.2193	16.9139	16.8904	16.8698	16.64	16.8426	16.9224	16.7931	16.9029	17.0739	17.1467	17.1588	17.0645	17.1507	16.9843	16.8823	17.0381	17.179	17.1747	17.1078	16.9092	0.0586667	-0.188704	-2.9024	Vdac1
10.9626	9.53535	10.0093	10.9807	9.55169	9.61049	10.7106	10.3459	11.997	11.4773	11.0443	11.6699	11.5023	9.63236	11.1283	10.4627	9.93926	11.4228	11.4648	9.29466	11.5884	10.1228	11.4065	9.88393	0.0587161	1.09915	2.89904	Olfml2b
14.8507	15.0157	14.9771	14.9223	14.8969	14.955	15.2717	15.0842	15.1049	14.8947	15.1432	15.0796	15.1152	14.8914	14.9495	14.8812	14.9653	14.9544	15.1015	15.0588	15.0969	15.1983	15.1149	15.0437	0.0587196	0.160108	2.8994	Dctn2
NaN	11.353	10.7785	11.2436	11.513	NaN	11.503	11.5059	11.6546	11.8085	11.7426	11.6787	11.6554	11.8811	11.9887	11.0277	11.7737	11.3713	11.6961	11.7954	11.5577	12.0588	11.802	11.3814	0.0587249	0.426895	3.05068	Abcf2
12.0464	12.0816	11.9742	12.2351	12.1387	12.1243	12.1015	11.9908	11.6841	11.7252	11.9705	11.7655	12.2885	12.1241	12.003	12.1998	12.3023	12.2385	12.1839	12.2241	12.2928	12.4435	12.3927	12.3356	0.0587795	-0.227116	-2.89963	Atxn2
13.5598	13.8131	14.0065	13.2216	13.4749	14.6159	13.2973	13.9586	11.9732	12.2318	12.5677	12.0978	12.6151	13.5534	NaN	13.7531	14.2131	11.6587	11.9994	13.7123	12.2174	13.5087	12.2625	12.4402	0.0588549	-1.09423	-2.89971	Usp21
12.2568	12.0875	12.1335	11.8889	12.0374	11.9066	11.8436	11.8352	11.6526	11.0464	11.8984	11.576	11.3172	11.7129	11.4525	12.0679	11.6817	12.2917	11.977	11.8303	11.6112	12.0655	11.7943	11.9344	0.0591009	-0.409697	-2.89524	Acin1
13.3761	13.0798	13.4679	13.5488	13.1944	12.7492	12.8171	13.1856	12.8487	12.5918	12.103	12.5558	12.2644	11.8457	12.119	12.7651	11.877	12.6909	12.786	12.9153	13.2722	13.0924	12.9174	12.8952	0.0592908	-0.552355	-2.89346	Stbd1
13	12.8477	12.7993	12.7794	12.7298	12.56	12.6759	12.7193	12.2615	11.965	11.6698	12.3649	12.5877	12.8178	12.5951	13.0504	13.0494	13.2822	13.0137	12.8976	12.9969	13.0744	13.0763	12.9627	0.0593885	-0.509994	-2.89211	Copz2
16.1357	16.3575	16.3644	16.0231	15.9426	16.2375	16.0514	16.0571	15.7739	15.6084	15.9938	15.7933	15.9483	15.9893	15.6939	16.238	16.0993	15.986	15.9134	16.0233	16.0385	16.0313	16.0379	16.183	0.0598066	-0.297174	-2.88682	Esd
11.3813	11.6402	12.028	11.8033	11.7959	11.1967	11.0495	11.3532	11.4864	10.9229	11.3077	11.1036	11.4238	10.9236	11.1681	11.6323	11.0898	11.6728	11.7863	11.1748	11.2848	11.5559	11.5837	11.9168	0.0605642	-0.437029	-2.88028	Pkn2
12.5628	12.5059	12.4124	12.4232	12.2733	11.7506	12.032	11.8046	12.2049	11.5555	11.7508	11.9434	12.3607	12.0885	12.3428	12.1125	11.9683	12.4656	12.3295	12.2081	12.5657	12.0804	12.38	12.1992	0.0606599	-0.439496	-2.87828	Vars1
NaN	NaN	10.7118	10.657	10.7739	10.2881	11.4669	10.555	11.255	11.1225	11.326	11.2574	10.0742	10.1773	9.72969	NaN	10.4994	10.127	11.0418	10.6898	11.1948	10.3254	9.43088	10.4954	0.0610139	0.556095	3.02092	Ramp1
16.141	16.5303	16.4075	16.1439	16.2158	16.3987	16.9236	16.7964	16.4526	16.2607	16.9323	16.6839	16.1467	16.3511	16.0352	16.4968	16.348	16.1303	16.4367	16.5287	16.3721	16.5612	16.2792	16.6424	0.0613823	0.368685	2.87095	Ywhae
14.5686	14.7203	14.6744	14.7328	14.7693	14.8969	15.1524	14.853	14.9171	14.8517	14.8406	14.878	14.8514	14.9549	14.9912	14.7088	14.9186	14.8414	14.9322	15.0368	14.9462	14.9465	14.9142	14.9475	0.0618838	0.18843	2.86542	Rtcb
10.4816	10.9322	11.1824	11.1088	11.0383	11.7313	11.7209	11.2621	11.6213	11.579	11.9964	11.5869	11.2709	11.2328	11.2078	10.2744	10.9848	11.0192	10.9847	11.1245	11.4015	11.1493	11.5972	11.4242	0.0619014	0.548662	2.866	Dnajc11
13.1026	13.2958	13.2331	13.1003	13.1352	13.5613	13.6473	13.6311	13.3112	13.3225	13.6143	13.552	13.4099	13.3791	13.6247	13.5872	13.2902	13.4286	13.2107	13.7124	13.362	13.6102	13.4814	13.6971	0.061947	0.275005	2.86428	Lrpap1
10.2631	11.4	11.2217	11.1969	10.6396	10.9829	11.6444	11.3336	11.3595	11.3014	11.6893	11.6008	11.2132	10.8337	10.8267	11.68	11.4473	11.2113	11.7018	11.4314	10.9103	11.012	11.2691	11.4925	0.0621658	0.537453	2.86011	Cmtr1
16.2779	15.9189	16.256	16.3055	16.0645	16.2004	16.1818	16.5765	16.6176	16.4165	16.2862	16.5933	16.4402	15.9577	16.2287	15.7216	16.1271	15.9804	16.3594	16.0823	16.1529	16.1943	16.1013	16.3207	0.062234	0.274781	2.8602	Cyb5a
15.7313	16.126	16.2142	15.9265	15.9127	16.3527	16.4337	16.3583	16.5633	16.435	16.17	16.2109	16.7135	16.9246	16.9651	16.716	16.7461	16.3847	16.2451	16.5242	16.2524	16.809	16.4459	16.4591	0.0622872	0.317974	2.86105	Rcn3
10.3018	NaN	NaN	10.6926	10.7157	NaN	NaN	NaN	9.82996	NaN	9.74774	9.14831	9.75381	NaN	8.87973	NaN	NaN	11.0663	9.20695	NaN	9.71427	NaN	9.56436	7.27844	0.0629059	-0.994699	-3.92625	Fcer1g
16.7575	16.9006	17.0948	16.937	16.8399	17.0001	16.9469	16.6178	16.729	16.7571	16.5905	16.6636	16.5556	16.6419	16.4233	16.5002	16.7657	16.0995	16.4672	16.7121	16.4689	16.6543	16.3418	16.4314	0.0629574	-0.204143	-2.85147	Fermt2
10.623	10.2746	10.3827	10.1902	10.9036	10.6874	10.7176	10.6836	11.168	10.7547	11.0861	11.2675	10.8112	10.3618	11.0492	10.3944	10.821	10.8494	10.8948	10.4439	10.9051	10.6905	10.4749	10.703	0.063189	0.435986	2.84849	Rbm10
17.3802	17.6773	17.5982	17.4542	17.4971	17.6884	17.6974	17.675	17.6602	17.6641	17.7855	17.7646	17.6879	17.7971	17.7519	17.6494	17.8149	17.8021	17.6733	17.7332	17.7521	17.7491	17.8444	17.8393	0.063395	0.158539	2.8457	Anxa2
12.2319	11.882	11.6479	12.0231	11.9048	11.5531	11.3735	11.6869	11.581	11.66	11.595	11.3722	11.7484	11.1424	11.8059	11.9451	10.9835	12.0324	11.9268	10.8938	11.8706	11.7331	11.8027	11.472	0.0634627	-0.329013	-2.84264	Clcc1
11.8254	11.5939	11.9528	12.3795	12.1499	12.039	12.1497	12.1776	12.6092	12.3607	12.5467	12.385	12.2098	12.3054	12.2757	11.3643	11.7477	12.2176	12.4064	12.3608	12.367	12.3108	12.2457	12.2864	0.0634856	0.381396	2.84447	Slc44a1
11.7501	11.6878	11.9357	11.4305	11.8777	11.6281	11.3701	11.5635	11.2588	11.396	11.2141	11.7013	12.2101	11.6748	11.9581	12.1918	11.3934	12.5804	11.8558	11.4621	11.7279	11.2319	12.0183	11.7763	0.0634981	-0.301013	-2.84152	Arsb
8.90182	9.50762	8.76892	9.36971	9.62425	10.2687	10.2483	9.93691	9.98158	9.99326	10.2087	9.95833	9.54308	9.58582	10.0388	NaN	9.63375	9.81799	9.51944	9.88218	9.81321	9.87498	9.67988	9.60324	0.0635118	0.647673	2.84293	RO60
11.754	NaN	11.7388	11.5666	11.4302	11.9093	11.6975	12.2247	12.0906	11.9319	12.2714	11.9734	11.4817	11.3447	11.7153	12.1584	11.7129	12.3907	11.9304	12.047	11.8666	11.9444	11.7732	11.9932	0.0635711	0.351815	2.90517	Gsdmd
12.0819	NaN	NaN	11.9257	12.042	11.8284	11.5801	11.8678	11.4756	NaN	11.7237	11.7623	11.5754	11.7008	11.4346	NaN	11.9614	11.8253	11.9861	12.1106	11.7157	11.8118	11.794	11.7351	0.064263	-0.287626	-3.08352	Zhx3
12.5698	12.4977	12.4665	12.6165	12.5453	12.5545	12.3383	12.638	12.2764	12.2217	11.9472	12.2429	12.4557	12.0215	12.3067	12.083	12.1465	12.5347	12.7147	12.3271	12.3195	12.5256	12.7259	12.4643	0.0644114	-0.264286	-2.83225	Trio
11.7461	12.2	11.6375	12.0822	12.0997	12.3916	12.448	12.4787	12.4666	12.192	12.2628	12.4522	11.7859	12.1793	11.914	12.0278	11.771	11.7748	12.2287	12.2296	12.0216	12.2058	12.2218	12.5224	0.0645248	0.357213	2.83042	Arl1
11.0123	11.41	11.2327	11.4253	11.1719	11.1575	11.4904	11.1903	11.7166	11.4714	11.9176	11.6732	11.4498	11.5526	11.3831	11.7573	11.2255	11.9577	12.2313	11.9086	11.8047	11.7752	12.0498	11.9834	0.0652311	0.341652	2.82319	Nans
9.37129	10.2776	10.1873	10.0022	10.1947	10.6468	10.5401	10.8516	10.412	10.4489	10.8143	10.8757	10.6283	10.9438	10.7914	NaN	10.7637	10.422	10.1002	10.5453	10.6336	10.7548	10.7072	10.7937	0.0652395	0.543824	2.82202	Stx18
7.80875	NaN	8.95557	NaN	7.51924	8.19248	9.4745	8.68561	8.90665	8.58021	9.68534	9.44503	7.75517	8.6094	9.37951	9.75431	9.13594	9.50945	9.14567	9.07364	8.42544	9.49678	9.87813	8.54095	0.0652906	1.01055	2.96045	Cdkn2b
15.9836	16.4535	16.3125	15.6739	15.9703	15.4564	15.8766	15.3843	14.7135	14.1555	15.719	14.5813	15.0668	16.0476	15.2659	16.646	15.8259	16.2631	15.807	15.9678	15.9256	15.8619	15.8929	16.1305	0.0653366	-0.903308	-2.82126	Cstb
12.3846	12.9608	12.7315	12.0273	12.1803	12.3501	12.1175	12.3749	11.0395	11.3334	11.858	11.7489	11.6393	11.8877	11.4496	12.8358	12.6104	12.518	11.9532	12.2488	11.8218	12.6685	12.0568	12.6591	0.0658106	-0.693731	-2.8161	Ptgfrn
13.4412	13.472	13.5788	13.5625	13.4173	13.2918	13.5978	13.7419	13.5657	13.481	13.7511	13.6471	13.7254	13.4815	13.6516	13.3717	13.4045	14.0959	13.9193	13.5663	13.7599	13.701	13.8246	13.6542	0.0663207	0.17017	2.8094	H6pd
15.675	15.7338	15.6693	15.6018	15.59	15.225	15.4831	15.3645	15.2396	15.0965	15.2818	15.4376	15.4143	15.2183	15.0415	15.7293	15.2719	15.3424	15.5529	15.24	15.4977	15.5367	15.5044	15.5034	0.0663333	-0.265326	-2.80981	Tcp1
12.3909	12.5468	12.349	12.0923	12.5685	12.1349	11.9253	12.1127	12.2222	11.5038	12.0872	12.0128	12.4652	11.9609	12.2264	12.5385	12.4778	12.5408	12.4944	12.1565	11.8575	12.2716	12.3165	12.4222	0.0663755	-0.369739	-2.81034	Urod
12.2701	12.1571	12.1543	12.2264	11.9106	12.1956	11.8815	12.0978	11.7113	12.1137	11.7499	11.9094	12.125	11.8594	11.9441	12.2059	12.0676	12.1804	12.0527	12.0676	11.9199	11.8414	11.9295	11.9309	0.0663765	-0.241754	-2.80813	Map1s
11.4072	11.9225	11.9588	11.937	11.7475	12.2936	12.3606	11.9657	12.2263	12.2971	12.4193	12.2744	12.0347	12.151	11.7101	11.539	12.0733	11.6575	11.895	11.9125	11.9291	11.9834	11.7469	11.7954	0.0664127	0.379464	2.8073	Prmt1
13.3652	13.4562	13.4676	13.49	13.6826	13.7454	13.6811	13.7039	13.8529	13.6189	13.7474	13.7499	13.5375	13.7892	13.9214	13.3168	13.599	13.626	13.4132	13.6243	13.6775	13.6586	13.5349	13.701	0.0664275	0.191169	2.81101	Abi1
15.4111	16.1048	15.6074	15.4799	15.7988	15.5674	14.9604	15.5158	14.9273	15.2993	15.5562	14.6045	15.9752	16.7449	15.9823	16.29	16.1244	15.915	14.9918	15.4399	15.6083	15.8406	15.3761	15.0864	0.0666489	-0.517677	-2.79823	Plg
12.9749	13.0644	12.9849	12.7706	12.8104	12.3635	12.5263	12.6561	12.1277	11.9219	12.7318	12.1501	12.7589	12.9508	12.8939	13.6165	13.2177	12.5301	13.0813	12.7878	13.1737	13.2685	12.5671	13.3697	0.0666553	-0.47578	-2.80256	Nudcd2
11.6138	11.8781	11.8584	11.7774	12.1507	11.4582	11.6194	11.5949	11.4164	11.3672	11.3785	11.551	11.522	11.709	11.3925	12.0737	11.5725	11.9242	11.6915	11.4204	11.7475	11.6897	11.7749	11.6426	0.066657	-0.301546	-2.79886	Dock1
12.8953	13.0096	12.9415	12.6324	12.9699	NaN	12.495	12.9784	12.5583	12.2977	12.5246	12.3284	12.5337	12.6881	NaN	12.9169	NaN	12.8769	12.6181	12.3458	12.6199	13.0296	12.5748	12.7719	0.0666683	-0.359355	-2.86024	Wdr26
12.3176	12.3311	12.0353	12.1659	12.2735	12.2186	11.9528	12.1401	12.0193	12.1417	12.0936	12.0811	12.073	12.1024	11.9156	12.0875	12.1897	11.8097	11.565	12.0004	12.1013	12.0816	11.9568	11.9344	0.0666845	-0.152253	-2.7996	Fryl
11.9673	11.6928	11.3918	11.6632	11.9466	11.0791	11.129	11.2349	11.1645	10.7217	10.4169	11.5083	11.1164	11.1245	11.233	11.8825	11.0972	11.5481	11.4042	10.9701	11.3434	11.2127	11.4029	11.545	0.0667171	-0.594253	-2.80279	Vps26c
11.6173	11.6211	11.3585	11.4046	10.9768	11.0969	10.8951	11.0989	11.2142	10.9491	11.0228	10.8571	11.5923	11.0923	11.06	11.3317	11.1833	11.357	11.424	11.3064	11.4741	11.2817	11.6387	11.5056	0.0667251	-0.339664	-2.80102	Jpt2
11.4027	11.6412	11.622	11.7329	11.6108	11.8178	11.9091	12.1347	11.6314	12.0143	11.808	11.855	12.258	12.2476	12.2013	11.9026	12.1847	11.7201	12.0639	12.3079	11.961	12.0125	11.695	12.0517	0.0669794	0.254196	2.7948	Exoc5
12.3044	12.4935	12.3119	12.5738	12.6907	12.7167	12.8445	12.5171	12.9523	13.0149	12.7443	12.745	12.5573	12.8368	12.798	12.4333	12.7419	12.4278	12.5859	12.7028	12.4711	12.7858	12.3006	12.6031	0.0670483	0.287837	2.79356	Psmb3
13.1332	12.5507	13.1389	12.9905	13.0493	12.3352	12.3734	12.3923	11.8937	12.0956	12.9294	12.1478	12.7197	11.8169	11.6732	12.0492	12.3696	12.4288	12.3436	11.8952	12.7247	12.4954	12.3273	12.2701	0.0675769	-0.560947	-2.7862	Stom
14.6879	14.7604	14.7383	14.9359	14.7777	14.9764	15.0037	14.8436	14.9505	15.0095	14.9568	15.0235	15.1985	15.2684	15.3668	14.7515	15.0923	15.0198	15.2475	15.0847	15.3996	15.1173	15.3281	15.0527	0.067585	0.151856	2.78864	Rtn4
9.74076	NaN	NaN	9.73761	9.12787	9.23763	10.4845	NaN	9.6662	9.90787	10.2725	10.338	10.1625	10.4294	10.1951	9.33192	10.5367	10.4288	9.74937	10.0771	10.4933	10.3936	9.66556	10.2044	0.067586	0.672858	3.02564	Tgfb3
13.726	13.7475	13.743	13.5841	13.5612	13.2529	13.2909	13.5503	13.2567	13.2523	13.4459	13.2682	13.1662	13.5794	13.3056	14.129	13.6034	13.6687	13.2538	13.3223	13.7112	13.5775	13.5071	13.5308	0.0676337	-0.258376	-2.78709	Lypla1
11.6633	11.6754	11.7645	11.5407	11.5597	11.7248	12.0222	11.6778	11.7605	11.8818	12.1063	11.7672	11.3863	11.6966	11.6529	11.488	11.3855	11.6236	11.8991	11.3777	11.3291	11.5064	11.6724	11.4983	0.0676687	0.214553	2.78443	Fis1
12.512	12.4251	12.6409	12.5464	12.1789	12.6343	12.6832	12.5915	12.9354	12.6133	12.7763	12.8139	12.8257	12.5379	12.7778	12.6076	12.5432	12.4404	12.565	12.8361	12.5635	12.9479	12.3954	12.4539	0.0678129	0.24599	2.78302	Dbt
12.6505	12.7574	12.6208	12.7507	12.8252	12.493	12.6679	12.2594	12.0079	12.3555	12.3621	12.6116	12.203	12.1357	12.6333	12.3905	12.0734	12.8662	12.4223	12.1949	12.5496	12.4707	12.5864	12.1838	0.0678275	-0.305531	-2.78241	Ctnnb1
14.161	14.3497	14.358	14.4895	14.2637	14.5171	14.008	13.9269	14.1648	14.4369	13.5791	13.6242	14.0641	14.4223	14.4931	14.026	14.5674	13.6922	13.8791	14.2656	14.0064	14.1317	14.0273	13.6853	0.0680669	-0.399852	-2.7791	Tes
11.2454	11.1446	11.2953	11.0632	11.0179	11.5312	11.1921	10.8945	10.1532	10.1628	10.7323	10.9579	11.1717	11.5831	11.2408	NaN	11.398	NaN	10.8615	11.3701	10.2919	NaN	10.1258	10.7304	0.068067	-0.534135	-2.78002	Dmxl1
13.4319	13.7093	13.7084	13.6443	13.5629	13.7921	13.8954	13.8579	14.0671	13.941	13.6367	13.7754	13.6595	13.4617	13.646	13.6264	13.5301	13.3136	13.6952	13.9685	13.5885	13.7644	13.7244	13.456	0.0681623	0.220761	2.77709	Mtap
11.8121	11.7425	11.8025	11.7484	11.7636	11.1509	11.2964	11.2969	10.9788	11.1996	11.194	11.6942	11.53	11.5306	11.234	11.8332	11.3397	12.155	11.5801	11.4215	11.5586	11.9357	11.7121	11.2339	0.0687437	-0.393358	-2.77238	Dnajc8
13.4655	13.3204	13.6705	13.734	13.6295	13.4876	13.9046	13.5931	13.8642	13.7109	14.0926	13.729	13.5441	13.6386	13.4124	13.4883	13.5405	13.577	13.405	13.2406	13.5827	13.0511	13.394	13.4333	0.0688762	0.264502	2.77058	Ncor2
14.1542	14.3349	14.7721	14.7811	14.7594	14.8185	15.0055	14.8388	14.8253	14.9427	15.1605	14.9477	14.2979	14.5416	14.4951	14.7939	14.5196	14.3176	14.8167	14.4516	14.8991	14.9382	14.6108	15.1643	0.0690036	0.350056	2.76797	Eln
15.142	15.52	15.6506	15.4431	15.466	15.7398	15.1644	15.1719	15.1756	15.507	15.099	15.1068	15.245	15.4572	15.3872	15.322	15.4049	14.9388	14.8623	15.3876	15.1027	15.3784	15.063	14.9815	0.0691829	-0.289487	-2.76624	Pygb
12.2792	12.5801	12.4971	12.5925	12.5162	12.5842	13.0801	12.4571	12.6456	12.8698	12.7751	13.1081	12.6511	12.9558	12.6559	12.6145	13.0737	12.5237	13.086	12.7975	12.8594	12.7199	12.9414	12.981	0.0692764	0.314399	2.76469	Rpl30
NaN	10.7761	10.4234	10.4517	10.3832	NaN	10.8932	11.0519	11.1042	10.5093	10.7892	11.0283	10.4445	NaN	10.006	NaN	10.6688	NaN	10.8251	10.8264	10.3623	10.721	NaN	10.6961	0.0694976	0.387442	2.89476	Ldlrad3
13.9707	14.3356	14.1251	14.1913	14.2005	14.2112	14.2631	14.4689	14.4331	14.2788	14.2373	14.4074	14.1527	13.962	14.3732	14.0567	14.1649	14.5313	14.3476	14.3536	14.3543	14.1982	14.3887	14.4089	0.0699882	0.175737	2.75715	Snx5
11.3882	11.353	11.3925	11.4651	11.3865	11.2352	11.0666	11.1085	11.3691	11.0303	11.1826	11.3548	11.4816	11.1983	11.3379	11.2766	11.1404	11.4415	11.334	11.1414	11.3219	11.127	11.0869	11.1943	0.0704634	-0.184773	-2.75272	Rabgef1
14.2306	14.5122	13.9405	14.0179	14.1594	13.8491	14.9096	14.7987	14.2868	14.1752	14.9567	14.3876	13.2619	13.6511	13.0347	14.1048	13.4092	13.5844	14.5222	14.4611	14.3183	14.4914	14.3827	14.6037	0.0709575	0.467448	2.74711	Fabp3
12.2302	12.4719	NaN	12.4626	12.6308	11.6105	11.3913	11.8608	11.4893	11.1834	12.2949	11.2188	12.0178	12.3514	12.0199	11.7686	NaN	12.0997	11.8372	12.1475	12.1604	12.455	12.1345	11.5958	0.0709894	-0.708115	-2.80431	Cd93
12.4072	12.6817	12.5098	12.5164	12.4342	12.2669	12.1652	12.3469	12.1743	12.2239	12.2335	12.4631	12.9266	12.2311	12.5212	12.6095	12.4201	12.839	12.7664	12.3595	12.626	12.5237	12.3861	12.6864	0.0711001	-0.201571	-2.74509	Slc25a22
9.49667	10.477	10.1496	10.2344	10.2801	10.4653	10.5183	10.6512	10.8698	10.8016	10.3347	10.6808	10.2482	10.4449	10.3742	10.0224	10.2935	9.90475	10.1897	10.3322	10.4508	10.7934	10.5198	10.4566	0.0711163	0.458909	2.74405	Eif4ebp2
NaN	8.60425	8.18751	NaN	NaN	9.17923	9.92862	9.66959	NaN	NaN	10.4371	NaN	NaN	9.26095	NaN	9.76379	9.59697	9.48694	NaN	9.01804	NaN	9.74399	NaN	9.68675	0.0711953	1.35477	3.70829	Slc23a2
11.9169	12.1841	12.0087	12.4206	12.227	12.3311	12.3454	12.4506	12.6158	12.8086	12.6815	12.1896	12.297	12.1144	12.3872	11.4724	12.2911	12.1081	12.2773	12.3331	12.4681	12.3018	12.2589	12.1489	0.0711972	0.333837	2.74293	Psmf1
12.84	13.3481	13.4298	13.2036	13.0898	13.4323	13.8107	13.6124	13.4344	13.2784	13.8937	13.5109	13.2433	13.5548	12.8706	13.0684	13.4302	12.9921	13.545	13.5892	13.1327	13.5403	13.2691	13.6223	0.0714848	0.36611	2.73896	Pfas
11.8455	11.8138	12.134	12.3084	12.0683	12.2481	12.4731	12.2042	12.3988	12.4683	12.252	12.2255	12.3242	12.4421	12.1499	12.6291	12.4082	11.9479	12.1922	12.1555	12.1196	12.1789	11.9796	11.9449	0.0715029	0.267321	2.73967	Pfkl
15.5408	15.7043	15.5238	15.588	15.6564	15.771	15.7802	15.9133	15.7133	15.6873	15.8538	15.7201	15.6198	15.372	15.6878	15.3928	15.5322	15.819	15.7581	15.7854	15.7951	15.7506	15.8058	15.8926	0.0715607	0.147324	2.73666	Sptan1
9.57143	NaN	NaN	10.1048	NaN	9.93874	9.02717	9.24515	9.69401	9.52997	9.38481	9.20352	9.87282	9.92762	9.62292	NaN	9.18604	NaN	9.17922	9.5673	9.50264	9.73153	9.45644	9.71455	0.0716444	-0.524206	-2.9652	Eif4e2
11.8571	11.9083	11.9496	12.1252	12.1319	11.8677	11.6611	11.3942	11.3164	11.8493	12.0006	11.6814	11.7687	11.7379	11.3396	11.732	12.1759	11.2972	11.5186	11.4246	11.6694	11.8325	11.3644	11.515	0.0717296	-0.322812	-2.73434	Pde5a
8.4696	NaN	NaN	7.97452	NaN	7.31276	8.28381	9.12962	8.90691	9.57546	8.63428	9.13591	8.77088	9.95282	9.81371	7.72341	7.87282	9.16725	9.11077	8.78378	NaN	NaN	9.36758	7.90888	0.0717946	1.02538	2.9627	Dkk3
11.2634	11.6855	10.9014	11.0757	11.652	10.8114	10.4326	10.7805	10.5633	10.6715	10.5096	11.251	10.7433	9.93523	10.1727	10.269	10.393	11.1147	10.7842	10.7452	11.0534	10.2841	11.11	11.0606	0.0722049	-0.53015	-2.73028	Cd47
10.7804	10.967	11.0869	11.1723	11.0193	10.8323	11.5702	11.4427	11.1754	10.9125	11.4174	11.211	11.0523	11.2336	11.1951	11.066	11.2982	11.415	11.6066	11.2456	11.3538	11.1351	11.3431	11.3742	0.0723628	0.311822	2.72893	Ampd3
9.97459	10.5253	10.5322	10.212	10.1819	11.3921	11.4806	11.3591	10.687	11.7724	10.8141	11.0501	10.1939	10.1744	10.7502	NaN	10.268	10.1487	11.0724	10.0359	NaN	10.9687	10.7122	10.3085	0.0727015	0.724243	2.72559	Rnaseh2c
14.4743	13.7545	13.6759	14.2601	14.3889	13.6918	13.2811	13.6548	13.6032	13.5864	13.1305	13.8985	14.0362	12.8969	13.7332	13.926	13.1188	14.1514	13.6475	12.8978	13.9956	13.6005	14.09	13.4619	0.0733318	-0.515134	-2.72069	Acadsb
13.2702	13.505	13.2838	13.2504	13.4737	13.5025	13.3878	13.2889	12.8407	12.5585	13.1196	12.8375	13.2473	13.4969	13.2629	13.722	13.4481	13.1267	13.188	13.5427	13.2569	13.4892	13.258	13.5324	0.0734368	-0.375441	-2.71849	Flii
10.7892	10.1112	11.3326	NaN	10.5829	NaN	NaN	NaN	9.72635	9.57132	NaN	9.80373	10.5929	10.7913	10.7814	10.0912	13.3115	10.1731	NaN	9.80417	NaN	9.65078	NaN	9.79371	0.0735278	-1.0035	-3.29197	Igkv8-24
11.9856	12.6209	12.3721	NaN	12.5502	12.259	11.9111	12.0259	NaN	11.3606	11.9535	NaN	11.69	12.8296	13.1309	13.0097	12.6446	12.7095	10.9599	12.2651	11.8279	12.732	11.9323	12.6588	0.0735954	-0.544806	-2.94009	C4bpa
12.6252	12.5377	12.3512	12.497	12.67	12.4587	12.6038	12.7083	12.784	12.6099	12.6358	12.9191	12.5342	12.2159	12.0749	11.6308	11.9751	12.6982	12.8498	12.5539	12.442	12.2672	12.4118	12.5978	0.0737339	0.186863	2.71018	Ttc38
10.678	10.9924	10.9251	NaN	10.5342	9.92483	11.2998	11.2079	11.0876	NaN	11.2498	11.0119	10.7937	NaN	10.1658	10.8901	10.4094	11.3084	10.8002	10.943	11.1792	11.2542	11.5854	11.7572	0.0737549	0.560508	2.83511	Alox5
15.4538	15.5108	15.4769	15.6294	15.666	15.7893	15.8595	15.5595	15.9606	15.7994	15.7242	15.9415	15.7491	15.5959	15.7064	15.3425	15.783	15.6281	15.8413	15.7745	15.5197	15.8121	15.6533	15.7089	0.0738186	0.21975	2.7102	Hnrnph1
10.2654	10.6967	10.1089	11.2105	10.9622	10.041	11.1591	11.2806	11.0394	10.906	11.3298	10.9674	11.3375	11.0198	11.1584	NaN	11.3269	12.5689	11.2046	NaN	11.7148	11.1321	11.4719	11.4881	0.0738345	0.56624	2.71072	Itgb2
10.4312	11.4608	10.4705	11.2718	10.7041	10.4561	11.6819	10.8329	11.7952	11.6984	11.0708	11.8752	11.2216	NaN	11.1079	9.77315	NaN	9.7804	11.6632	NaN	11.3097	NaN	10.9682	NaN	0.0738525	0.693325	2.71224	P2rx5
14.6816	14.4987	14.5287	14.5643	14.7024	14.2708	14.2145	14.3741	14.2185	14.1112	14.4649	14.4522	15.1175	14.4074	14.5567	14.2472	14.5585	14.6002	14.8117	14.4702	14.6055	14.4845	14.561	14.6203	0.0738764	-0.23517	-2.70665	Idh3b
11.8778	11.6529	11.484	11.8481	12.1719	11.9148	11.2655	11.6607	11.6045	11.5911	11.5555	11.4342	11.1293	11.0478	11.1166	12.2763	11.5294	11.4634	11.4982	11.3551	11.5634	11.6428	11.5445	11.3094	0.0738964	-0.306336	-2.71134	Icam2
12.5191	12.4042	12.0525	12.4062	12.161	11.8194	11.8327	12.1135	11.9059	12.0226	11.6242	11.7328	12.0236	11.3509	12.0057	11.9601	12.1819	12.3741	11.8283	11.7618	11.8998	11.643	11.9172	11.8492	0.07391	-0.355145	-2.71253	Nudt16
10.2749	9.97744	10.3079	10.5487	10.479	10.3134	10.5368	10.7669	10.5569	10.3972	10.6374	10.555	10.6111	10.625	10.6195	10.3055	10.5761	10.8202	10.8074	9.90617	10.5012	10.266	10.5621	11.2325	0.0739307	0.258146	2.71299	Guk1
14.8276	15.6904	15.4462	15.1618	15.1017	15.6144	14.866	15.2686	14.328	14.5284	14.9874	13.8797	15.4994	16.255	15.7554	15.9957	15.9579	15.4498	14.9166	15.8974	15.2416	15.7194	15.4631	15.2462	0.0740846	-0.664025	-2.70437	Uchl1
11.3693	10.4431	10.7467	10.354	10.7171	10.4472	10.5432	10.0691	9.6362	10.5552	9.89143	9.85589	10.1075	9.49766	9.74527	NaN	10.2706	10.5207	10.401	10.2427	10.1057	10.0315	10.7779	10.8467	0.0743516	-0.587713	-2.70147	Plekha2
11.2762	10.9925	11.5322	11.3316	11.1454	12.0038	11.7398	11.8673	12.1335	11.9008	11.6173	11.6774	12.0641	11.8873	11.7477	11.1942	11.7628	11.3111	12.2712	11.9218	11.7891	11.4841	11.4101	11.7887	0.074431	0.442404	2.70006	Polr2h
11.0551	11.5556	11.3518	11.3413	11.1178	11.6303	11.5203	11.8198	11.7818	11.9434	11.4919	11.4923	11.5754	12.1697	12.0017	10.8105	11.7532	10.6692	11.2848	11.4385	11.0877	11.5588	11.3078	11.6274	0.0744829	0.332956	2.6988	Smad4
11.0887	11.1367	11.4387	11.3363	11.1444	11.24	11.1415	11.7875	11.4164	11.4884	11.6207	11.7541	11.8749	11.0743	10.9035	11.4101	11.2562	11.577	11.4568	11.6259	11.1512	11.3952	11.513	11.8002	0.0746439	0.303981	2.69708	Gatd1
12.6739	12.5667	12.5654	12.2759	12.607	12.2693	12.2215	12.4517	12.1984	12.1561	12.2332	12.336	12.4538	12.2607	12.0988	12.4737	12.1092	12.6351	12.4346	12.0316	12.3187	12.1026	12.5996	12.412	0.0749227	-0.226888	-2.69467	Ctbp1
10.279	10.672	10.7568	10.4146	10.6845	10.3212	10.6142	10.8897	11.4957	10.9743	10.718	10.8799	9.8454	10.8629	10.986	10.8822	10.6293	11.0929	10.6929	10.6234	11.1611	10.4165	11.0311	10.1389	0.0749694	0.407275	2.69393	Otud7b
15.0032	15.2901	15.1657	15.1786	15.2897	15.3924	15.3525	15.3158	15.4064	15.5343	15.3397	15.3994	15.3741	15.4034	15.5081	15.221	15.3386	15.174	15.3403	15.4524	15.395	15.4431	15.4082	15.4866	0.07522	0.171406	2.69106	Gdi2
NaN	9.237	9.35853	10.0162	NaN	10.032	10.2681	10.4463	10.1891	10.8551	9.80823	10.7287	9.26137	9.4578	9.98456	NaN	NaN	9.20073	10.2442	9.69407	9.15612	9.37434	10.2039	9.66257	0.0752797	0.721662	2.81412	Slc6a2
12.9065	12.5496	12.3662	12.6303	13.0717	11.8912	12.0538	11.7219	12.3135	12.3297	11.4582	11.9949	12.3711	11.5306	12.0438	12.9015	11.4407	12.7708	12.6684	11.9302	12.8321	12.1465	12.8669	12.3063	0.0755882	-0.590604	-2.68691	Mdp1
13.039	13.2371	13.0407	13.211	13.3069	13.2841	13.1581	12.8804	13.0364	13.0485	13.0548	12.8744	13.173	13.1737	13.0905	13.1955	13.273	12.8401	12.9291	13.1458	13.1041	13.1948	13.1392	13.02	0.0761085	-0.177669	-2.68344	Itpr1
12.5979	12.4586	12.5313	12.3166	12.4363	12.2479	12.3912	12.2435	12.2227	12.0352	12.1693	12.3375	12.2369	12.0082	12.0293	12.5845	12.2382	12.3886	12.3681	12.3707	12.3976	12.2945	12.3757	12.472	0.0768189	-0.198201	-2.67546	Prpf8
14.072	14.2911	14.1273	14.1008	14.0885	14.4607	14.6446	14.392	14.272	14.3574	14.3243	14.7005	14.7422	14.9559	14.987	14.5457	14.8049	14.7495	14.7952	14.823	14.6247	14.728	14.8267	14.6403	0.0768884	0.258388	2.67638	Rpl11
11.556	11.4379	11.6183	11.2949	11.3204	11.5835	11.9405	11.9254	11.5167	11.431	12.0044	11.8126	11.2152	11.6879	11.3536	10.4549	11.3732	11.5151	11.1909	11.5679	11.3995	11.7886	11.0684	11.705	0.0768919	0.303254	2.6756	Nup107
12.3176	12.4464	12.3251	12.3154	12.2816	12.2507	12.7481	12.613	12.6617	12.1543	12.5515	12.6614	12.5057	12.2508	12.3209	12.3758	12.3739	12.5619	12.6777	12.3652	12.6451	12.6154	12.6712	12.754	0.0769345	0.2422	2.67699	Swap70
8.46756	9.53388	9.6761	8.67065	8.94631	10.0523	10.1892	10.1985	9.69577	10.3259	9.88533	9.58719	9.65566	10.2318	9.83968	NaN	10.5375	9.21302	9.37365	9.79373	8.98666	9.68405	9.84071	NaN	0.0769708	0.755853	2.6739	Bola3
15.1436	15.2921	15.3965	15.2435	15.307	15.5926	15.5496	15.4628	15.424	15.4735	15.6365	15.552	15.2309	15.229	14.9602	15.0898	15.3591	14.8533	15.3377	15.4579	15.1881	15.5598	15.0777	15.3079	0.0775892	0.187218	2.66903	Idh2
13.6756	13.8021	13.4692	13.6283	13.6987	13.4868	13.4635	13.3449	13.3559	13.0402	13.4335	13.6164	13.4764	13.104	13.3928	13.8988	13.2942	13.8112	13.3971	13.3931	13.6886	13.3806	13.5657	13.5894	0.0776457	-0.251016	-2.66762	Mtarc2
12.4426	12.3702	12.6389	12.5161	12.6098	12.6551	13.0086	12.8677	12.572	12.8548	12.8361	12.5278	12.517	12.5826	12.1484	11.7998	12.6934	11.8572	12.5157	12.6124	12.4368	12.4818	12.4473	12.5658	0.0784206	0.23904	2.65977	Lancl1
11.9321	10.9428	10.7265	11.8933	11.5474	11.3541	11.7775	11.908	12.1091	12.2938	11.6517	12.5973	11.4696	11.4062	11.5164	10.7392	11.3381	11.3392	11.5449	11.4861	11.9341	11.3545	11.1218	11.2184	0.0784233	0.656871	2.661	Hgsnat
14.3356	14.3098	14.3637	14.1362	14.0984	14.3424	14.76	14.5746	14.4228	14.3732	14.6875	14.2489	14.4345	14.8535	14.7342	14.6442	14.5623	14.9519	14.7303	14.9148	14.6257	14.8183	14.7061	14.7477	0.0792089	0.246825	2.65246	Rrbp1
10.7053	11.2194	10.2195	NaN	10.0295	9.50364	11.5522	11.6359	11.1761	10.4667	11.0415	11.496	10.8722	9.9715	10.3008	11.412	NaN	12.3065	12.3002	11.2393	12.2052	10.8868	11.5719	12.2165	0.0793795	0.892611	2.70263	Frzb
NaN	11.5554	11.581	11.3447	11.5934	11.3378	11.956	11.7409	11.7967	11.5093	12.2117	NaN	11.8768	11.9072	11.9131	11.8136	11.6597	11.495	NaN	11.6618	NaN	12.1988	11.4553	11.564	0.079853	0.360471	2.7654	Btf3
9.82069	10.1835	10.743	NaN	10.7997	10.5159	10.9542	10.9542	11.6424	NaN	11.0117	NaN	NaN	NaN	9.94786	10.2241	10.8366	NaN	NaN	9.94916	NaN	10.0441	9.96756	10.7845	0.0799197	0.728056	2.85663	Slc8a1
10.4246	10.9513	10.3274	11.0708	10.6209	11.1663	11.5007	11.3972	10.9748	10.9379	11.7986	11.1059	11.3588	11.7898	11.5304	11.6992	11.456	11.1372	11.6649	11.3794	11.7597	11.9392	11.3503	11.6676	0.0800486	0.525608	2.64027	Gale
15.5312	16.0297	16.0382	15.0632	15.4163	15.3746	15.4908	15.238	14.2783	13.5989	15.17	14.3386	15.0325	15.6484	14.6941	16.2559	15.5811	15.0843	14.6788	15.5352	14.9605	15.6856	14.913	15.5318	0.0800619	-0.889776	-2.6408	Atl3
12.908	13.0808	12.9237	13.0869	12.8026	13.1953	13.1393	13.3184	13.1228	13.1195	13.2147	13.1474	13.7957	13.7657	14.2767	13.3661	13.8963	14.1415	13.3614	13.2956	13.4826	13.4748	13.7929	13.8973	0.0801286	0.17747	2.64159	Thy1
13.2384	13.9361	13.8096	13.9272	13.9017	14.3677	14.1908	14.0913	14.3109	14.4614	14.3404	14.274	14.169	14.6378	14.5869	13.9148	14.325	14.0478	14.1938	14.3282	14.2647	14.3441	14.0887	14.0565	0.0801506	0.414701	2.64082	Tpt1
11.0641	11.8252	11.5234	11.748	11.6139	10.6556	NaN	11.1353	10.6186	10.4156	NaN	10.546	11.2531	NaN	10.2378	11.4529	NaN	10.6995	10.9939	NaN	10.8057	NaN	11.1098	11.1138	0.0801776	-0.726164	-2.7605	Cdh6
15.6811	15.9266	15.7203	15.7552	15.7906	15.8723	15.6621	15.7271	15.5135	15.5374	15.4491	15.7954	15.5537	15.293	15.4167	15.6438	15.6379	15.0997	15.3458	15.7022	15.2905	15.4679	15.2714	15.5165	0.0802311	-0.176928	-2.64209	Sgcd
16.1586	15.8539	15.9691	16.0249	16.0813	15.634	15.6412	15.809	15.6522	15.7745	15.5151	15.8594	16.091	15.3558	15.7866	15.6835	15.751	16.0429	15.6934	15.5262	15.7834	15.612	15.8697	15.9468	0.0802492	-0.245076	-2.64245	Prdx3
11.3881	11.5452	11.2475	11.193	11.325	11.2227	10.9959	10.9901	11.0169	11.1894	11.0909	11.3653	11.7387	10.5943	11.7926	11.6755	11.5544	11.6663	11.5013	11.2047	11.4193	11.2814	11.552	11.392	0.0803444	-0.212153	-2.63753	Pepd
NaN	10.8282	11.0254	10.5642	9.87273	10.6172	11.1985	11.4104	10.8295	11.0405	11.5091	10.9433	10.6339	11.3013	10.8725	11.184	11.1681	11.0018	11.1536	11.3652	10.8297	11.0579	10.0454	11.3979	0.080441	0.573648	2.68756	Fut8
14.1386	14.245	14.2526	14.0276	14.0042	13.8566	13.9548	13.8248	13.9113	13.6491	13.933	13.9813	14.0268	14.0262	13.8763	14.243	13.886	14.1119	14.1196	13.8207	14.0896	14.2316	14.0795	14.2529	0.081304	-0.211691	-2.62962	Sec13
13.6791	13.7538	13.7612	13.6168	13.6636	13.4251	13.8731	13.9944	13.7898	13.7632	13.68	14.1338	13.916	13.6282	13.7908	13.675	13.404	14.4101	14.085	13.7226	13.9676	13.7761	13.9106	14.0442	0.0813509	0.222449	2.62874	Hexb
13.4578	13.3919	13.4238	13.0591	12.953	13.3552	13.0714	13.2346	12.7435	12.2534	12.9847	12.1166	12.9158	12.6244	12.2824	13.3033	13.1383	13.1644	12.52	12.9307	12.8236	13.1727	13.3142	13.2793	0.0817319	-0.539429	-2.62646	Stk16
11.7815	12.1235	12.3156	12.0248	12.0202	12.4773	11.9339	12.1076	11.4864	11.6313	11.7809	11.2174	11.3666	12.3013	12.1204	12.7092	12.4332	11.5133	11.2994	11.8525	11.1773	12.4683	11.2201	11.9325	0.0821427	-0.430914	-2.62285	Tbcel
13.9413	13.7815	13.841	13.7177	13.6797	13.7406	14.1501	13.7066	14.0444	13.9593	13.9261	14.1567	13.8488	13.4284	13.4431	13.5509	13.7435	13.9641	13.7895	13.5013	13.3568	13.6154	13.7812	13.8757	0.0822719	0.206903	2.62164	Hp1bp3
11.296	11.1421	11.722	11.5328	11.5433	11.3018	11.6831	11.9764	11.6477	11.6178	11.7718	11.5295	11.7746	12.2505	12.0371	12.1239	11.6329	11.9899	11.8221	11.9594	12.2211	12.1368	11.9559	12.0232	0.0823352	0.281363	2.6201	Mgat1
11.3357	11.8036	11.3453	11.3063	11.6769	10.9348	10.4428	11.1272	10.1013	11.3385	10.2645	11.1784	11.3632	10.8266	11.1829	11.5856	NaN	11.7331	10.8068	10.5505	11.1198	11.1099	11.5573	10.9643	0.0823501	-0.658308	-2.6196	Irak4
12.3178	12.4567	12.1265	12.4035	12.9038	12.0111	11.8882	12.1415	11.9895	NaN	12.0395	11.5228	12.0629	11.9728	11.531	11.9575	12.0863	12.5292	12.0451	12.2486	12.1538	11.9442	12.6338	12.1422	0.0829552	-0.453576	-2.66453	Stam
11.9363	12.1437	12.1623	12.0921	12.0714	12.2875	12.3036	12.246	12.2403	12.1563	12.5582	12.3413	12.2165	12.1388	12.2293	11.972	12.2866	12.3448	12.2046	12.3313	12.212	12.2072	12.0924	12.3692	0.0834105	0.192095	2.61116	Eftud2
10.259	10.2904	NaN	NaN	9.80579	9.91188	10.3006	10.6476	10.5083	NaN	10.5015	10.265	9.75801	10.6057	10.6743	10.6275	10.6621	10.3867	10.9869	10.4126	9.93144	10.4367	10.4183	10.446	0.0834242	0.377832	2.81343	Txlna
12.4281	12.6254	12.5567	12.6418	12.9451	12.7555	12.6049	12.9008	13.0066	13.1246	12.9954	12.9142	12.8799	12.9589	12.995	12.5293	12.9151	12.4521	13.0005	12.541	12.8167	12.9378	12.8804	13.0178	0.0834646	0.265656	2.60907	Ykt6
10.2398	10.7467	10.365	10.8456	10.8838	11.7008	11.2205	11.2419	11.4027	11.6141	11.4941	11.2555	11.4854	11.6052	11.4177	10.7278	11.6132	11.3749	11.5833	11.3674	11.1285	11.4019	11.3793	11.4044	0.0835294	0.574499	2.60934	Pip4k2a
11.3917	12.368	11.8033	11.6119	11.5919	11.634	11.3534	11.5401	11.1651	10.3421	11.474	10.964	10.6559	10.8239	11.5142	12.4261	10.6213	11.7262	11.1166	10.5251	11.3134	11.4505	11.4704	11.6275	0.0835565	-0.593706	-2.60822	Lrrc57
11.6731	11.4767	11.6492	11.6466	11.3202	10.631	11.0985	10.5781	10.9959	10.7306	10.8583	11.1877	11.3976	10.9685	11.1327	11.9053	11.2937	11.6193	11.4982	10.9965	11.538	11.2165	11.7847	11.1213	0.083679	-0.491306	-2.60627	Celf1
17.612	17.4081	16.9102	16.9822	17.3478	15.8538	16.6696	16.3011	16.3654	15.6286	16.4818	15.9935	16.7502	17.6228	17.3275	18.186	17.0079	17.753	17.1368	16.6914	17.8619	16.88	17.6343	17.1044	0.0836916	-0.778998	-2.60679	S100a4
10.3408	10.1693	10.0048	10.8853	10.3716	10.1115	10.1889	9.73919	10.1609	9.74152	9.86451	9.80414	9.43149	10.1591	9.79094	9.83641	9.86171	10.0437	9.59359	9.9352	10.3309	9.59851	10.0954	10.2281	0.0837112	-0.397349	-2.60251	Cemip2
10.9783	10.941	11.1275	11.0067	11.2883	11.2911	11.5756	11.3738	11.4758	11.3581	11.0781	11.2572	11.2128	11.6985	11.6245	11.8388	11.6638	11.007	11.3158	11.6245	11.0315	11.4017	11.0273	11.2332	0.0837319	0.247602	2.60417	Usp7
12.5694	12.6438	13.1952	12.8624	12.9461	12.8487	13.1966	13.0459	13.1643	12.9996	13.1301	13.04	13.0357	13.0741	12.9531	12.6133	12.7246	13.0998	13.0586	12.7059	13.0131	12.5985	12.9157	12.9722	0.0837965	0.251831	2.6044	Myef2
11.9729	12.1348	12.9191	12.1504	12.6657	13.3104	12.7391	13.275	13.3678	13.6358	12.989	13.0619	12.9346	13.1323	13.1307	12.4433	12.7357	12.3597	11.9915	12.5237	12.4863	12.7506	12.7246	12.6944	0.0838015	0.652559	2.60251	Rad23a
12.7046	12.9166	12.6902	12.6612	12.5286	13.2126	13.2697	13.2811	12.9764	13.0246	13.0611	12.9269	13.1939	13.3255	12.8228	12.4705	12.9686	12.0739	13.1163	13.3443	13.0593	13.0026	12.7688	12.9866	0.0838359	0.304336	2.60291	Clstn1
12.255	12.3221	12.1641	12.6863	12.048	12.579	12.4553	12.9083	12.5014	12.6154	12.8141	12.6863	12.3231	11.9461	11.8757	11.9486	12.2063	11.8291	12.7415	12.187	12.4996	12.4416	12.3809	12.7102	0.0838397	0.321075	2.60477	Ptgs1
16.7174	16.8399	16.7105	16.7871	17.0026	16.6624	16.6205	16.7362	16.4026	16.273	16.6153	16.6873	16.2988	15.6512	16.0631	16.413	16.1358	16.8516	16.5647	16.4285	16.5307	16.5665	16.7609	16.5195	0.0839268	-0.230855	-2.60004	Dpt
13.672	13.2546	13.4556	13.2947	13.4035	13.3294	12.9393	13.2047	13.3127	13.0402	13.1446	13.3628	13.1715	12.8827	13.3488	12.9798	13.1203	13.1703	13.3432	12.9652	13.1309	13.1693	13.3148	13.134	0.0840688	-0.234245	-2.5988	Nme3
16.6951	16.7769	16.8403	16.8603	16.8238	16.9478	16.972	16.8696	16.9463	17.0226	16.8679	16.9253	17.0668	16.9514	17.082	16.893	17.0806	16.8543	16.8826	17.0782	16.9306	16.9505	16.9065	16.9847	0.0843652	0.109899	2.59572	Glud1
14.0359	13.8404	13.6995	14.007	14.1329	13.3743	13.7644	13.2253	13.5225	13.2503	13.1166	13.7239	13.7675	13.184	13.5313	14.3228	13.4548	14.2804	13.9359	13.4989	14.1129	14.0447	14.213	13.7706	0.084746	-0.414482	-2.59162	Rpl22
11.6798	11.1001	11.41	11.6397	11.6506	10.8152	11.6338	11.6382	11.8486	12.0461	11.7989	11.7811	11.784	11.531	11.549	11.6952	11.5593	12.1301	12.0474	11.7037	11.7319	11.6874	11.9483	11.9102	0.0847554	0.408592	2.59219	Irgm1
12.9012	12.9341	13.326	12.8907	12.8441	13.1908	13.6452	13.4032	13.3157	12.8957	13.6852	13.3298	13.2174	13.0059	12.7593	13.0962	13.1642	12.6241	13.4408	13.3415	12.9685	13.2073	12.9548	13.3575	0.0856617	0.364645	2.58467	Atp1a2
13.4122	13.387	13.2503	13.5335	13.4861	13.3172	13.2564	13.1818	13.3236	13.2113	13.1855	13.3864	13.3522	13.0908	13.3561	13.1221	13.2682	13.4348	13.1471	13.1763	13.3282	13.3516	13.5238	13.2055	0.0861149	-0.140204	-2.57696	Cct3
11.9491	12.6646	11.0726	12.2263	11.8588	11.4874	12.6176	12.3888	12.364	12.2619	12.6589	12.643	12.0936	11.7971	12.26	12.565	11.8922	12.9584	12.5783	12.0354	12.3461	12.5002	12.5218	12.8267	0.0861151	0.612545	2.5785	Coro7
13.8913	13.8359	13.7112	13.6744	13.8538	13.5106	13.4807	13.8221	13.2903	13.3314	12.9137	13.5302	13.813	13.4515	13.6875	14.3641	13.8093	13.836	13.8956	13.4493	13.9196	13.7336	13.8825	13.94	0.0861942	-0.351465	-2.57871	Praf2
10.6869	NaN	11.1769	10.7662	10.2568	11.1262	11.4521	11.4637	11.1408	10.8522	11.6438	11.373	10.9979	11.6083	11.5611	10.3982	11.1297	10.7939	11.0736	11.2446	11.1879	11.2889	11.0032	11.2741	0.0861947	0.518342	2.62908	Golph3
10.0071	NaN	10.0328	9.16592	9.90122	NaN	NaN	9.89758	8.16776	8.50201	8.44943	7.95201	8.91527	9.62362	9.0949	NaN	NaN	9.8546	9.52499	NaN	9.47925	NaN	9.87902	NaN	0.0862066	-1.18299	-2.77365	Dhcr7
10.3914	10.9289	10.7171	10.7501	10.6528	11.4049	11.247	11.3912	10.8866	11.075	11.6553	11.3108	11.1426	11.6729	11.5414	10.869	11.2424	10.7748	11.44	11.8803	11.2626	11.3036	11.3153	11.3638	0.0862572	0.453455	2.57539	Bpnt2
11.0615	11.1118	11.2745	11.179	11.2631	11.8601	11.8442	11.3623	11.5148	11.7195	11.6521	11.8706	11.7386	11.6103	11.6317	11.3795	11.8879	11.3887	11.6536	11.8176	11.2992	11.7207	11.5467	11.3333	0.0862821	0.368893	2.57877	Hdac1
11.2796	10.0968	10.6938	11.2018	10.7632	10.7081	11.2739	11.0523	11.9253	11.7942	10.9829	11.3387	10.4944	12.0078	11.4259	11.02	13.3091	11.6005	10.8337	NaN	11.2908	11.0858	11.0866	NaN	0.0863118	0.604	2.57374	Iglc1
12.2244	13.1839	13.1396	13.3729	12.7605	13.5335	13.8549	13.3193	13.4724	13.6711	13.4504	13.6853	13.6253	13.8746	13.7148	12.8983	13.6215	13.1412	13.6194	13.8032	13.5932	13.8163	13.5036	13.5639	0.0864034	0.539751	2.57384	Actr1a
12.2341	12.3334	11.5227	NaN	11.7078	12.0697	11.659	NaN	11.0408	10.922	NaN	NaN	12.0242	11.3366	11.3517	12.4872	11.9489	12.0071	NaN	11.9965	11.7194	11.8445	12.1144	12.0619	0.0864625	-0.766276	-2.88492	Tmem160
15.211	15.2783	15.5516	15.4976	15.219	15.4615	15.5998	15.5942	15.5433	15.3814	15.5789	15.6251	15.9493	15.5104	15.4449	15.2419	15.5934	15.2931	15.7144	15.4558	15.4723	15.7584	15.3662	15.6306	0.0865254	0.183962	2.57229	Cox4i1
12.6026	12.4337	12.2938	12.3474	12.3185	11.9943	11.9399	12.2087	11.9942	12.0817	12.2561	12.0289	12.4359	12.0514	12.2526	12.5045	12.3996	12.4182	12.4241	12.0629	12.3746	12.4806	12.3016	12.0761	0.0865539	-0.246798	-2.57031	Opa3
12.4297	12.5141	12.5645	12.5428	12.7252	12.7876	12.6919	12.5956	12.8828	13.0219	12.8718	12.7795	12.7524	12.7341	12.9088	12.5299	12.865	12.8539	12.7484	12.7842	12.4999	12.98	12.7815	12.8753	0.086582	0.213265	2.57093	Sf3b2
12.1775	12.2276	11.9005	12.1731	12.045	11.9227	12.3666	12.2092	12.9565	12.1525	13.0842	12.3364	12.1172	12.2406	12.4732	12.1027	12.2292	12.0953	12.6664	12.3576	12.3578	12.3535	12.3815	12.2988	0.0872194	0.443149	2.56468	Hmbs
11.39	11.3116	11.3829	11.496	11.5106	10.4554	10.6531	10.1507	11.2436	10.3747	10.3473	11.069	11.7186	10.1439	11.2711	11.9971	10.9517	11.5901	11.7742	NaN	11.3607	11.1646	11.7511	11.0463	0.0875026	-0.618024	-2.56286	Sf3b4
12.7631	12.487	12.3237	12.7756	12.6276	12.6651	12.5671	12.7908	13.0552	12.839	12.9325	13.1385	12.7315	12.5683	12.6819	12.0406	12.3683	12.9969	12.7712	12.765	12.6471	12.7695	12.7122	12.709	0.08752	0.28019	2.56225	Ewsr1
13.0987	13.2855	13.1334	13.0576	12.9438	13.5146	13.4324	13.4255	13.3782	13.5227	13.3982	13.2534	13.2156	13.2986	13.1335	12.8444	13.3291	12.8653	12.9437	13.2896	12.9704	13.1465	13.0944	13.2338	0.087693	0.22943	2.55994	Cops4
13.9656	13.0928	13.2099	13.4862	13.8565	10.8036	11.3118	11.7085	12.318	11.6246	10.9456	12.4063	12.6908	NaN	12.2621	13.9191	11.0641	13.9757	12.6516	10.5699	13.5188	12.2508	14.0729	12.4528	0.0878571	-1.34997	-2.55813	Vkorc1
15.9978	16.9673	16.8423	16.2254	16.2987	16.4178	16.2689	16.3682	15.4543	15.7857	16.0102	15.5299	16.0353	16.6229	16.1498	17.2167	16.6317	15.8847	15.8623	16.4415	15.6997	16.5498	16.1256	16.5591	0.0880378	-0.555358	-2.5562	Pitpnb
12.5055	12.6634	12.6764	12.6722	12.6219	12.3904	12.4366	12.6482	12.2528	12.3993	12.3549	12.1491	12.058	11.9523	12.0957	12.2231	11.8789	11.8961	12.491	12.3284	12.3771	11.6825	12.5629	12.2596	0.0888945	-0.214804	-2.54937	Dtymk
15.2216	15.3608	15.0885	15.3548	15.3697	14.9084	15.0493	15.1005	14.8869	14.6018	14.9567	15.0663	14.9981	14.7173	14.8792	15.4439	14.8625	15.3268	15.1818	15.098	15.2229	15.1024	15.2317	15.254	0.0889414	-0.273704	-2.54951	Get3
14.5164	14.9512	14.84	14.9338	14.8168	14.5092	14.6065	14.6551	14.3386	14.4615	14.0272	14.565	15.0163	14.1917	15.0855	15.1215	14.7558	15.0962	15.2803	14.9649	15.1825	14.9618	15.0849	15.1781	0.0890094	-0.318907	-2.54966	Mapk15
12.5381	12.2265	11.5449	12.5536	12.4822	12.4408	12.6104	12.6204	12.8081	12.7341	12.8263	12.6736	12.7225	12.8757	13.1236	12.4561	12.7546	13.0149	12.9892	12.7157	13.0829	12.7137	13.0712	12.7573	0.089044	0.414467	2.54995	Acbd3
13.3605	13.7811	13.633	13.1754	13.4582	13.3958	13.379	13.5263	12.8208	12.6769	12.9546	13.0073	13.5219	13.0009	13.1392	13.6302	13.1375	12.7616	13.0704	13.234	13.1401	13.2447	13.2073	13.1503	0.0892526	-0.406538	-2.54611	Nebl
12.7071	13.0398	13.0214	12.7246	12.9427	12.555	12.8785	12.5053	12.4887	12.0875	12.6206	12.3549	12.7365	12.8373	12.7145	12.7969	12.9873	12.9176	12.7116	12.9433	12.824	12.8803	12.8816	12.7972	0.0892875	-0.342526	-2.54466	Dnaja2
13.0348	12.8125	12.9857	13.0927	13.3947	12.9876	12.5558	12.4514	12.9859	13.1448	12.1262	12.2918	11.9814	12.606	12.1411	12.8795	12.6606	12.6648	12.5804	12.7716	12.5748	13.0478	12.7148	12.4878	0.0893431	-0.458666	-2.54514	Dapk3
12.8198	12.7364	12.632	12.5777	12.5496	12.367	12.5016	12.4085	12.3829	12.0796	12.4883	12.4436	12.5012	12.158	12.3751	12.4993	12.2255	13.1092	12.5275	12.1545	12.6039	12.6075	12.5883	12.628	0.0901145	-0.229673	-2.53811	Erap1
14.9621	14.8376	14.7839	14.9158	15.0586	14.3607	14.5342	14.5068	14.4659	14.3506	14.0606	14.8261	14.902	14.5444	15.0593	15.3048	14.5861	15.4075	14.8211	14.5077	15.1693	14.7571	15.2621	15.0361	0.0902079	-0.362381	-2.53686	Rplp0
17.3286	17.4008	17.2114	16.0789	16.2945	13.844	15.1069	14.6311	15.1774	13.3379	15.6509	14.4986	13.7292	15.9781	14.1913	16.1627	14.8728	15.357	15.1913	15.645	15.7196	15.0462	14.5239	16.159	0.0905104	-1.62591	-2.53397	Hba-a1
14.624	14.9217	14.7195	14.7226	14.6826	14.579	14.6794	14.6075	14.3964	14.1901	14.0854	14.6005	14.4635	14.2822	14.3868	14.8955	14.374	14.5833	14.4634	14.4356	14.6568	14.6243	14.6131	14.7016	0.0905171	-0.281672	-2.53453	Cct4
10.041	10.3524	10.008	9.64043	10.0709	9.98567	9.57852	9.32384	NaN	10.0187	9.15495	NaN	10.0192	10.5959	10.1213	10.8026	9.87184	9.34826	9.46487	9.26724	9.23209	9.71247	10.0977	10.2475	0.0908394	-0.497386	-2.63772	Nacad
13.3453	13.6981	13.9095	13.8361	13.5815	14.0368	14.0402	14.0502	13.8572	14.0252	13.9987	14.0399	13.9657	13.6967	13.804	13.6877	14.0053	13.4299	14.0468	13.9841	13.787	14.0089	13.8472	13.9986	0.0909628	0.267351	2.52867	Eif4a2
13.8879	13.7606	13.7658	13.9285	13.8359	13.8067	13.679	13.5689	13.8068	13.6918	13.4493	13.8187	13.4457	13.4104	13.4001	13.3863	13.2748	13.5731	13.6806	13.4515	13.4331	13.5652	13.6228	13.3212	0.0909721	-0.161822	-2.52818	Trip10
12.896	12.5929	12.8414	12.5648	13.0755	12.1523	12.4646	12.3124	12.3732	12.241	12.2438	12.3999	12.2126	11.2117	12.0419	12.6973	12.0543	12.4793	12.2479	12.0394	12.5889	12.4	13.0474	12.5037	0.0909783	-0.348006	-2.52905	Psmg1
16.4031	16.6836	16.62	16.6786	16.6382	16.6326	16.6985	16.8387	16.7986	16.8287	16.6155	16.7185	16.8376	16.6218	16.9834	16.4768	16.813	16.8232	16.8742	16.88	16.8016	16.6838	16.8289	16.7745	0.0910642	0.140431	2.52912	Prdx5
13.0572	13.4409	13.4799	13.3555	13.2507	13.629	13.8296	13.7714	13.4778	13.475	13.6384	13.5583	13.6566	13.9077	13.9014	13.875	13.8222	13.7396	13.7564	13.8429	13.7584	13.8362	13.8994	13.87	0.0911381	0.256229	2.52654	Arcn1
14.6141	15.067	14.8761	14.8555	14.6098	15.0006	14.6041	14.8938	14.4016	14.6074	14.4518	14.4184	14.6309	15.2855	15.2278	14.7216	15.1114	14.9492	14.2163	14.6275	14.3987	14.9378	14.2596	14.1728	0.0916386	-0.274324	-2.52092	Vtn
8.77202	8.75248	NaN	NaN	8.89723	9.96094	9.34588	9.74428	9.91528	10.0291	9.80546	10.5536	9.4324	NaN	9.24695	NaN	NaN	8.66959	9.67343	9.91896	9.19523	9.42195	8.89855	8.58267	0.0916547	0.803263	2.6272	Mrpl27
10.6138	NaN	10.6529	10.5147	NaN	10.5348	10.4472	10.6116	9.78314	9.60293	9.95628	9.80888	NaN	10.3341	9.87257	11.3817	10.5071	9.8633	NaN	10.0753	10.0511	10.6934	10.3805	10.8881	0.0916787	-0.544059	-2.62845	Mvk
16.2404	16.6689	16.5798	16.518	16.4969	16.7139	16.514	16.1293	16.2525	16.453	16.2614	16.2389	16.3605	16.2039	16.3434	16.3483	16.4098	15.9326	16.2835	16.5216	16.3073	16.4826	16.128	16.1833	0.0917169	-0.228138	-2.52006	Ilk
14.9279	15.1469	15.269	15.0348	14.9765	15.2369	14.9467	14.9482	14.9861	14.8171	14.9696	14.9752	14.7337	14.8548	14.6906	14.7233	14.9107	14.6534	14.8276	14.9887	14.5986	14.8598	14.72	14.8592	0.0917325	-0.158212	-2.52179	Adk
10.5818	10.4668	10.0515	10.3604	10.5059	10.331	10.8114	11.6401	10.56	10.2251	11.2797	11.1617	10.2458	10.2837	10.7765	10.5522	10.5958	11.0768	11.056	10.5621	10.1786	11.0212	10.9093	11.0265	0.0917582	0.563441	2.51873	Cttnbp2nl
11.1897	NaN	NaN	10.9224	10.723	11.6605	11.4523	NaN	11.9897	11.699	11.8878	11.4905	11.5802	NaN	11.3099	10.4661	11.0585	11.2952	11.269	NaN	10.9391	NaN	11.2223	10.9512	0.0922579	0.57996	2.69965	Baz1b
NaN	12.1266	12.3423	NaN	NaN	12.1433	12.5426	12.1764	12.6464	12.5979	12.7729	12.5614	12.1756	12.7185	12.6099	12.3242	12.877	12.4693	12.6911	12.7553	12.6042	12.7057	12.6618	12.5789	0.0927035	0.345521	2.6966	Man2b1
12.4542	12.4342	12.6469	12.8404	12.1173	12.7004	13.2744	13.2014	12.6461	12.5928	13.3237	12.7504	13.0022	13.0338	12.9306	12.432	13.0253	12.1861	13.3681	13.2579	12.9725	12.711	13.1009	13.0824	0.0928531	0.432577	2.51025	Nbeal1
12.0705	12.3949	12.0733	12.0096	12.1806	12.2158	12.4115	12.2371	12.2163	12.3181	12.6013	12.3765	12.3213	12.2429	12.1801	12.368	12.2076	12.1795	12.4437	12.2441	12.3467	12.1892	12.0384	12.2289	0.0928907	0.202675	2.51062	Sart3
11.0561	10.5788	10.8146	10.9832	11.1405	10.7435	11.2453	11.2652	11.8751	11.7126	10.6305	11.6361	10.8662	NaN	11.095	10.1906	NaN	9.83314	10.9192	9.89689	11.2271	10.3302	10.9371	10.2234	0.0931567	0.50802	2.50274	Phykpl
10.6508	10.0282	10.0732	10.3783	10.53	10.5693	10.6952	11.377	10.4809	10.5222	11.029	10.7662	10.7051	11.0335	10.7921	10.751	10.1958	11.8566	11.081	10.5693	10.9673	10.9583	10.9618	11.1335	0.0931638	0.440125	2.50666	Man2b2
14.4292	14.479	14.1839	14.2148	14.2896	14.4859	14.6688	14.6123	14.4228	14.6574	14.5904	14.3245	14.6589	14.4437	14.8975	14.1523	14.2374	15.217	14.3758	14.3265	14.3194	14.3804	14.0932	14.3109	0.0931731	0.198965	2.50727	Apoe
14.1005	14.0627	14.1284	14.1434	14.1025	13.9934	14.0212	14.0561	13.9819	13.8329	13.9055	14.0731	13.9182	13.8048	13.7804	13.9596	13.7807	13.9521	13.9814	13.8222	14.0556	13.9947	14.0833	14.0731	0.0932065	-0.110042	-2.50306	Cct8
14.9917	15.0042	15.1096	15.1812	15.0031	15.366	15.4503	15.3634	15.1992	15.1836	15.2999	15.254	15.3713	15.4811	15.3033	15.2485	15.3227	15.2941	15.2004	15.3375	15.3242	15.4259	15.4021	15.4146	0.0932629	0.182439	2.50437	Asph
12.1317	11.9705	12.2805	12.1656	12.1588	11.8077	11.8385	11.7276	11.7732	11.8641	11.6337	12.1606	11.9818	11.5107	12.1899	12.0983	11.9591	12.1122	12.1878	11.9317	11.9486	11.7862	12.088	11.9952	0.0932681	-0.252851	-2.50728	Reck
12.4888	12.5379	12.8976	12.5843	12.4101	12.0061	12.9466	12.6086	12.8754	12.7916	12.9733	12.7051	12.0036	12.1847	11.3899	12.1989	12.1512	11.9796	12.0189	11.3389	12.2497	12.1197	11.6123	12.3985	0.0933009	0.32927	2.5031	Col4a3
11.8369	11.6248	11.2687	11.509	11.8088	11.2867	11.3417	11.3743	11.2842	11.1822	11.3114	10.736	11.5019	11.1626	11.2572	11.4392	11.0794	11.5512	11.1828	11.4305	11.4811	11.4724	11.3364	11.3612	0.093301	-0.350853	-2.5014	Snf8
11.0552	10.6378	11.5905	10.7912	11.0827	11.0418	11.3352	11.3327	11.3868	11.3131	11.4729	11.3848	11.3593	11.167	10.9415	10.9199	10.6102	11.1763	11.6174	11.0126	10.997	11.2389	11.0405	11.1847	0.0933211	0.337699	2.50469	Nde1
11.2212	10.4781	11.0567	10.8838	10.8901	10.9196	11.0847	11.1959	11.3233	11.1069	11.2427	11.1166	11.9807	11.7699	12.1087	10.3615	11.6705	12.38	11.2635	11.2701	11.3136	11.2257	11.1373	11.6383	0.0933631	0.270096	2.50318	Cpxm2
13.8246	13.588	13.7342	13.9066	13.8674	13.8931	13.7852	13.9448	14.0792	13.938	13.9981	14.1863	14.0698	13.7557	14.0267	13.6574	13.8626	13.8286	14.1018	13.5351	13.8963	13.698	14.0248	13.7824	0.0946034	0.18628	2.49192	Txnl1
17.1469	16.7931	16.5426	17.0301	17.1971	14.9614	15.368	15.1629	16.0941	15.7331	14.613	16.2944	16.496	14.4939	15.9971	16.748	15.2169	16.8371	16.6248	14.9616	16.811	16.2082	16.5499	15.9614	0.0946169	-1.06764	-2.49126	Tubb4b
13.326	13.1457	12.9396	13.2475	13.088	13.296	12.9735	13.0918	12.6564	12.7283	13.1613	12.932	13.3901	12.9993	13.1294	13.6479	13.2792	13.0904	13.0737	13.2385	12.8874	13.2039	12.821	13.0197	0.094892	-0.249918	-2.4851	Pgrmc1
11.7586	11.5285	11.8425	12.057	12.065	11.8407	11.1092	11.3473	11.6641	12.0254	11.0464	11.3572	11.7737	11.5611	11.9818	11.5584	11.5997	11.3387	11.5863	11.3817	11.6847	11.2313	11.5589	11.6035	0.0949469	-0.423797	-2.48541	Mif4gd
10.4117	NaN	NaN	10.2802	10.2328	NaN	NaN	NaN	9.58454	9.94398	NaN	10.0121	10.4405	NaN	NaN	NaN	NaN	10.6131	9.63951	NaN	10.7775	NaN	10.7804	NaN	0.0949588	-0.461365	-3.22564	Krt8
15.0372	15.1595	15.3304	15.3714	15.3021	15.1473	15.4015	15.2137	15.4594	15.4509	15.3572	15.4366	14.9904	15.0376	14.717	14.9082	15.0394	15.033	14.9131	14.7538	15.0315	14.9929	14.7547	14.9239	0.0949698	0.161894	2.48839	Lama5
11.808	11.7442	12.0888	11.599	11.5819	11.8942	12.1275	11.8951	12.2935	11.9122	11.9773	11.9955	12.2774	11.9847	12.2245	11.768	11.8721	12.0545	12.3395	12.1415	11.9313	12.163	12.0843	12.113	0.095008	0.247492	2.48674	Thrap3
13.0587	13.1147	12.9812	13.0145	12.9822	13.0201	12.7737	12.9893	13.0398	12.8359	12.9431	12.9158	12.9746	13.1409	12.9415	13.0634	13.1355	12.8642	12.7511	12.9396	12.8376	12.9742	12.8029	12.8899	0.0950091	-0.112289	-2.48854	Psmd5
13.1296	13.0957	13.1577	12.7938	12.4797	12.3114	12.5657	12.7067	11.8361	11.6677	12.5026	12.3046	13.1585	12.8974	12.3996	13.4429	12.7992	13.1512	13.0799	12.7311	12.7251	13.2015	12.5484	13.3984	0.09501	-0.56408	-2.48572	Cox5a
10.737	10.5253	11.4527	10.6028	10.5238	10.435	10.0461	10.608	9.99459	9.87153	10.2778	10.5382	10.4668	10.6174	10.6154	10.9138	10.3893	10.5013	10.3342	9.855	10.4571	10.03	10.5613	10.1948	0.0950411	-0.490052	-2.48601	Ripk1
14.0324	14.8594	14.9009	14.0674	14.2902	14.3981	14.3117	14.3512	13.4071	13.3444	13.9985	13.5421	14.1357	14.3739	14.0699	14.5478	14.2239	13.9385	13.9683	14.2191	13.8076	14.2112	14.1089	14.4256	0.0951337	-0.598887	-2.48272	Isyna1
13.0957	13.4425	13.3608	13.1013	13.2924	13.516	13.0127	13.2561	12.8041	13.1625	13.1741	12.8569	13.0055	13.4233	12.8692	13.2833	13.1558	13.0064	12.82	13.2834	13.1013	13.1604	12.9672	13.3669	0.0951608	-0.257017	-2.48308	Cab39
12.6637	13.3648	12.9797	12.4813	13.0585	12.1761	12.3833	12.7345	11.8738	10.9776	NaN	11.7682	12.02	12.1766	11.0217	13.6025	12.3797	NaN	12.3932	12.1212	12.411	12.3428	12.8081	12.5218	0.0951625	-0.839869	-2.5257	Ttll5
9.86998	NaN	9.97968	9.89476	8.98387	6.93095	11.0096	10.9287	10.538	9.67322	10.3607	10.9376	10.3064	NaN	10.4271	NaN	NaN	10.6451	10.4575	NaN	9.76329	NaN	9.86565	NaN	0.0952709	1.44277	2.52444	Grb10
12.5852	12.7532	12.7501	12.0576	12.8465	12.6183	12.477	12.3077	11.4993	11.7382	12.3764	12.2618	12.1812	12.6049	12.6568	12.743	12.312	12.3412	12.0615	12.6694	12.6857	12.6916	13.1113	12.556	0.0953114	-0.491763	-2.47908	Map2k3
11.6093	11.5898	11.3784	11.5916	11.543	11.2047	11.1563	11.1467	11.3175	11.3446	10.9451	11.4897	11.5575	11.3365	11.3658	11.7594	11.5065	11.7713	11.8007	11.1257	11.7738	11.5243	11.7984	11.6411	0.0955353	-0.252832	-2.4763	Uchl5
12.056	11.9409	12.0575	11.5693	11.9363	11.8439	11.8397	11.6819	11.5988	11.3891	11.7098	11.7402	11.0158	11.528	11.3386	12.1037	11.4027	11.2244	11.5266	11.9739	11.0313	11.6691	11.3865	11.9991	0.0956262	-0.240726	-2.47647	Mtus2
8.69422	8.95065	9.49989	10.2162	9.7745	11.0013	10.3704	10.8906	10.4874	10.3914	10.9193	10.4324	10.7061	11.0044	9.81301	10.5286	10.9389	9.08157	10.4818	10.8214	10.4882	10.3294	9.62687	9.45846	0.0956944	0.892435	2.4754	Rabgap1l
13.6358	13.5937	13.5763	13.4498	13.8368	13.2189	13.3625	13.1839	13.3029	12.4335	13.4969	12.7723	13.6629	13.0239	13.1112	13.5693	13.5767	13.5297	13.5785	13.4162	13.3515	13.4869	13.5528	13.2819	0.095996	-0.459889	-2.47259	Micos13
11.2767	11.8504	11.629	11.5754	11.4705	12.1936	11.9597	12.1601	11.9229	12.3288	11.9319	11.8953	11.8555	12.3151	12.2505	11.4707	12.1543	11.4601	11.497	12.3314	11.6125	12.0993	11.5596	11.7681	0.0960317	0.367194	2.47182	Upf2
11.0198	10.485	11.0291	11.0609	10.928	10.9914	10.9896	11.1956	11.4051	11.0544	11.2093	11.2493	11.0495	10.5487	10.8882	10.776	10.9102	11.2418	11.0509	10.6407	11.0193	11.0315	10.9439	11.154	0.0961543	0.264839	2.47091	Nup54
12.1989	12.289	12.4796	12.2311	12.8189	12.3223	12.6012	12.9255	12.5973	12.5563	12.6181	12.663	11.7805	11.8027	11.7515	12.3079	12.2345	11.887	12.0506	12.4772	12.4085	12.4488	12.5145	12.7722	0.0962134	0.27024	2.47044	Ablim1
12.3311	13.0315	12.9012	12.5779	12.6993	12.9799	12.444	12.6962	11.4903	12.0993	12.6324	11.5441	12.6248	12.9765	12.2995	13.0889	12.9532	12.518	12.4004	13.3542	12.7263	13.1394	12.5378	13.0025	0.0962211	-0.602431	-2.4698	Dok1
15.0446	16.1617	15.2318	14.3814	15.3159	15.9455	14.5151	15.6443	13.6656	13.9173	14.6372	13.7112	14.0446	15.2055	14.5225	16.1657	15.3106	14.8529	14.1239	15.4807	14.5085	15.6239	14.9682	15.6538	0.0964379	-0.998377	-2.46811	Susd2
11.9254	12.285	12.2514	12.2413	12.2194	11.7482	11.8609	11.9065	11.9513	11.8823	11.7994	11.8989	12.0732	12.171	11.9123	11.9875	12.0067	12.1898	12.2093	12.2774	12.1298	12.2672	11.8182	12.0785	0.0967369	-0.22857	-2.46596	Armc8
NaN	12.5095	12.4657	11.8812	NaN	12.3956	12.8051	13.0259	12.6774	12.759	12.6104	12.4062	12.4199	12.8091	13.0908	12.4886	12.7984	12.2289	12.5229	12.8011	11.8829	12.6805	12.592	12.8191	0.0968968	0.401026	2.56408	Dtnb
13.0033	12.7729	12.5988	12.3988	12.8427	11.8772	12.4628	12.2979	11.8591	11.3853	12.1219	12.0327	12.661	12.3123	12.257	13.5724	12.1435	13.2028	12.725	11.8495	12.6793	12.3423	12.6945	12.7264	0.0969331	-0.555648	-2.46467	Tmem123
14.306	14.3312	14.169	14.2851	14.3316	14.0426	14.0947	14.1164	14.2236	14.1475	13.9823	14.0386	14.114	13.8914	14.242	14.097	14.1128	14.3737	14.2613	13.8774	14.3613	14.1724	14.3109	14.1784	0.0976031	-0.143721	-2.4596	Pgls
17.0238	17.1741	17.1304	17.1688	17.0459	17.254	17.3502	17.2933	17.1811	17.1483	17.2475	17.2585	17.1572	17.3625	17.2427	17.1064	17.2681	17.0866	17.2122	17.4263	17.3215	17.3557	17.1116	17.1366	0.0977193	0.113673	2.4584	Psmc6
16.7145	16.9323	16.7189	16.6965	16.4664	16.931	17.3911	17.2355	16.9097	16.6583	17.0597	17.0609	17.1205	17.2104	17.1004	17.3793	17.1815	16.9209	17.3058	17.2688	17.2006	17.4756	17.2452	17.4845	0.0978863	0.309278	2.45694	Calu
11.9686	12.2992	12.2736	12.5819	12.3467	12.712	13.038	12.407	13.0107	13.2624	12.3073	12.9251	12.7437	12.6192	12.2484	12.3571	12.698	12.0398	12.4512	12.3989	12.3084	12.6677	12.3686	12.4604	0.0983467	0.461429	2.45311	Mapre2
12.8731	13.0043	13.0387	13.1554	13.3579	13.0148	13.1052	13.3014	13.3126	13.3231	13.1819	13.4634	11.6928	13.3647	13.1552	12.683	13.2346	13.4319	13.4744	13.0926	13.038	12.954	13.2774	13.1974	0.0984462	0.207254	2.45176	Pcbp2
15.4478	15.361	15.133	15.4	15.3153	15.0657	15.1885	14.887	15.2237	15.0328	15.0686	15.1443	14.9428	15.1141	14.996	15.329	14.9435	15.2142	15.0386	14.9794	15.2367	15.0788	15.3032	15.07	0.0988917	-0.196311	-2.44743	Cct5
17.1436	17.2595	17.2609	17.2208	17.1019	17.2107	17.6844	17.4717	17.4058	17.0172	17.5995	17.4552	17.353	17.3929	17.6336	17.465	17.3907	17.7829	17.7722	17.4861	17.6779	17.7044	17.7338	17.6949	0.0989492	0.239411	2.44784	Pdia3
11.1365	11.6904	11.4809	11.6576	11.0754	11.5656	11.6704	11.6737	11.6184	11.6279	11.867	11.9284	11.5281	11.5317	11.6721	11.0725	11.5117	11.4758	11.5385	11.6515	11.7179	11.5875	11.2911	11.6064	0.0989951	0.296532	2.44823	Poldip3
9.55526	11.3201	NaN	10.2862	NaN	11.1381	11.0999	11.2689	11.6887	11.8575	11.5032	11.3998	11.2952	11.3998	NaN	10.9249	11.2395	9.36556	10.6362	11.014	10.1486	11.1117	10.8518	10.4272	0.0991774	0.894775	2.54308	Atrx
13.0501	12.6497	12.5667	12.5447	12.453	12.3885	12.1671	12.1681	12.042	12.1996	12.807	12.0648	12.2447	12.4764	12.3489	12.5606	12.5602	12.5477	12.3313	12.479	12.5737	12.9232	12.4239	12.5106	0.0995638	-0.367359	-2.44243	Smarcd3
NaN	10.7176	10.736	10.8767	NaN	11.9731	11.9433	11.7738	11.5313	11.494	12.3639	11.7405	11.3252	12.1844	11.2007	11.5196	11.8661	10.617	12.0777	12.084	11.4567	11.9334	11.1454	11.5141	0.0997276	0.731973	2.53818	Extl2
12.8214	12.5235	12.4441	12.632	12.5916	12.6356	12.3316	12.5294	12.1598	12.3433	12.4674	12.5991	12.5795	12.352	12.2398	12.5138	12.567	12.2972	12.4008	12.4223	12.2121	12.5881	12.3964	12.4888	0.0998873	-0.202902	-2.43957	Pdpr
14.2881	14.5354	14.4349	14.4453	14.6106	14.6826	14.592	14.6191	14.924	14.8626	14.5443	14.7006	14.6044	14.6221	14.4649	14.1128	14.6138	14.6498	14.4181	14.638	14.5705	14.5792	14.4392	14.4985	0.10033	0.207617	2.43705	Psmb1
13.8106	13.5329	13.6093	13.6215	13.5211	13.6041	13.4991	13.3929	13.3578	12.8603	13.5612	13.4127	13.1969	13.3145	13.0519	13.4502	13.3599	13.6607	13.1619	13.4603	13.3047	13.456	13.4893	13.463	0.100369	-0.269279	-2.43653	Ppid
14.3804	14.1131	14.4546	14.3224	14.1389	14.1753	14.5469	14.3238	14.5886	14.211	14.6207	14.6984	14.4122	13.907	14.0838	13.9939	14.0187	14.5189	14.405	14.0984	14.1925	14.1446	14.2069	14.3182	0.100757	0.23409	2.43112	Lmnb1
13.0927	13.0351	12.6429	12.7805	13.0098	12.5565	12.6099	12.7026	12.6606	12.5894	12.2021	12.6286	12.8255	12.2867	12.7708	12.9149	12.2747	12.8777	12.6819	12.5262	13.0197	12.5352	12.9197	13.0004	0.100773	-0.287378	-2.43194	Epn2
12.6537	12.5233	12.862	12.6602	12.7513	13.0519	13.098	12.882	13.0161	12.8104	13.0906	12.9154	12.7759	12.9216	12.7428	12.5246	12.7635	12.7929	12.7467	12.7577	12.4773	12.8866	12.7451	12.9671	0.100832	0.218334	2.43261	Sf3b3
12.1976	12.2071	12.1361	12.1309	12.246	11.839	12.1455	11.9268	11.9153	11.7591	11.9918	11.8342	12.0341	12.009	11.9815	12.0583	11.9122	12.1374	12.0187	11.9873	12.0983	12.0162	12.344	12.1673	0.100887	-0.19736	-2.4328	Diaph1
15.6371	15.602	15.6611	15.8348	15.9052	15.5469	15.4313	15.3731	15.6739	15.5845	15.4186	15.5993	15.7176	15.4897	15.5854	15.5192	15.615	15.4514	15.4902	15.4884	15.6081	15.605	15.5222	15.3279	0.100942	-0.184416	-2.43291	Oxct1
9.63982	10.2093	10.1145	9.59552	9.95047	10.4409	10.9312	9.78214	10.635	10.3985	10.4873	10.918	9.97131	9.67783	9.59175	9.2156	9.21344	9.68585	10.6939	10.0991	10.0918	10.3314	9.9926	NaN	0.101018	0.533612	2.4292	Alg14
13.5637	13.4797	13.7078	13.5001	13.6589	13.4498	13.7719	13.7225	13.6848	13.5104	13.7714	13.7564	13.1764	13.0982	12.9511	13.1453	13.265	12.7165	13.9396	13.4518	13.3283	13.3198	13.3284	13.5989	0.101106	0.142896	2.42813	Npr1
11.2607	10.8504	11.4336	11.1198	11.2894	10.8655	11.3	10.5028	10.6597	10.9674	10.4376	10.4651	10.9225	11.1598	11.1196	10.9231	11.0092	11.2496	11.2251	10.9611	11.3239	10.9532	11.4516	11.0723	0.101548	-0.414485	-2.42583	Mtmr3
9.91995	10.7132	10.547	10.3736	10.2213	10.9632	11.1471	11.0925	10.6528	10.8237	11.1447	10.5608	10.2209	11.1941	10.8462	11.0508	11.3982	11.424	10.9866	11.105	10.8008	10.7735	10.6834	11.4382	0.10156	0.447217	2.4243	Grn
13.2135	13.7853	13.8165	13.5292	13.4464	14.0953	13.9703	13.7639	13.989	14.2566	14.1009	13.915	13.7491	14.2392	13.8769	14.0131	14.0624	13.6189	13.6455	14.137	13.6725	14.0271	13.8074	13.7615	0.101612	0.351598	2.42457	Pgam1
11.4478	11.5245	11.6823	11.8816	11.4331	11.423	11.4555	11.5615	11.1061	10.9929	10.9774	11.4254	11.5771	11.3753	11.0594	11.8785	11.361	11.7426	11.4972	11.4428	11.2644	11.4213	11.6209	11.6437	0.101666	-0.312235	-2.42342	Hspbp1
13.5681	13.4769	13.4682	13.462	13.4612	13.3978	13.395	13.5091	13.3099	13.2118	13.3164	13.406	13.5394	13.3644	13.5506	13.4915	13.4014	13.6768	13.4608	13.3417	13.6181	13.5977	13.6252	13.6543	0.102075	-0.114347	-2.42118	Eif3b
12.0669	11.2668	11.4171	12.3155	12.1483	NaN	9.69972	10.119	11.4251	10.976	NaN	11.6267	11.6693	NaN	11.5449	11.2716	NaN	11.6798	11.8163	11.4876	12.1536	10.6863	11.8097	11.2715	0.102897	-1.07359	-2.51141	Nck2
12.9831	12.9846	13.1848	13.0994	13.101	12.8834	13.3188	13.1957	13.2711	13.1506	12.9817	13.2983	13.2141	13.091	13.0033	13.0588	13.1596	13.0027	13.4288	13.105	13.0909	13.2891	13.147	13.2646	0.103243	0.163344	2.40901	Ddx6
11.3492	11.5666	10.9494	11.3226	11.177	10.6421	10.785	10.7833	11.0005	10.3928	11.0229	10.6347	11.2893	10.5124	10.672	11.1438	10.4914	11.3004	10.4006	10.5744	11.2517	10.7614	10.9515	10.9477	0.103272	-0.397974	-2.40992	L2hgdh
13.3069	13.0136	13.093	13.2614	13.2107	13.3088	13.3738	13.2026	13.4641	13.3132	13.3133	13.436	13.2997	13.3719	13.3541	13.1508	13.3433	13.3994	13.4279	13.3274	13.4106	13.2303	13.4173	13.2074	0.103275	0.151468	2.4078	Paics
NaN	13.5988	13.8796	14.1443	14.8462	13.7689	14.4794	14.5015	14.634	14.6112	NaN	14.9357	14.6473	13.9835	14.7686	14.0688	14.1025	13.9093	14.608	NaN	13.9219	13.951	14.4844	14.2469	0.10328	0.584806	2.50808	Cstf3
12.7543	12.6824	12.6685	12.69	12.7208	12.4782	12.4562	12.7659	12.0595	12.0716	12.4387	12.4987	12.7629	12.3336	12.1924	13.2174	12.7327	13.2291	12.7499	12.699	12.9863	12.5598	12.9046	12.8831	0.103286	-0.283902	-2.40811	Stx8
11.8194	12.1323	11.8071	12.1456	11.987	11.8751	11.9753	12.2896	12.0381	12.1307	12.4717	12.2646	11.8453	11.9962	11.9606	12.028	12.0374	12.6122	12.3697	12.2549	12.3359	12.1141	12.0941	12.3356	0.103306	0.23391	2.41012	Nras
14.6654	15.1505	14.6241	14.5324	14.9288	14.8332	15.0206	15.1407	14.9879	14.9568	15.2883	14.9151	14.978	15.526	15.2953	14.8377	15.072	14.8322	15.0215	15.112	15.4039	15.1433	14.695	14.8005	0.103307	0.262508	2.40626	Apoh
13.6454	13.6232	13.5181	13.4268	13.7067	12.6415	13.0981	13.1302	13.0515	12.5869	12.6234	13.2211	12.6312	11.6489	11.9487	13.9973	12.6578	13.6457	13.4997	13.0631	13.5572	13.4855	13.5952	13.3227	0.103323	-0.475061	-2.40913	Ube2m
19.9317	19.9077	19.9273	20.0893	19.98	19.8077	19.829	19.6574	19.9275	19.9007	19.6315	19.7897	19.6481	19.4536	19.31	19.7008	19.7357	19.1996	19.6019	19.3965	19.6205	19.5484	19.2499	19.4416	0.103373	-0.151313	-2.41194	Col6a2
11.7001	11.8043	12.0904	12.1919	12.0886	12.4604	12.3123	12.138	12.5517	12.4443	12.2832	12.4347	12.0377	12.0035	12.0129	11.239	12.0571	11.8258	11.9027	12.1709	12.0866	12.0922	12.0756	12.2089	0.103374	0.30477	2.40659	Ralb
14.2613	14.3539	14.1684	14.4544	14.5163	14.2827	14.6395	14.2792	14.653	14.4342	14.5492	14.6648	14.7114	14.5181	14.6234	14.1214	14.372	14.3503	14.91	14.5213	14.6032	14.4164	14.6129	14.3971	0.103401	0.197149	2.41017	Vps29
10.5641	11.579	11.6376	11.3514	11.1992	11.5025	11.8311	11.5765	11.6598	11.5192	12.4353	11.8736	11.464	11.8134	11.6334	11.6328	11.7793	11.3677	11.1822	11.2979	11.4722	11.7384	11.2392	11.5555	0.103438	0.510265	2.41077	Txnrd2
15.2626	14.6102	15.401	15.4855	15.0356	15.1479	15.604	14.952	15.867	15.7361	15.7226	15.7381	14.9183	14.8788	14.4716	14.5835	14.8448	14.3438	14.8477	14.4636	15.042	14.8044	14.3618	14.8631	0.10389	0.446165	2.40069	Col4a6
13.5361	13.9523	13.7524	13.5564	13.8811	13.7102	13.7712	13.4615	13.3484	13.1926	13.6138	13.4582	13.8256	13.7438	13.7408	13.8871	13.8288	13.8888	13.7937	13.7731	13.9546	13.9187	13.9366	13.6225	0.10397	-0.257151	-2.40103	Slc25a24
11.3015	11.9434	12.344	11.7055	12.2553	11.7204	10.9032	NaN	11.1003	10.9589	12.008	11.342	11.1978	12.4308	NaN	12.0253	10.7296	11.2055	11.374	11.871	11.4629	12.2073	11.2857	NaN	0.103985	-0.615844	-2.44254	Polr2l
13.2097	13.2729	13.3071	13.1412	13.1594	13.1236	13.3141	13.0577	12.9088	12.8144	13.0869	12.8504	12.9188	13.1245	13.0388	13.3723	13.2053	13.2914	13.0374	13.1142	13.0659	13.3914	13.2475	13.3348	0.104204	-0.196929	-2.39825	Eif3c
13.434	13.5863	13.7048	13.0703	13.3449	13.6988	13.9417	13.8948	13.7138	13.4826	13.9695	13.656	13.4936	13.5959	13.2616	13.4974	13.567	13.5764	13.3352	13.8136	13.5331	13.6754	13.3338	13.7785	0.104647	0.303207	2.39451	Add1
14.1925	14.9565	14.9266	14.6847	14.2621	14.9188	15.1525	15.1207	15.1349	14.8941	14.9391	14.8753	14.9553	15.5822	15.4192	14.778	15.292	14.5343	15.0385	15.3049	15.2227	15.3935	14.9442	15.1786	0.104663	0.36258	2.39482	Serpinb6b
11.894	11.9831	11.8882	12.0487	11.4549	12.2679	12.1835	12.2073	12.2515	12.1196	12.2198	12.1528	11.9258	12.2186	12.2009	11.4231	12.5235	12.4519	12.1001	12.2296	11.6539	12.0107	11.9953	11.9896	0.104713	0.26629	2.39512	Stat1
12.9457	13.3283	13.0294	12.875	13.0192	13.1357	13.0656	13.492	13.3367	13.3581	13.2231	13.1565	13.247	13.1577	13.2763	13.0854	13.1426	13.031	13.3243	13.3544	13.203	13.2775	13.2251	13.268	0.105113	0.216469	2.39157	Pgm3
12.1794	11.8529	12.0033	12.1801	12.3706	11.797	11.5669	11.0393	11.8971	11.3207	12.2972	11.2599	11.9536	11.9405	11.4153	11.2361	11.6379	12.061	11.8344	11.6445	11.9608	11.704	11.5547	11.6866	0.105393	-0.500363	-2.3892	Rida
10.6204	NaN	10.4598	11.7324	10.5332	10.8033	11.4074	11.203	11.3447	11.6822	NaN	11.5827	11.2568	NaN	11.171	11.1785	NaN	11.6714	11.1496	10.9269	11.5267	NaN	11.2813	NaN	0.105621	0.614145	2.47715	Casp8
12.677	12.5514	12.6256	12.7774	12.2646	12.5643	12.7234	12.6899	12.7004	12.7022	12.9728	13.0007	12.3595	12.3818	12.4289	12.4669	12.5996	12.3533	12.8072	12.7229	12.7754	12.7818	12.5277	12.7767	0.105639	0.221488	2.38596	Angptl2
17.9538	17.6511	18.0468	18.2815	18.0843	17.4419	17.2931	17.0306	17.7284	17.9764	17.0449	17.5254	17.4551	17.4995	17.316	17.4932	17.1594	17.7014	16.6714	16.2502	17.3919	16.9869	16.9249	16.8959	0.105649	-0.476763	-2.38548	Col4a2
11.7865	11.7819	11.3625	11.9601	11.7732	11.6294	11.1978	11.4575	11.4997	11.5833	11.5102	11.5918	12.0603	11.8955	11.5153	11.3506	12.0146	11.7485	11.561	11.7046	11.9154	11.2976	11.8277	12.23	0.1057	-0.242252	-2.38718	Setd7
12.7147	12.7615	12.823	12.7945	12.9357	13.1566	13.1542	13.0993	13.0938	12.8265	13.1814	13.0331	12.9333	13.0663	13.1105	13.1844	13.0373	13.227	13.21	12.935	13.1533	13.1401	13.2519	13.215	0.105713	0.200371	2.38651	Aars1
10.5041	NaN	11.176	10.2989	10.168	10.538	NaN	NaN	9.89081	9.32712	10.2333	10.0388	9.99715	9.77803	10.4557	NaN	9.3964	10.8707	10.0115	9.9147	10.7058	10.7739	10.8732	10.8015	0.105727	-0.66447	-2.54797	Thoc2
11.9436	12.2999	12.0816	12.2663	12.1103	11.9374	12.4549	12.3936	12.1277	12.2471	12.3535	12.2127	12.0439	12.017	11.6659	12.1746	11.9973	11.8419	12.4283	12.2608	12.3923	12.3474	12.0818	12.3141	0.106086	0.19174	2.38178	Sort1
10.9697	11.0263	11.3756	11.5071	10.7082	10.8285	11.2207	11.223	11.4342	11.608	11.55	11.4272	11.4832	11.3762	11.0839	11.5058	11.4176	11.5872	11.6271	11.2539	11.4949	11.0933	11.3061	11.1701	0.106095	0.341298	2.38147	Sf3b6
14.3891	14.5856	14.5436	14.4535	14.469	14.7132	14.9512	14.5121	14.7681	14.6493	14.6593	14.6976	14.9064	14.7742	14.9419	14.4759	14.7811	14.7496	14.7492	14.4714	14.725	14.5169	14.7604	14.781	0.106905	0.180627	2.37759	Rps27l
11.5073	11.9889	11.7019	11.6339	11.7135	11.8315	11.1441	11.7505	11.0904	11.7396	11.1795	11.4728	11.6762	11.1342	11.8157	11.5984	11.4713	12.5044	11.2218	11.5302	11.7005	11.7908	11.7376	11.6874	0.107159	-0.333363	-2.37585	Pals2
14.4767	14.7241	14.8457	14.7882	14.3896	14.5298	14.5743	14.4522	14.3777	14.4703	14.2967	14.3682	14.4065	14.3031	14.3389	14.4315	14.4961	14.292	14.3679	14.2963	14.3486	14.6636	14.3903	14.434	0.10725	-0.202455	-2.37203	Sacm1l
13.1487	13.1623	12.9472	12.9731	13.195	12.6197	12.9608	12.8124	12.6914	12.6331	12.5277	12.8593	12.7515	12.8115	12.8762	13.2806	12.7489	13.0714	13.1096	12.822	13.0008	12.6978	12.9187	13.1035	0.107323	-0.260205	-2.37211	Ist1
13.36	12.8286	13.2614	13.3168	13.265	12.9401	12.6089	12.8496	12.9356	12.9697	12.7612	13.1588	12.9681	12.7879	13.0587	12.7492	12.6151	13.3084	13.2533	12.7863	13.0121	12.8618	13.0701	12.9526	0.107333	-0.281345	-2.37365	Rps6ka3
13.5168	13.4351	13.5719	13.61	13.6672	13.4711	13.4929	13.22	13.4779	13.3864	13.4419	13.4695	13.6927	13.5005	13.5332	13.5908	13.4204	13.5969	13.727	13.4818	13.6415	13.5771	13.6702	13.6292	0.107384	-0.13057	-2.37384	Pck2
10.4862	10.7171	11.0122	10.5226	10.547	10.6244	10.6656	10.3703	9.9877	9.79385	10.3492	10.5206	10.3747	10.6138	10.5796	10.4181	10.1604	11.2054	10.7102	10.2955	10.3877	9.9569	10.457	10.606	0.107423	-0.37037	-2.37216	Thoc1
12.2271	12.4835	12.3814	12.5338	12.5172	13.0059	12.7532	12.5703	12.8505	12.8433	13.0029	12.8656	12.5535	12.7059	12.4473	11.9703	12.6001	12.0481	12.4832	12.632	12.4381	12.6504	12.6707	12.6331	0.107439	0.289491	2.37395	Blmh
14.8576	14.3061	14.6216	14.0048	14.5084	12.3619	12.3908	13.6687	13.7584	10.0267	12.6613	12.7038	14.4123	13.2762	13.1365	14.7378	13.597	14.2023	13.9071	12.7382	13.7377	13.9733	14.4717	13.6779	0.107467	-1.57514	-2.37248	Slc22a3
9.8268	10.3807	9.80064	10.4523	10.6359	10.6028	10.4809	10.782	10.702	10.9972	10.5011	10.687	10.1673	10.9119	10.9196	10.2388	10.5396	10.5807	10.3698	10.4333	9.90206	10.6202	10.9236	10.5984	0.107491	0.408515	2.37421	Mpi
11.8074	11.85	11.8603	11.4978	NaN	11.8425	NaN	11.6972	NaN	NaN	11.2494	11.2276	11.2373	11.4341	11.2574	11.466	11.111	11.2347	11.3003	11.5133	NaN	11.7479	11.4228	10.6229	0.107539	-0.380209	-2.62607	Odf2l
13.2454	13.256	13.0697	13.1531	13.0701	13.2406	13.0652	13.0508	12.9875	12.7791	13.2298	12.8808	12.9864	13.4013	13.1786	13.1577	13.2277	13.1589	13.0974	13.347	13.2177	13.287	13.1307	13.1439	0.107631	-0.173617	-2.36908	Exoc4
13.0715	13.2054	13.2436	12.9542	13.0723	12.8583	13.3558	13.3227	13.2962	12.9626	13.4395	13.3024	13.4409	13.3796	13.5812	13.4182	13.5299	14.0219	13.6552	13.169	13.4297	13.4046	13.611	13.6467	0.10775	0.212318	2.36815	Lima1
14.8631	14.873	15.0565	15.0169	14.7196	14.9522	15.2664	15.2783	15.0578	14.777	15.2834	15.1638	14.8411	15.2979	14.8809	14.8231	15.3233	14.44	15.0132	15.0714	14.9408	14.9091	14.977	14.8507	0.107772	0.224244	2.36743	Cdh13
13.6908	14.0034	13.9741	14.2108	14.1324	14.086	14.2549	14.071	14.099	14.3479	14.3392	14.2352	14.2334	14.0536	14.3603	13.6795	13.9271	14.0999	14.2185	14.2656	14.2175	14.2273	14.2045	14.3885	0.108206	0.208282	2.36454	Cpt1a
16.0324	16.1098	16.1906	16.1537	16.1005	16.1659	16.0289	16.181	15.9854	16.038	15.9659	15.9979	16.1149	16.0906	16.0758	16.1094	16.2478	15.9658	16.0469	16.1049	16.1179	16.1914	16.0971	16.2006	0.108595	-0.0926266	-2.36152	Npepps
13.0131	12.6944	12.8162	13.0797	13.0061	12.7324	13.1496	13.1972	13.1512	12.7814	13.1538	13.2878	13.1703	13.0326	13.1045	12.963	13.0967	13.4208	13.4099	12.9826	13.3545	13.1895	13.1739	13.3625	0.108976	0.22987	2.35888	Hsd17b4
13.072	13.4829	13.2799	13.3107	13.1128	13.4853	13.7095	13.5665	13.4768	13.3026	13.5313	13.4406	13.6223	13.6105	13.4793	13.4144	13.6297	13.418	13.4838	13.7423	13.3518	13.7561	13.5209	13.6393	0.109122	0.213948	2.35797	Ddx1
14.1814	14.3316	14.6557	14.0824	13.9582	14.0196	14.0557	14.1419	13.7096	13.6932	14.0142	13.7273	12.977	13.1132	12.3777	13.8011	13.2278	12.5453	13.614	13.5444	13.7029	13.8983	13.7234	13.793	0.109171	-0.314467	-2.35672	Adh7
9.87878	NaN	10.6407	10.355	NaN	10.6864	10.8461	10.9011	10.9775	11.167	11.1311	10.3687	10.741	10.6171	10.2134	10.0221	10.4057	NaN	11.0064	10.9377	9.89952	10.3197	10.3853	10.4008	0.109249	0.508372	2.44638	Mib1
12.6937	12.6326	12.6081	12.5158	12.3653	12.7349	12.4592	12.5986	12.3542	12.2345	12.509	12.1817	12.4317	12.3733	12.5417	12.6599	12.6109	12.4444	12.2374	12.462	12.6923	12.6893	12.702	12.723	0.109297	-0.202213	-2.35498	Eif4g2
13.1008	13.0158	12.7168	13.9932	13.9028	11.5639	12.4923	11.9	11.8892	11.823	12.6283	12.0707	13.0363	NaN	11.9871	13.093	12.6278	12.6796	12.9566	11.8286	13.9893	12.7674	12.7545	13.2335	0.109397	-0.91494	-2.35501	Tuba4a
12.016	11.9115	11.7605	12.1532	11.6312	11.4557	11.7203	11.6364	11.4561	11.3503	11.0987	11.6588	11.9459	11.5085	11.4674	11.9687	11.9035	11.6793	11.8225	11.4867	11.4477	11.1724	11.5246	11.632	0.109471	-0.334608	-2.35344	Rdh14
10.8818	11.3479	10.9406	11.3538	11.0972	11.1344	11.0862	11.5565	11.4355	11.3854	11.3199	11.4357	11.231	11.3887	11.4718	11.1628	11.0602	11.8635	11.4672	11.1435	11.8502	11.3124	11.3008	11.0313	0.109772	0.243899	2.35153	Ccdc93
12.9817	13.1617	13.1075	13.0586	13.1414	13.0472	13.242	12.8579	12.7307	12.5144	12.9432	12.7521	12.8018	12.8202	12.7422	13.1677	12.8768	12.9564	12.8798	12.9953	12.9885	12.9787	12.8473	12.9482	0.109949	-0.24295	-2.35017	Zmpste24
12.5648	12.8003	12.8613	12.6959	12.661	12.8341	12.6469	12.6373	12.1012	12.7689	12.3692	12.1582	12.2771	12.5558	12.5447	12.9894	12.6835	12.3996	12.1854	12.7344	12.364	12.7247	12.5995	12.3899	0.109976	-0.289283	-2.34943	Cobll1
11.1924	11.2897	10.724	11.1842	11.2366	10.5275	10.5699	10.716	10.1989	10.3089	11.0911	10.6846	10.7963	10.1939	NaN	10.9247	10.7089	10.8086	10.7399	10.628	11.1695	11.0822	10.4978	10.9561	0.110622	-0.430852	-2.34297	Tmed8
13.209	13.1115	13.1376	13.1001	13.1988	13.0562	13.1024	13.1546	12.9783	12.7361	12.8801	13.0213	12.7427	12.6341	12.7306	13.3691	12.8404	13.1858	13.0471	12.9061	12.8368	12.7602	13.0532	13.2805	0.110632	-0.156718	-2.34347	Api5
12.4054	12.5306	12.7839	13.0774	12.7156	13.1239	13.1416	12.816	13.1857	13.2911	12.988	13.1217	12.9301	13.1923	13.2047	12.7955	13.3072	12.8425	12.8121	13.2955	13.0497	13.3061	13.0268	12.7066	0.110732	0.317884	2.34369	Emc7
12.9129	13.242	13.254	13.2807	13.1648	12.9979	12.9838	13.0338	12.9909	12.8604	13.093	12.8734	13.4147	13.0837	13.396	13.4942	13.2773	13.4686	13.3807	13.2263	13.3326	13.1662	13.4445	13.1965	0.110735	-0.169502	-2.34551	Poglut1
11.9901	11.5508	11.7319	11.5266	11.8831	11.0111	11.2	11.1182	11.4408	11.0896	11.0243	11.517	11.7848	11.1212	11.7058	12.134	10.9418	11.9667	11.9503	11.084	12.3118	11.5819	11.7868	11.3509	0.110796	-0.383962	-2.3438	Arfgap2
10.9292	11.4877	11.0518	11.3382	11.4196	10.9899	10.8712	NaN	9.93702	10.3078	11.3024	10.7517	10.6612	10.0859	10.4686	11.5292	10.3363	10.9607	10.8785	9.948	11.0575	11.2922	NaN	NaN	0.110864	-0.568738	-2.38268	Adgrl2
12.8408	12.8606	NaN	13.2047	13.5582	12.9676	12.1929	12.7156	12.6913	12.9907	12.4133	12.9082	12.7443	12.6327	12.2975	12.5332	13.1678	NaN	12.1454	12.9065	12.6068	12.846	12.5655	12.4341	0.110921	-0.434376	-2.38282	Ydjc
14.2401	14.9211	14.8302	14.9439	14.8411	15.5168	15.2079	15.3428	15.4029	15.5072	15.1122	15.197	14.8075	14.8621	14.8605	14.1312	14.9824	13.9014	14.7714	15.1142	14.8297	14.7902	14.7023	14.7992	0.111165	0.41279	2.33908	Gstp1
10.3949	10.4616	10.8974	11.1313	10.6088	10.3282	10.8622	10.9176	11.4563	10.83	10.8759	11.1796	11.2975	11.0272	11.4366	10.9863	11.0358	11.3021	10.8326	10.8812	11.1327	10.9831	11.1321	10.7008	0.11117	0.383244	2.33844	Poglut2
12.7568	12.9294	12.8649	12.7745	12.9497	12.8775	12.7886	12.7431	12.7269	12.4073	12.7215	12.8089	12.5682	12.7256	12.4724	12.9059	12.8165	12.6261	12.6155	12.7448	12.5583	12.8804	12.842	12.7897	0.111174	-0.15944	-2.33793	Aip
11.8902	11.8783	11.9469	11.7749	12.1114	12.0348	11.4859	11.7426	10.6148	11.6386	12.062	10.9034	12.1134	12.6629	12.3968	12.5993	12.0459	11.6929	11.3329	12.0154	11.8882	11.8383	11.822	11.6242	0.111654	-0.531531	-2.3349	Rbpms2
14.0627	13.8983	13.7334	14.0889	13.9172	13.6115	14.4407	14.1874	14.4523	13.6213	14.2778	14.4587	14.5902	14.2563	14.61	14.2413	13.9151	15.0672	14.8403	14.2883	14.6631	14.3832	14.6195	14.6223	0.111673	0.354334	2.33231	Rcn1
13.7627	13.9717	13.2129	13.8164	13.6114	13.1377	12.5367	13.4652	13.2164	13.0966	13.0344	13.4278	13.4337	13.0789	12.9946	13.6699	13.3431	13.678	13.5674	13.6291	13.7386	14.0504	13.632	13.7639	0.111676	-0.455969	-2.33424	Mtco2
12.6192	12.3327	12.5727	12.3455	12.5412	11.7023	12.2573	11.8568	11.9806	11.5944	12.0454	12.0545	12.3035	10.8578	11.728	12.0831	11.3725	12.6771	11.9134	11.6524	12.0727	11.5827	12.1741	11.7787	0.111727	-0.387444	-2.33269	Pdgfra
13.542	13.8202	13.7039	13.6321	13.504	13.8852	13.9895	14.014	13.6521	13.8083	13.9342	13.8469	13.6784	14.0914	13.8093	13.5706	14.0129	13.7401	13.73	13.9084	13.7161	14.0299	13.787	13.9345	0.11181	0.192919	2.33106	Ankfy1
11.7626	11.5667	11.0253	10.9147	11.0022	11.4652	11.6276	11.5193	12.0739	11.6728	11.8984	11.4067	11.5721	11.6676	11.5049	11.2491	11.4739	11.0614	11.7151	11.6245	11.2022	11.7762	11.5514	11.591	0.111824	0.4103	2.3327	Tollip
11.4794	NaN	11.4013	11.1562	11.1201	10.4032	11.89	NaN	11.5069	13.0432	11.5752	11.6693	11.4837	NaN	11.7544	11.0836	NaN	11.7191	11.7575	11.3644	11.2564	NaN	11.0176	NaN	0.112279	0.824881	2.41331	Gar1
12.4855	12.5473	12.6917	12.6231	12.5262	12.0852	11.708	12.3863	12.492	11.8993	11.8602	12.3626	12.845	11.9214	12.6465	12.5902	12.4724	12.5927	12.4792	11.8492	12.6276	12.6138	12.5793	12.4832	0.112299	-0.375097	-2.32483	Timm8a1
10.4066	10.4459	11.1544	10.8205	11.1317	11.5954	11.7038	11.6641	11.6283	10.9778	11.2886	11.3632	11.0313	11.3837	10.7882	10.8772	11.2939	10.3419	10.6083	11.1462	10.6679	11.2352	10.8676	11.2364	0.112312	0.511916	2.3271	Chchd6
12.3715	12.8688	12.283	12.2874	12.7268	12.61	12.4563	13.1305	12.9253	12.9119	13.1651	12.6588	12.7832	13.3318	12.8855	12.1024	12.547	12.0732	12.5109	12.3815	13.2749	12.9329	12.3676	12.667	0.112332	0.350098	2.32525	Ahsg
14.4461	14.4828	14.4879	15.0957	14.7004	14.9457	14.827	14.9116	15.1051	15.074	15.094	14.8624	14.9468	14.8313	14.9944	14.5264	14.7384	14.9563	14.9892	14.9391	14.879	14.821	14.9484	14.9275	0.112355	0.285899	2.32732	Nt5c
14.5489	13.7286	14.4216	13.9006	14.4843	13.6617	13.4673	13.7328	13.6679	13.7875	12.3101	13.7784	14.0246	12.93	13.8768	14.1797	13.4811	13.6403	14.195	13.4517	13.7345	13.7775	13.8698	13.4463	0.112361	-0.666971	-2.32564	Cav2
11.512	11.1917	11.5398	11.3512	11.5326	11.4538	11.533	11.7982	11.5067	11.4595	11.7499	11.6381	11.6062	11.114	11.3628	11.5156	11.2567	11.7138	11.5578	11.5856	11.5116	11.5605	11.7793	11.7367	0.11239	0.184039	2.32588	Eps15
10.118	10.4245	10.594	10.1894	10.23	10.4444	11.0837	10.2959	10.4382	10.8094	10.4935	11.112	9.90797	10.2977	10.2199	10.6465	10.3555	9.66216	10.3144	10.0199	10.135	10.4128	10.2904	10.4834	0.112448	0.372059	2.32294	Tomm40l
15.0029	14.8773	14.9436	14.8913	14.9488	14.6765	14.8261	14.6373	14.612	14.6104	14.7663	14.915	15.0115	14.9541	15.2434	14.8624	14.8284	15.3712	14.9587	14.917	15.1035	14.9344	15.1742	15.0275	0.11249	-0.162202	-2.32213	Rpsa
12.3439	12.4245	12.4365	12.2413	12.1435	11.904	12.0749	12.1316	11.8236	11.499	11.8992	12.2	11.977	11.8906	11.9859	12.7091	12.2707	12.1084	12.0641	12.1457	12.2252	12.3067	12.1945	12.4322	0.112541	-0.310889	-2.32296	Card19
12.2566	11.989	12.482	11.831	12.1025	11.9991	11.808	11.7627	11.4436	11.9699	12.1369	11.6251	11.4925	12.213	12.1283	12.4528	11.9065	11.3179	12.0745	12.2413	12.0784	12.0235	11.774	12.0188	0.11257	-0.318989	-2.32335	Wbp2
11.3534	11.2885	10.8485	10.9566	11.1598	11.2059	11.0672	10.9332	10.6632	11.0379	10.8119	10.9006	11.1106	11.3671	11.2986	10.4054	11.3051	10.8329	11.0216	11.147	10.8487	11.202	11.1821	11.1017	0.112728	-0.233127	-2.32084	Kpna3
9.98623	10.4205	10.2313	10.562	10.7148	10.4187	10.5187	10.9689	10.7934	10.5728	10.5021	10.7712	10.6763	10.215	11.107	10.0861	10.7635	10.7751	11.202	10.4023	11.3259	10.5562	10.9809	10.5752	0.113035	0.298915	2.31899	Dnajb12
NaN	NaN	11.0643	10.9251	10.6001	10.7482	11.4247	11.3269	10.93	11.2323	10.9037	11.1259	11.0789	10.8193	11.0116	10.4151	10.8412	10.1877	10.667	10.9141	10.8427	11.2855	10.9227	10.8533	0.113109	0.322793	2.40372	Nmt2
12.5386	12.4796	12.2299	12.6949	12.4703	12.5344	12.67	12.4921	12.6849	12.7019	12.668	12.7025	12.7794	12.6401	12.5673	12.4318	12.7406	12.4325	12.8257	12.6073	12.6904	12.7034	12.7291	12.6963	0.113451	0.161948	2.31577	Psmd12
15.2575	14.8184	14.9785	15.3074	15.2179	14.9845	14.722	14.7724	14.7545	14.9202	14.8734	15.1278	15.5185	14.7242	14.8885	14.4038	14.6735	14.8712	15.148	14.8577	14.9347	14.7891	15.0361	14.8068	0.113611	-0.232309	-2.31437	Suclg1
11.604	11.8555	11.9481	11.8713	11.603	11.6861	11.5044	11.6756	11.526	11.6496	11.7114	11.4971	11.9201	12.0008	11.9771	11.6637	11.8775	11.8055	11.848	11.8142	11.8088	11.8919	11.9279	11.9262	0.113628	-0.167333	-2.31383	Dlgap4
13.9582	13.6369	13.8024	13.8248	13.9101	13.6623	13.878	14.0169	14.0127	14.0498	13.9852	13.7847	14.2076	14.009	14.3896	13.9384	14.2441	14.3705	14.236	14.1138	14.233	14.1057	14.0637	14.1566	0.113652	0.15543	2.3146	Cmpk1
13.3312	13.5347	13.2467	13.2497	13.2151	13.0309	12.9563	12.9935	13.2273	12.8947	13.2921	12.8901	13.0795	13.2553	13.0319	13.0904	13.2001	13.2153	13.0397	13.1716	13.1059	13.2479	13.0473	13.3714	0.114208	-0.225716	-2.31062	Apeh
13.2046	13.1679	13.1032	13.1032	13.1265	13.0559	13.1458	13.2667	13.1923	13.2033	13.1301	13.2834	13.2049	13.4354	13.4328	13.1694	13.2891	13.2004	13.425	13.3287	13.486	13.3383	13.4643	13.387	0.114322	0.0767263	2.30963	Eif4g1
12.1084	12.4446	12.1152	12.0527	11.8628	12.3022	12.547	12.1943	12.3391	12.4342	12.3722	12.3221	12.104	12.3481	12.0234	12.6859	12.4027	12.3384	12.2106	12.0433	12.0823	12.575	12.067	12.4139	0.114987	0.220514	2.30565	Serbp1
13.884	13.9211	13.8458	13.7749	13.6166	13.5716	13.7382	13.667	13.2595	13.4923	12.928	13.6169	13.2409	13.4201	13.2225	13.8955	13.6005	13.2856	13.4577	13.5727	13.5846	13.6551	13.7105	13.6804	0.115028	-0.318682	-2.30582	Maoa
12.8203	13.201	13.212	13.1304	12.9531	13.2332	13.1356	13.0102	12.6395	12.6307	12.927	12.5123	12.9118	13.1779	12.9702	13.2153	13.1437	13.0993	12.9874	13.2656	13.1182	13.0943	12.9569	13.189	0.115114	-0.28246	-2.30495	Exoc1
11.413	10.7577	10.3767	10.9541	10.5767	10.3986	10.4324	10.3012	9.68872	10.1494	10.5779	10.4642	11.2597	10.1508	10.891	11.4252	10.4444	11.2208	10.8567	10.554	10.9513	10.311	10.8689	10.5997	0.115185	-0.477175	-2.30437	Taok3
14.6395	14.7337	14.8327	14.812	14.9591	14.8213	15.194	14.7273	15.2085	14.9098	14.9069	15.075	15.1034	14.8849	14.9084	14.8682	15.0827	14.9817	15.2145	15.0051	14.9292	14.8887	15.1702	14.9318	0.11526	0.203888	2.30362	Hnrnpul2
NaN	11.5629	11.263	NaN	NaN	11.665	10.8541	11.2427	NaN	11.2105	11.1264	NaN	10.9489	11.183	NaN	NaN	11.2131	NaN	NaN	11.1283	NaN	11.309	NaN	11.0595	0.115288	-0.38859	-2.67604	Strada
10.7365	11.147	10.5419	11.3078	11.0533	11.1843	11.3608	11.3154	11.1477	11.2079	11.6654	11.2313	11.3464	11.3322	11.5468	11.374	11.1402	11.4178	11.6222	11.6852	11.4653	11.4453	11.4778	11.3949	0.115636	0.326301	2.30072	Ndrg3
10.7604	11.0963	11.6149	11.2513	11.0394	11.6662	11.8999	11.5414	11.7957	11.705	11.2366	11.6148	11.4115	10.6298	11.2786	10.7921	11.3216	10.4909	11.8475	11.6794	11.4991	11.794	11.4769	11.2351	0.115916	0.394155	2.29866	Spats2l
13.3203	13.3364	13.3358	13.4067	13.3333	13.4242	13.1048	13.2965	13.0811	13.5083	12.9266	12.8278	13.8115	13.9532	13.9234	14.0017	13.7295	13.6757	13.4904	13.5111	13.8167	13.8236	13.9154	13.7922	0.116581	-0.235274	-2.29196	Nes
9.91923	10.5987	10.2597	10.3348	NaN	10.5145	10.7891	11.0004	10.635	10.7349	NaN	10.3535	10.5783	10.8838	10.6884	10.2502	10.8988	9.92564	10.0484	11.0072	10.2959	11.117	10.3143	10.6975	0.116628	0.377197	2.37732	Fam114a2
10.8776	10.6194	10.9141	10.7884	9.93712	11.1336	11.2367	11.1301	11.0738	11.0827	10.9896	11.1319	11.3402	11.2553	10.874	10.4775	11.0108	11.3642	11.0166	11.2459	10.8793	11.1212	10.7736	11.094	0.116641	0.395778	2.2923	Ppp1r21
13.1373	13.257	13.1882	13.0083	13.1809	13.0424	13.0678	12.9666	12.6771	12.7661	13.1657	13.0034	13.0144	13.2235	12.8671	13.5576	13.1153	12.9205	13.0112	13.0116	13.05	13.2659	13.1286	13.1784	0.116664	-0.194554	-2.29393	Ubr4
16.4225	16.8132	16.876	16.7537	16.6667	16.827	16.6614	16.336	16.5688	16.6403	16.575	16.3198	16.7427	16.9676	16.6072	16.6948	16.9285	16.4503	16.4561	16.8085	16.6298	16.9122	16.6413	16.4567	0.116699	-0.209613	-2.29414	Wdr1
12.3384	12.2386	11.7217	11.6494	12.373	12.1999	12.0568	12.0883	11.2096	11.0379	11.6765	11.4245	11.2826	11.5559	11.4141	12.2958	11.6644	12.4163	11.6105	11.7274	11.8284	11.8472	12.0879	12.2437	0.116702	-0.504585	-2.29046	Ppp3ca
11.1969	10.6263	11.0322	10.6442	10.6592	10.6553	10.3418	9.79204	NaN	10.9288	NaN	9.6303	11.5899	11.2882	11.3342	11.0344	11.4231	11.1314	11.6785	9.13018	11.1641	11.7074	11.0293	NaN	0.116721	-0.629095	-2.37592	Atl2
11.9417	12.0615	12.3226	12.1127	11.9637	12.4873	11.8773	11.9843	12.1357	11.8014	11.7579	11.2498	11.7781	12.1658	11.8682	12.1153	11.9643	11.6105	11.392	12.0173	11.6097	11.8953	11.508	11.5988	0.116732	-0.347181	-2.29253	Tacc2
NaN	10.6915	10.648	NaN	NaN	10.4202	11.0877	10.862	NaN	NaN	11.4469	NaN	9.24512	10.8978	NaN	10.555	11.0319	NaN	NaN	10.6757	NaN	11.1184	NaN	11.6228	0.117243	0.545623	2.87236	Atp2c1
11.136	11.0498	11.2471	11.4954	11.4388	11.3753	11.4591	11.7363	11.4509	11.3846	11.5289	11.404	11.7519	11.6812	11.6952	11.0476	11.5706	11.632	11.7414	11.571	11.4583	11.4348	11.5979	11.3362	0.117276	0.203576	2.28575	Nisch
12.3299	12.6823	12.6059	12.394	NaN	11.968	12.0221	12.4796	12.0518	11.8938	11.9078	11.915	12.7821	12.333	12.2435	12.5257	12.3475	12.6932	12.7046	12.1261	12.0307	12.513	11.7774	12.3437	0.117279	-0.350994	-2.32044	Pald1
14.8301	14.8028	14.7712	14.8061	14.9175	14.7663	14.9942	14.8831	14.9557	14.8132	14.8255	15.0778	14.6943	14.4911	14.6888	14.6749	14.5969	14.4778	14.8833	14.7624	14.7597	14.6323	14.7989	14.7464	0.117291	0.109233	2.28625	Itgav
12.377	12.4672	12.552	12.6613	12.5056	13.0744	12.1432	12.5635	12.0498	12.0895	12.5	12.4152	12.7138	12.9592	12.3566	13.2861	12.5716	12.2817	12.4467	12.7103	12.456	12.4134	12.1077	12.9813	0.117333	-0.312714	-2.2866	Pptc7
13.0001	13.279	13.2189	13.1339	12.9216	13.0085	13.1869	13.2158	13.4321	13.0856	13.7689	13.4709	13.1078	13.3094	13.5142	13.277	13.2214	13.9108	13.4357	13.2186	13.2855	13.2326	13.2305	13.2904	0.11736	0.266404	2.28444	Pnp
12.4893	12.5051	12.5806	12.2641	12.406	11.9378	11.9006	12.1106	11.8718	12.1437	12.4461	11.9182	12.2671	12.2918	12.0224	12.4694	11.9616	12.1724	12.0419	12.1481	12.1697	12.6597	12.1506	12.272	0.117995	-0.298665	-2.2789	Mtfr1l
13.9526	13.9254	14.4422	14.3996	13.7229	13.9198	14.4806	14.0407	14.727	14.1719	14.636	14.5163	13.7483	13.8209	13.2057	13.8843	14.0833	13.5346	13.9288	13.3105	13.8614	13.799	13.5264	14.0401	0.118043	0.368312	2.27954	Col4a5
11.0371	11.4541	11.7567	11.6931	11.2512	12.4839	12.0651	12.7651	12.1044	11.7446	12.0025	12.4692	12.0401	12.2965	11.9875	11.6128	11.8411	11.4817	12.0753	12.1717	11.6923	12.1291	11.7492	12.0259	0.118055	0.579127	2.27826	Sel1l
9.01116	NaN	9.38573	9.6352	NaN	NaN	10.23	10.0561	10.1982	9.3484	NaN	10.4579	9.82604	NaN	10.1023	9.91781	NaN	8.67823	9.59442	NaN	9.68477	9.81669	9.88454	9.53703	0.118059	0.714088	2.5108	Sqstm1
11.3953	11.2981	11.5297	11.4453	11.3377	11.3831	11.3064	11.3514	10.8943	10.7608	11.3459	11.2313	11.16	11.1043	11.055	11.3105	11.316	11.6938	11.5125	11.3044	11.1882	11.1485	11.2825	11.4892	0.118138	-0.249815	-2.27964	Anapc1
10.8762	11.1643	10.9872	11.2536	10.9347	11.6888	11.7012	11.8784	11.4221	11.2281	11.7017	11.2327	11.4058	11.2959	11.5722	10.723	11.4359	11.297	11.385	11.675	11.2188	11.7143	11.431	11.1976	0.118187	0.376572	2.27717	Wdr61
14.3085	14.5957	14.6336	14.6206	14.632	14.8604	14.9016	14.6676	14.8125	14.8384	14.8504	14.691	14.4128	14.4569	14.2126	14.2946	14.4984	13.8555	14.4978	14.6234	14.3282	14.6355	14.4388	14.4066	0.118447	0.185127	2.27531	Pygm
13.2004	NaN	NaN	13.4715	13.6316	12.2951	12.4791	12.7963	12.477	12.3586	11.8981	NaN	12.8033	11.4569	12.4885	NaN	NaN	NaN	13.1197	12.4156	13.0159	12.7533	13.5634	NaN	0.1192	-0.747804	-2.41501	Capn5
10.6655	10.3735	NaN	9.68365	10.593	10.8274	10.7395	10.9042	10.8281	11.095	11.7601	10.7368	10.6541	11.3474	9.42227	NaN	11.2952	NaN	10.253	10.6448	10.3971	11.1656	10.3035	10.5269	0.119225	0.582001	2.30695	Dpp9
16.304	17.3211	16.8739	16.2368	16.6927	17.2373	16.0102	16.7234	15.9626	16.5619	16.3365	15.8942	16.8093	17.8168	17.3598	18.0049	17.5783	16.9048	16.3407	17.3647	16.8545	17.5623	16.9528	16.8316	0.119296	-0.529502	-2.26781	Hspb1
11.8897	11.6299	11.9317	12.0915	12.4441	11.7599	11.6946	11.6826	11.5479	11.567	11.7916	11.7788	11.7587	11.7437	11.4613	11.87	11.6725	12.0834	11.8071	11.366	12.0274	11.7721	12.0587	11.6495	0.119356	-0.280735	-2.26984	Cc2d1b
15.8755	15.8712	15.9011	15.8484	15.8271	15.8867	16.1293	16.0378	15.9038	15.7711	16.0291	16.1053	15.7134	15.6615	15.7041	15.7729	15.7137	15.7304	16.0575	15.9638	15.9092	16.0238	15.9434	16.07	0.119398	0.127754	2.26781	Atp1a1
13.3992	13.3169	13.1782	13.5176	13.3418	13.2176	13.4022	13.2757	13.7169	13.577	13.5247	13.5674	13.4776	12.9495	13.2466	12.7387	13.1315	12.9643	13.2605	13.1408	13.4893	13.5588	13.4422	13.205	0.119446	0.182082	2.26846	Nipsnap2
13.2391	13.9156	13.7822	13.0983	13.1269	12.8382	12.9003	13.299	12.7775	12.5748	12.981	12.745	12.9644	13.312	13.2141	13.982	13.188	12.9774	13.0518	13.1502	13.3158	13.1586	13.3947	13.4556	0.119538	-0.453782	-2.26857	Dctn3
12.3711	12.2694	12.1597	12.243	11.8836	12.1015	12.5036	12.3092	12.1879	12.3364	12.4189	12.3806	12.4081	12.003	12.1462	12.2745	12.0433	12.2695	12.3669	12.1659	12.1267	12.3059	12.2963	12.494	0.119918	0.184712	2.26449	Atp13a1
12.2519	12.8356	12.9	12.7562	12.7395	13.1106	13.2236	13.1728	12.9429	13.286	13.0868	12.7805	12.8422	13.2186	12.9479	12.8269	13.1517	12.6507	12.8714	13.0513	12.7331	13.1762	12.7046	12.8457	0.120191	0.316487	2.26281	Sugt1
13.3292	13.4806	13.3773	13.6012	13.2104	13.453	13.3203	13.0693	13.475	12.933	13.0386	13.2636	12.8641	12.8529	12.2449	12.6685	12.9058	12.2189	12.8944	12.8268	12.8731	12.9261	12.6587	12.7114	0.120283	-0.225335	-2.26202	C1qtnf12
13.241	13.2338	13.3911	13.2537	13.3411	13.2602	13.5145	13.5232	13.3318	13.2709	13.3199	13.6327	13.3238	13.0502	13.1395	13.4123	13.1891	13.3745	13.4078	13.1247	13.1848	13.3549	13.2555	13.3552	0.121218	0.145335	2.25622	Khsrp
15.7306	15.8765	15.7575	15.9744	15.7546	15.8444	15.9354	16.0202	16.1039	16.0626	15.7057	16.0862	15.8673	15.7107	15.8624	15.7666	15.6975	16.0673	15.8494	15.7569	15.9165	15.7915	15.8575	15.8777	0.121266	0.162643	2.25646	Kpnb1
12.6731	12.6965	12.7486	12.8132	12.8442	12.856	13.0436	12.9288	12.8087	12.7461	12.8657	13.0783	12.8504	13.1669	12.9832	13.1288	13.0279	12.891	13.1339	13.2721	13.044	13.1745	13.0419	13.0467	0.121645	0.139933	2.25426	Emc3
14.0434	13.9214	13.8964	13.9311	14.0188	13.9969	13.8574	13.7255	13.8102	13.9698	13.712	13.9957	13.7981	13.4173	13.6404	13.6427	13.9839	13.4917	13.6192	13.7899	13.8262	13.8812	13.786	14.0924	0.122129	-0.122906	-2.25162	Arpc5l
11.4753	10.251	10.9268	11.0277	10.6823	10.7584	10.6263	10.6465	10.4427	10.1804	10.5413	10.13	10.6258	10.8581	9.99437	10.4553	10.8701	10.729	10.6152	10.4581	10.7523	10.2516	10.6829	10.4031	0.122266	-0.425716	-2.24998	Ptpmt1
12.7561	12.6887	12.6686	12.6793	12.4663	12.1971	11.9876	12.4931	12.2558	12.2081	12.059	12.6452	12.7716	12.0981	12.2784	12.6423	12.3045	12.687	12.5729	12.5535	12.5676	12.5644	12.5721	12.6458	0.122352	-0.301222	-2.24796	Cbr4
13.3966	13.3892	13.1961	13.5062	13.4522	12.5579	12.8924	12.7086	12.7847	12.4454	12.9651	13.2501	13.306	12.2101	12.9512	13.6962	12.6985	13.6452	13.2528	12.0366	13.5204	13.1709	13.7833	13.7231	0.122374	-0.408637	-2.24729	Stx7
15.4694	15.4551	15.4362	15.424	15.3704	15.2517	15.4923	15.3602	15.6545	15.4463	15.6934	15.5995	15.3932	15.1766	15.3051	15.2871	15.3535	15.5107	15.4926	15.3965	15.4115	15.4709	15.4716	15.6665	0.12239	0.139908	2.24868	Ddx17
11.3172	11.7016	10.9255	10.9668	11.4105	11.0073	10.9397	11.2702	10.2595	10.6179	NaN	10.6638	11.2788	10.9091	11.0656	10.8668	10.6407	10.9571	11.4803	11.1676	11.3837	11.4739	11.5944	11.582	0.122412	-0.471267	-2.2832	Abca8b
11.713	11.6451	11.4838	11.3706	11.3478	11.0519	11.2009	11.2611	11.1525	10.9667	11.4262	10.9924	10.7963	11.1589	11.1201	11.6045	10.6465	11.5763	11.2196	11.3796	11.0982	11.1773	11.3685	11.4037	0.122842	-0.26875	-2.24394	Scly
11.5677	11.1491	11.779	11.4657	11.9111	11.3215	11.7609	10.7163	10.2664	10.186	11.4678	10.976	11.4823	10.846	11.0962	11.9016	11.1442	11.0408	11.5293	11.7457	11.1781	11.5213	11.5167	11.683	0.122889	-0.636801	-2.24422	Ogt
11.0899	11.1945	11.2452	11.034	10.9965	11.104	11.1933	11.3656	11.1459	11.2538	11.6206	11.1872	11.5458	11.45	11.4658	11.4411	11.4509	11.2381	11.6623	11.4705	11.2356	11.661	11.0425	11.4765	0.123126	0.183703	2.24201	Ndufaf1
10.6274	10.6476	NaN	10.697	10.5384	10.3658	10.6909	10.1967	10.3061	10.0865	10.2069	10.4455	NaN	10.3115	9.70195	NaN	10.3176	10.5051	10.3071	10.5777	9.70035	NaN	10.9088	10.5198	0.123484	-0.253126	-2.27435	Nelfe
13.5195	13.6283	13.6097	13.5063	13.3858	13.7938	13.7888	13.7582	13.6434	13.5755	13.8178	13.7807	13.7591	13.6685	13.6681	13.342	13.7049	13.5131	13.8995	13.8153	13.5816	13.7317	13.6542	13.5529	0.124071	0.153513	2.23655	Hnrnpab
13.8841	13.9574	13.8008	13.7466	13.7444	13.1441	13.2838	13.5837	12.8597	12.6366	13.7575	13.3374	13.5354	13.4174	13.3037	14.2511	13.3535	14.5269	14.1178	13.5056	14.1071	13.9486	13.94	13.8787	0.124962	-0.469771	-2.23231	Scp2
15.1494	15.0972	15.2471	14.8731	15.0373	14.7804	15.1401	14.9446	14.649	13.8905	14.5139	14.5008	13.8156	13.7964	13.3829	14.4607	13.9989	13.8063	14.7167	14.2938	14.4388	14.3172	14.3204	14.7953	0.124985	-0.42426	-2.22967	Adh1
10.746	10.9345	NaN	10.7783	10.7538	10.5907	10.8114	11.0888	10.7831	10.9104	10.9297	11.0906	10.5914	10.658	10.4399	10.4429	10.7805	10.951	10.5808	10.8661	10.059	11.4055	10.3987	10.6671	0.125037	0.174993	2.26466	Nrf1
11.3856	11.0795	11.3458	11.5668	11.4544	10.9873	11.0559	11.0438	11.2137	10.7662	11.2712	10.6348	11.5331	11.2709	11.1573	NaN	11.6636	11.4284	11.527	11.2937	11.4184	10.9898	11.2896	10.7122	0.125078	-0.305623	-2.23094	Gstm4
12.8481	12.4491	12.5303	12.7467	12.8023	12.5547	12.8064	12.7223	13.1241	12.9334	12.7953	12.7616	12.7346	12.7648	12.9982	12.5356	12.8008	12.5641	12.9669	12.6157	13.002	12.5974	12.9634	13.0275	0.125086	0.201993	2.22972	Atp6v0d1
11.9298	12.2987	12.3755	12.1056	11.7805	12.198	12.0812	12.1228	11.3041	11.7988	11.5915	11.7006	11.3296	12.219	11.6495	11.9318	12.1601	11.4487	NaN	12.2605	10.7219	12.3222	11.2732	12.3463	0.125096	-0.348173	-2.23117	Mlycd
12.6868	11.9465	12.636	12.231	12.1435	11.702	11.9383	11.8287	11.9783	11.5624	11.7614	11.9934	13.2396	11.6197	12.1228	12.2471	12.2591	12.0881	12.5607	11.865	12.1568	12.0279	12.1345	12.1614	0.125429	-0.380551	-2.22742	Coq8a
13.2728	12.7191	13.0619	13.1485	13.0874	12.6752	13.2538	12.996	13.3346	13.2344	13.2417	13.4705	13.414	12.9601	13.292	12.8836	13.0472	13.606	13.6463	13.1646	13.1161	12.7099	13.3697	13.1359	0.125839	0.261004	2.2254	Fbl
12.3581	12.1588	12.1898	12.3714	12.3413	12.0434	12.1568	12.1977	11.8715	11.9862	12.0907	12.1616	12.1363	12.2804	11.8363	12.2071	12.1271	12.1865	12.1187	12.3458	12.199	12.2799	12.0811	12.3568	0.126022	-0.166383	-2.22412	Pacsin3
12.2034	12.1921	11.6379	11.9104	12.1666	12.4933	12.4234	12.4167	12.5347	12.2778	12.4009	12.2437	12.3888	12.6047	12.7011	12.477	12.5979	12.2462	12.5594	12.6186	12.4972	12.4013	12.2157	12.5562	0.126531	0.282262	2.22141	Fam114a1
11.4923	11.5406	11.5614	11.5903	11.3567	11.6336	11.9502	12.0976	11.4279	11.5824	11.7141	11.8331	11.4555	11.503	11.5126	11.2954	11.2778	11.8476	11.6557	11.4783	11.5971	11.5415	11.4787	11.3609	0.126581	0.238391	2.21969	Edc4
13.2285	13.3613	13.1341	13.3234	13.2609	12.7805	13.0308	13.0318	12.9265	12.9629	12.782	13.0705	13.1699	13.1058	13.1019	13.5116	12.6798	13.7358	13.138	13.0508	13.5584	13.0133	13.3244	13.1747	0.126667	-0.214046	-2.2198	Ostf1
13.4462	13.18	14.3249	12.6233	13.0744	13.239	12.3656	13.572	11.9983	11.6884	13.2362	11.6111	12.7036	12.7501	12.2168	NaN	12.5359	13.2798	13.1845	12.9234	12.9767	14.1592	13.1024	13.9822	0.126749	-0.902718	-2.21993	Naxe
12.3009	12.4236	12.6941	12.4092	12.4464	12.8388	12.5763	12.6073	12.6681	12.8978	12.8007	13.017	12.5228	12.675	12.6224	12.233	12.6193	12.0416	12.2114	12.6747	12.6013	12.7297	12.7945	12.5519	0.127491	0.242367	2.21517	Brk1
12.4703	12.8543	12.6543	11.9684	12.5324	12.8652	12.3796	12.584	11.8874	12.0668	12.1526	12.0019	12.3275	12.8079	12.7344	13.4391	12.5337	13.0006	12.0426	12.2429	12.335	12.8452	12.544	12.6294	0.128675	-0.378786	-2.20981	Rpl22l1
12.0964	11.4224	12.1235	12.0957	12.016	12.1527	12.0384	12.1817	12.4957	12.8689	12.1419	12.4137	11.8883	12.3692	12.6157	11.2723	11.757	11.7419	12.277	11.8	12.2631	11.8577	12.27	11.6255	0.12901	0.372244	2.20817	Rimoc1
11.852	12.3065	12.2551	12.1606	12.0856	12.3376	12.238	12.2911	12.3981	12.4111	12.2918	12.4272	12.4782	12.4019	12.2971	12.5517	12.141	12.3951	12.142	12.3394	12.3279	12.2664	11.9881	12.4201	0.129626	0.176641	2.20051	Snx12
11.4113	11.1201	11.218	11.6581	11.3953	10.5712	11.4868	11.4712	11.7087	11.5751	11.5138	11.7003	11.7555	10.4999	11.1924	10.6947	11.545	11.312	11.9836	11.296	11.5053	11.2814	11.6961	11.4908	0.129634	0.346979	2.20094	Pts
14.0598	13.7984	14.0107	13.6834	13.7661	13.6194	13.5507	13.8322	13.5083	13.7058	13.3841	13.673	13.8493	13.4501	13.4512	13.5167	13.3028	13.8273	13.801	13.4244	13.5625	13.4802	13.7738	13.9289	0.129711	-0.213971	-2.20111	Mccc2
12.1326	11.7661	11.778	11.8883	12.0578	11.688	11.3841	12.0026	11.7632	11.6009	11.4549	11.5672	11.7888	11.6673	11.7839	11.9411	11.36	11.9839	11.7757	11.7818	11.893	11.8212	11.8591	11.4991	0.129731	-0.256327	-2.19805	Wdr77
12.6061	12.962	12.6929	12.8026	12.9005	12.6505	13.1057	13.034	12.9517	12.6659	12.991	12.9872	13.1397	13.0715	13.104	13.0952	13.0554	12.9117	13.3923	13.4507	13.328	13.2123	13.1886	13.3101	0.129741	0.186811	2.1968	Pam
9.62569	NaN	10.4815	10.6542	10.4326	10.8379	10.8241	10.5413	11.2678	11.0611	10.98	10.7211	10.5269	10.5644	10.852	10.2327	11.0937	10.511	10.3944	10.8597	10.3224	10.3593	NaN	10.4088	0.129745	0.492866	2.23141	Wdr45
12.6831	12.771	13.0852	13.0191	12.9747	12.0776	12.1832	12.5501	12.4072	12.4578	12.6317	12.028	12.9269	12.929	13.0785	12.8696	13.0075	12.791	12.7593	12.7208	12.7798	12.7444	12.6739	12.857	0.129755	-0.392112	-2.2013	Tacc1
11.6415	11.1964	11.5988	11.6551	11.705	11.4457	11.6606	11.8918	11.806	11.4723	11.895	11.9033	11.3158	11.1834	11.3057	11.627	11.4669	11.7176	11.9127	11.6013	11.7545	11.5184	11.3013	11.9107	0.129757	0.231045	2.1987	Myg1
11.3537	11.6413	11.3805	11.2389	11.5596	11.3804	11.7974	10.9384	10.7049	11.2129	10.5762	10.8002	11.5951	11.8206	11.4195	12.07	11.5144	10.939	11.376	11.369	11.2641	11.7706	11.1696	11.3842	0.129762	-0.420721	-2.19708	Map3k6
16.1293	16.5587	16.3928	15.9628	16.1345	15.9456	16.1552	16.0255	15.9742	15.478	15.9422	15.6598	15.772	16.2043	15.7994	17.0019	16.1882	16.4835	16.425	16.3575	16.0202	16.2637	16.4396	16.3338	0.129776	-0.314793	-2.19962	Pura
15.4515	15.3076	15.4324	15.463	15.3758	15.2385	15.2387	15.3322	15.2436	15.0849	15.1915	15.4068	15.587	15.1977	15.4231	15.3795	15.2775	15.4694	15.4537	15.1168	15.5245	15.3358	15.3574	15.4573	0.12982	-0.128485	-2.20147	Hspa9
11.3184	11.7554	11.5858	11.4396	11.6719	11.092	11.2379	11.4425	11.0547	11.1785	10.8738	11.3511	11.4573	10.9511	11.4835	11.8775	10.6182	11.654	11.4989	10.8203	11.7032	11.1248	11.4551	12.018	0.129824	-0.287406	-2.19886	Ptp4a1
13.2485	13.345	13.1896	13.4708	13.2497	13.2281	12.9894	13.2849	13.0446	13.1387	13.014	13.3175	13.224	13.0871	13.176	13.3702	13.3929	13.1655	13.0096	13.0087	13.0085	13.1546	13.1025	13.336	0.129882	-0.157123	-2.20238	Nipsnap1
15.0578	14.6716	14.6968	14.6668	14.6222	14.1189	14.2648	14.4578	14.2441	14.1585	14.2166	14.6176	14.8716	14.256	14.358	14.5671	14.4881	14.7883	14.5533	14.2833	14.4032	14.4563	14.5278	14.609	0.129894	-0.312466	-2.20182	Pdhb
NaN	NaN	9.97887	9.27349	NaN	9.18134	9.89175	9.98175	10.0439	9.584	10.3123	10.1896	9.75748	9.47695	NaN	NaN	NaN	NaN	10.0976	9.70746	NaN	10.3853	NaN	NaN	0.129924	0.522659	2.33536	Pde1b
10.3152	9.97187	9.79918	10.5809	9.8941	NaN	NaN	9.49785	9.96321	9.6986	9.24377	9.90719	10.2293	7.46783	8.81359	9.68718	NaN	9.96016	9.72456	8.58799	10.2499	8.76902	10.2769	9.57335	0.129935	-0.450133	-2.27901	Ube2b
NaN	9.38651	NaN	9.00961	NaN	9.69548	10.2869	10.0184	9.90278	9.83269	9.38418	9.8157	9.30111	NaN	9.48084	9.78848	8.74588	NaN	9.53613	10.2614	9.05086	10.1071	9.16413	NaN	0.130467	0.50958	2.32386	Prpf39
13.3301	13.4586	13.2384	13.5557	13.5975	14.019	13.8261	13.9088	13.7243	13.8373	13.7368	13.6992	13.6435	13.6761	13.6893	13.3865	13.5985	13.4793	13.6799	13.7047	13.7081	13.5278	13.4594	13.7772	0.130492	0.255537	2.19287	Camk1
13.6894	13.8933	14.0785	13.3348	13.6901	13.5911	13.8356	13.5128	12.3461	12.4345	13.6119	12.8253	13.3019	13.239	12.7863	14.1546	13.3267	13.6021	13.3228	13.233	13.3314	13.7503	13.6404	13.9268	0.130516	-0.618492	-2.19347	Elob
13.402	13.3718	13.5091	13.8714	13.8605	13.8525	13.5433	13.2157	13.5532	13.4978	13.1177	13.3017	13.6722	13.6797	14.0825	13.6755	13.7751	13.4454	13.3537	13.4495	13.7219	13.8595	13.7069	13.5506	0.130534	-0.272999	-2.1931	Jph2
13.8828	13.9277	14.1507	14.1458	13.9051	13.6898	13.6396	13.855	13.7869	13.6993	13.8563	13.8129	13.6125	13.6645	13.3668	13.8302	13.8172	13.7348	13.9457	13.8686	13.9658	13.7688	13.8119	13.7861	0.130666	-0.175284	-2.19117	Acp1
13.1014	12.5919	13.0304	13.1976	12.9342	12.8346	13.0848	13.2933	13.2157	12.9854	13.1915	13.2213	12.9212	12.9131	12.7613	13.6563	13.1577	13.0887	12.9331	12.9452	13.1076	13.1322	13.5577	13.2227	0.130743	0.216971	2.1913	Mtdh
14.4678	14.4961	14.3454	14.3768	14.391	14.508	14.1365	14.4763	14.0963	14.3527	14.2732	14.3814	14.2368	13.9641	13.7837	14.2596	14.1649	13.9279	14.0719	14.1621	14.109	14.2495	14.0714	14.2373	0.131759	-0.144782	-2.18526	Me1
12.9245	13.0752	13.2241	13.1231	12.9295	13.147	12.9556	12.9201	12.8161	12.8711	12.8933	13.1156	12.801	12.7985	12.5056	12.7231	12.9318	12.7472	13.1828	12.7825	12.8055	12.7567	12.9017	12.8613	0.131762	-0.141919	-2.18645	Adsl
10.9902	11.6682	10.9877	10.6631	11.9968	NaN	11.7504	11.8927	11.8126	11.6429	11.5908	11.9543	11.8605	NaN	12.2169	11.3135	NaN	11.7333	12.3212	11.6406	11.996	11.9333	11.9596	11.9369	0.131866	0.51276	2.21772	Cog2
10.0391	10.1755	9.8946	9.8306	9.81487	9.86595	10.3614	10.352	9.86489	9.9893	10.6407	10.113	9.41615	9.30781	9.58605	9.48145	9.66569	9.57113	8.84333	9.32021	9.55531	9.44832	9.47149	10.188	0.132068	0.283436	2.18339	Appl2
12.5253	12.6631	12.7679	12.7476	12.6423	12.6427	12.6793	12.8671	12.837	12.7306	12.7009	12.7918	12.6957	12.5852	12.6376	12.7139	12.5974	12.5729	12.7486	12.6481	12.699	12.7084	12.6888	12.5919	0.132468	0.102953	2.18124	Lrrc47
11.601	11.9795	11.6367	NaN	11.576	11.6887	12.8286	12.9493	12.5675	11.0804	12.3507	12.5309	11.8722	12.461	11.2656	11.5137	12.0522	11.5411	11.7167	12.9386	12.0377	12.5049	11.7724	12.7204	0.133244	0.68818	2.20992	Sfrp2
12.7581	12.9047	12.8132	13.1426	12.9809	12.6466	12.4909	12.508	12.5871	12.7618	12.9958	12.2402	12.8474	12.786	12.6909	13.0496	13.0062	13.2462	12.7412	13.119	12.6281	12.7369	13.1489	12.6308	0.133538	-0.277026	-2.17629	Inpp5a
11.5767	11.5355	11.9942	11.1293	11.5014	11.3862	11.219	11.4071	11.1852	11.0752	11.4244	11.1152	11.2696	11.0942	11.3607	11.5121	11.3359	10.933	11.3337	11.1159	11.3411	11.4233	11.2015	11.3085	0.13365	-0.282865	-2.17519	Ston1
NaN	12.4866	NaN	12.3088	12.4085	12.0643	12.7531	12.8	12.7701	12.2086	NaN	12.9386	12.5596	NaN	12.2537	NaN	11.4588	12.1938	13.336	NaN	12.8108	12.4117	12.6452	13.2366	0.133827	0.377047	2.30283	Adgrg5
14.538	14.6824	14.9915	14.8706	14.6237	14.8186	15.078	14.918	15.1418	14.8057	14.8988	14.8339	14.6698	14.7942	14.6217	14.5584	14.834	14.4904	14.9966	14.6799	14.6581	14.8095	14.686	14.7103	0.133838	0.191905	2.17315	Psmd6
14.9192	15.0233	14.8914	14.8429	14.9508	15.1601	15.1687	15.2473	15.0154	14.9481	15.1921	15.0732	14.8679	15.0853	14.8745	14.9329	14.7991	14.8614	15.1295	15.1345	15	15.015	14.9229	15.4596	0.13393	0.142869	2.17333	Septin8
15.5385	15.8483	15.8688	16.0421	15.9186	15.8766	15.6241	15.542	15.6806	15.9206	15.4779	15.6433	15.5695	15.6194	15.3765	15.5586	15.5583	15.5615	15.0926	15.1363	15.4012	15.4248	15.2608	15.3406	0.134013	-0.20073	-2.17345	Lamc1
11.8369	12.0016	12.2581	12.5679	12.1635	12.5564	12.4311	12.5047	12.4884	12.4596	12.7054	12.4474	12.4784	12.4418	12.2868	12.1678	12.4864	12.3466	12.3015	12.5107	12.3978	12.365	12.1912	12.498	0.134718	0.275378	2.16845	Sigmar1
12.8616	12.6926	12.6188	12.5976	12.6006	12.7523	12.6136	12.4531	12.6744	12.6294	12.523	12.5194	12.8483	12.6706	12.4501	12.4567	12.9268	12.9361	12.6666	12.758	12.529	12.7067	12.784	12.6454	0.134971	-0.118431	-2.16678	Ppa2
11.4217	NaN	10.5922	11.2294	11.3841	10.8426	11.0344	11.2608	11.8631	11.7441	11.5892	11.932	11.4681	10.8019	12.1178	NaN	10.8213	12.0344	11.8352	10.7706	11.393	10.9435	11.512	11.1958	0.135172	0.476607	2.19698	Rcc1
13.8758	13.784	13.9303	14.129	13.9091	14.3628	14.0089	14.0886	14.4452	14.4402	14.1294	14.433	14.0714	13.8932	14.1058	13.1706	13.8302	13.1739	13.8826	13.5908	13.9105	13.8567	13.7712	13.5193	0.135205	0.259041	2.16467	Cd9
14.0443	14.3867	14.3406	13.8929	14.0063	14.0961	14.0923	14.0904	13.72	13.5589	13.986	13.759	14.0709	14.2025	13.9135	14.7436	14.1757	14.227	14.1097	14.1014	14.1338	14.3568	14.1251	14.4747	0.135327	-0.260013	-2.16368	Cttn
14.4535	14.5614	14.242	14.017	14.212	14.2955	14.2564	14.2352	13.6829	13.5475	14.2469	13.8508	13.981	14.1429	14.0155	14.8589	14.3711	14.4895	14.0425	14.122	14.0573	14.1836	14.0501	14.2512	0.135974	-0.326956	-2.16033	Tmx3
13.9243	14.2466	14.3086	14.4481	14.2362	14.7463	14.9744	14.307	14.5338	14.5684	14.6658	14.7098	14.7287	15.0667	14.9735	14.4044	14.9394	14.6826	14.9094	15.0108	14.674	14.9555	14.8252	14.5755	0.136026	0.308174	2.15971	Rpl10a
14.0163	13.8786	13.9992	13.8574	13.924	13.5426	13.6686	13.627	13.6802	13.4331	13.7947	13.8347	13.7493	13.9421	13.66	13.7244	13.8258	14.0593	13.7708	13.7874	13.893	13.8837	13.8415	13.9121	0.136045	-0.196642	-2.15797	Psmc1
12.9836	13.4017	13.4999	13.3007	13.002	13.4445	13.2874	13.1139	12.7766	12.868	13.0837	12.9601	13.1513	13.4109	12.8623	13.3396	13.5942	12.9261	12.9086	13.4163	12.7946	13.0332	13.1835	13.2284	0.136128	-0.257128	-2.15874	Arih1
10.0732	9.64247	NaN	9.06427	9.24125	8.7836	8.96816	8.41773	8.74279	7.90384	9.35379	8.80404	8.90623	8.85656	8.13581	NaN	8.90711	8.33967	8.85953	9.46705	8.64201	8.99129	NaN	8.41857	0.136154	-0.662565	-2.18946	Atg4c
NaN	10.0428	9.52182	NaN	NaN	9.47629	9.87498	10.0043	12.1438	11.3723	10.767	11.8777	10.9513	9.76922	11.0073	10.2905	9.34448	11.2769	11.5855	9.90841	11.5276	9.82953	11.4344	10.0817	0.136227	1.32639	2.28278	Scarf2
11.9679	12.1231	12.5794	12.2369	12.3941	11.9827	11.9427	11.9308	11.829	11.8504	12.0879	12.1809	12.1879	12.4492	11.9285	12.67	12.0121	12.445	12.0892	12.2719	11.9687	11.9865	11.9735	12.4315	0.136429	-0.243747	-2.15557	Acss2
12.3295	12.0728	12.0407	12.1311	12.0903	11.5247	11.6124	11.3697	11.7666	11.4408	11.96	12.0296	12.3521	11.5523	11.7286	11.8211	11.2903	12.3162	12.1998	11.7592	12.2299	11.9161	11.9084	12.0046	0.136544	-0.335043	-2.15477	Hsdl2
17.4892	17.4921	17.8297	17.6144	17.4937	17.4049	17.4314	17.2791	17.4158	17.3662	17.2725	17.5711	17.566	17.1835	16.9656	17.1669	17.2943	17.5936	17.014	16.7853	17.1954	17.2477	17.0426	17.4863	0.136661	-0.164666	-2.15335	Fbn1
11.1364	10.6699	11.2449	11.8043	11.1496	12.0105	11.8875	11.7071	11.6615	12.102	11.5713	11.8607	11.6305	11.8023	11.7588	10.7104	11.7256	11.4821	11.8732	11.7905	11.6696	11.6869	11.6076	11.5736	0.13677	0.462438	2.15336	Eif3k
12.9298	12.9136	13.1315	13.01	13.0163	12.7799	12.882	12.8952	12.7068	12.6118	12.9562	12.8033	12.8827	12.8625	12.8481	12.9926	13.0308	12.8531	13.1042	12.9159	13.0362	13.0126	13.1129	13.0422	0.137072	-0.154278	-2.15125	Trappc1
11.2779	11.5075	11.784	11.6304	11.5813	11.8243	11.7468	12.1533	11.8946	11.9036	11.5071	11.9476	11.6423	11.6373	11.5529	11.5887	11.6129	11.406	11.7031	11.4344	11.5634	11.3956	11.3461	12.1193	0.137169	0.25795	2.1499	Tax1bp3
11.904	11.5616	11.4243	11.7732	12.1083	11.4584	11.0965	10.9531	11.2621	11.5597	11.7981	11.397	11.7582	11.7009	11.8211	11.8936	11.5217	11.6677	11.2892	11.2544	11.7568	11.6347	11.6434	11.3974	0.137198	-0.360547	-2.1503	Ehd3
13.3717	13.5989	13.6811	13.4892	13.6203	13.0378	12.8928	13.0548	13.3046	13.387	13.0319	13.4291	13.535	13.2748	13.1591	13.5276	13.086	13.2405	13.6993	13.1175	13.5606	13.4863	13.583	13.4201	0.137419	-0.283122	-2.1485	Pgp
12.3682	13.0286	12.7094	12.2175	12.5797	12.7442	12.5614	12.5679	12.1339	12.0267	12.1699	12.2523	12.6509	12.5988	12.2274	11.807	12.4613	12.3431	12.5215	12.8011	12.4036	12.6816	12.3293	11.8683	0.137503	-0.322581	-2.14755	Zzef1
10.4729	11.2362	10.3855	11.0719	11.0955	11.4454	11.624	11.2081	11.1062	11.4494	11.6946	11.2093	10.039	11.1993	10.7012	10.5594	10.9597	10.7586	10.6911	11.09	10.7552	11.2722	11.0238	10.8783	0.137542	0.430704	2.14764	Ahcyl1
12.7351	12.4744	12.6497	12.5122	12.4147	12.5073	12.9026	12.6636	12.7434	12.4194	12.913	12.8042	12.1708	12.3388	12.0881	11.9995	12.4667	12.3763	12.8296	12.7202	12.6072	12.6122	12.5735	12.7349	0.137591	0.192142	2.14581	Cd2ap
15.853	15.6302	15.6626	15.8141	15.4536	14.9197	15.3171	15.3937	15.2241	14.9212	15.2501	15.2372	15.4594	15.0739	15.2524	16.0075	15.459	16.1737	15.7597	15.5079	15.6487	15.5811	15.8265	15.7478	0.137628	-0.331611	-2.14475	Rpl6
13.6914	13.9131	13.8185	13.6816	13.7249	13.6998	13.6286	13.8472	13.3356	13.4562	13.6401	13.584	13.6972	13.7621	13.561	13.7131	14.1207	13.3799	13.7917	13.7706	13.6599	13.8602	13.6569	13.7782	0.137681	-0.172932	-2.14591	Irag1
10.3959	9.89615	10.1402	9.39033	9.69045	10.2254	10.8709	10.0659	10.2735	10.0963	10.3199	10.7727	10.2338	9.76166	10.3214	NaN	10.0235	10.2273	10.1656	10.2879	9.98495	10.2839	10.6703	10.1091	0.137759	0.443455	2.14601	Zfr
14.6623	15.2535	15.099	14.9743	14.9419	15.0371	15.1425	14.6669	14.6758	14.6819	14.6375	14.7202	15.2783	15.1739	15.1089	14.8261	15.3144	14.513	14.9039	15.1236	14.8111	14.8841	14.7538	14.7731	0.137842	-0.240544	-2.14322	Ntn1
12.3629	12.304	12.4543	12.3159	12.0244	12.3892	11.6669	12.424	11.7144	12.0596	12.2184	12.0516	12.2287	12.0721	12.1288	12.3083	11.898	12.3863	12.2266	12.1036	12.0938	12.5496	12.2797	12.3896	0.138043	-0.285982	-2.1421	Lrrc40
12.417	12.3697	12.4173	12.2143	12.1704	12.1573	12.2411	12.2328	12.1969	12.0347	12.115	12.1578	12.2415	12.0778	11.9728	12.2588	12.0492	12.4316	12.3996	12.1282	12.124	12.2412	12.2881	12.2569	0.138452	-0.12794	-2.14011	Ssrp1
11.0358	12.1303	11.5244	11.9227	11.6166	11.8216	11.3166	11.7768	11.3114	11.1296	11.0899	10.6152	11.9367	12.3444	12.2213	12.4371	12.1206	11.9943	11.2599	11.9179	11.6519	11.9698	11.9449	11.7061	0.138996	-0.468652	-2.13738	Pxdn
12.4348	12.3958	12.1565	12.4772	12.2856	12.3371	12.9357	12.4591	12.5239	12.214	12.7111	12.6654	12.3223	12.0792	12.057	12.5897	12.3687	12.1001	12.7587	12.3594	12.4056	12.1834	12.6	12.813	0.139571	0.237041	2.1352	Cpne2
13.0654	13.4374	13.309	13.2025	13.0972	12.9508	12.9718	13.0676	12.8904	12.5824	13.2251	12.8673	12.6391	13.173	12.8717	13.2886	12.9075	12.9122	13.1495	12.9841	13.2441	12.9718	12.7573	13.0597	0.140271	-0.242964	-2.13143	Tomm34
11.2465	11.0733	10.9225	11.4466	10.5383	11.0962	11.9006	11.4246	11.3613	10.7728	11.9141	11.7232	11.6642	11.8367	11.7435	10.8933	11.6238	11.8424	11.843	11.3668	12.0224	11.9035	11.793	11.3885	0.14034	0.462197	2.13159	Psat1
12.9392	13.0531	13.1415	13.0584	12.9871	13.0291	12.9752	12.8774	12.9984	12.9959	12.9263	12.9937	13.0251	12.8426	12.928	12.8124	13.0161	13.052	13.0088	13.0478	12.8365	12.932	12.9358	13.1293	0.140554	-0.0735954	-2.12989	Thop1
13.7249	14.0904	14.098	13.9699	13.9546	14.1645	13.9086	13.7728	13.738	14.0039	13.6097	13.8732	13.9405	14.0472	13.9406	13.9633	13.8774	13.9683	13.8739	14.145	14.1482	14.01	14.0739	13.9956	0.140921	-0.182674	-2.12787	Upf1
12.1188	11.7595	NaN	NaN	12.0412	NaN	NaN	11.4707	9.98688	NaN	NaN	10.9509	NaN	11.3944	11.2871	11.641	11.397	11.9039	11.2487	11.4968	11.3838	11.2614	11.8504	11.5847	0.141131	-1.17036	-2.61129	Phlda3
11.7155	11.4436	11.6631	11.9422	11.5943	11.1382	11.5387	11.0918	11.6181	11.2012	11.0362	11.0713	11.0266	10.6412	NaN	11.7054	10.8218	11.1023	11.543	10.5795	11.5293	10.9075	11.3891	11.333	0.141262	-0.323297	-2.12599	Ntpcr
11.7385	11.9114	12.1302	11.876	12.165	11.8796	11.9498	11.7408	11.7009	11.5299	11.8824	11.7497	11.8868	11.8789	11.9681	11.8555	12.0237	11.7762	11.7966	11.912	11.6812	11.9191	11.8192	11.9146	0.141948	-0.191168	-2.12306	Syne2
10.797	10.8304	10.8431	11.3023	11.2329	NaN	10.741	10.6601	10.6652	10.755	11.0295	10.6038	11.1133	10.7931	11.3247	11.3883	10.4635	11.5712	11.1993	10.4937	11.4018	10.7104	11.2979	10.4227	0.142201	-0.258684	-2.15174	Aldh16a1
10.3346	9.54765	8.59944	10.1411	9.82228	NaN	9.04912	8.94679	9.45405	9.40713	8.28153	8.5513	9.07633	NaN	9.93272	9.48461	NaN	9.79167	9.55584	NaN	9.86303	NaN	9.74606	NaN	0.143505	-0.740708	-2.14577	Hace1
11.4462	11.3924	11.4931	11.7534	11.5776	11.6839	11.2666	11.2288	11.347	11.7708	11.2234	11.0969	11.257	11.1355	11.5386	11.0679	11.7346	11.0587	10.9902	11.5069	11.6765	11.3664	11.2191	11.3468	0.144366	-0.235507	-2.11274	Filip1
12.2952	12.7138	12.3001	12.4048	12.4559	12.0085	12.2886	12.2316	11.8048	11.7214	11.9469	12.3539	12.0355	11.3139	11.4883	12.4783	11.8302	12.5085	12.4471	11.9367	12.1648	12.5042	12.1398	12.6612	0.145098	-0.30518	-2.10883	Chmp1b2
15.9675	16.0741	16.3475	15.9194	16.109	16.1981	15.9367	16.1368	15.6343	15.467	16.1448	15.5465	15.7163	15.8892	15.5817	16.1624	15.9015	15.7674	15.8712	16.1439	15.5084	16.1276	15.9054	16.1902	0.145167	-0.291601	-2.10687	Glo1
9.75342	10.6885	NaN	10.3585	11.2984	10.7986	10.8716	11.1157	10.9996	10.9348	11.3304	11.524	10.683	10.2273	9.90316	10.598	10.0918	11.4186	11.5686	10.6898	10.4436	10.5784	10.9279	11.1368	0.145268	0.549852	2.13667	Ctbs
10.9801	12.0957	11.4863	10.9939	10.8642	11.6968	11.6519	11.8152	12.0435	12.4767	11.8351	11.4267	11.5001	11.501	11.5208	10.8789	11.5715	10.5946	11.2301	11.6629	10.8474	11.6882	10.9778	11.9109	0.1453	0.522021	2.10728	Khdrbs1
11.7592	12.4577	11.9412	11.9859	12.085	12.2197	11.7279	12.1897	11.5036	11.9718	11.6991	11.3309	13.6509	13.4239	13.4686	12.9497	12.9829	13.1987	11.8929	13.1742	13.0015	12.9131	13.0818	12.4673	0.145348	-0.337614	-2.10186	Bmp1
14.0362	14.1132	13.9941	14.0204	14.0235	14.0642	14.3633	14.2253	14.1765	13.9069	14.1228	14.3489	14.3508	14.146	14.3829	14.4127	14.2784	14.4267	14.4752	14.3041	14.3652	14.5022	14.3976	14.4991	0.14546	0.148662	2.10186	Lman2
11.7392	11.71	11.8299	12.0464	11.8349	11.5876	11.5244	11.4639	11.6921	11.5616	11.7842	11.7037	12.0694	11.4924	11.6366	11.4424	11.66	11.6835	11.8071	11.4821	11.9526	11.588	11.9286	11.5594	0.145571	-0.169658	-2.10245	Stim1
12.5416	12.4764	12.3495	11.6967	12.2316	12.08	12.8709	12.9297	12.6929	12.005	12.6567	12.554	12.5238	12.5702	12.8934	12.9257	12.725	12.9719	12.7055	12.3812	12.6757	12.5917	12.3671	13.0222	0.145573	0.388914	2.10189	Plbd2
10.5089	10.7401	10.2902	NaN	10.8098	10.5646	10.4028	NaN	10.1407	10.2657	10.6014	10.0477	10.5963	10.8951	10.3266	NaN	10.5405	10.349	10.5606	10.1774	10.4902	NaN	10.461	10.8046	0.145581	-0.291085	-2.17274	Use1
11.9988	11.9802	NaN	11.693	11.8955	12.0878	11.5793	11.6109	11.8675	11.9262	11.778	11.716	11.8977	11.9199	12.1575	NaN	11.8444	11.8185	12.1657	12.0895	12.0506	11.6828	12.201	12.1622	0.145584	-0.184745	-2.12971	Epb41l1
12.3793	12.3897	11.9476	12.3275	12.3673	11.4604	12.0383	11.764	11.7925	11.5831	11.5522	11.9601	12.4924	11.8616	11.9945	12.7657	12.1949	12.4586	12.3584	12.1473	12.4444	12.4005	12.4773	12.6384	0.145589	-0.363575	-2.10452	Creld1
9.84111	10.2971	10.6901	NaN	NaN	10.0769	9.86734	10.0215	7.83952	NaN	9.37976	8.52698	8.79059	9.23934	NaN	9.25791	8.59729	NaN	NaN	10.1088	8.04728	9.74547	8.0497	9.04495	0.145684	-1.09929	-2.21817	Phkb
18.7057	18.8026	18.7292	18.8732	18.8298	18.8087	18.8427	18.822	18.8781	18.7998	18.9744	18.8871	18.8653	19.0317	18.8382	18.6035	18.9027	18.5735	18.7824	18.89	18.9614	18.8748	18.7908	18.876	0.145685	0.0758003	2.10247	Gsn
17.6131	17.1163	17.1289	17.2738	17.7262	17.122	17.5661	18.0888	17.7027	17.5633	17.3008	17.6905	17.7223	17.1935	17.7853	17.1015	17.0329	17.5967	17.7776	17.0561	17.9591	16.7314	17.7136	17.1566	0.145706	0.321992	2.10341	Sod3
12.2163	11.1776	11.3861	12.215	11.656	11.4437	12.2689	12.1567	12.1691	11.6752	12.1286	12.2206	12.4157	11.5434	11.9255	11.6531	11.6812	12.4515	12.1655	12.148	11.6966	11.7014	11.8052	12.1025	0.145751	0.420747	2.10262	Aldh1l1
12.6151	12.6143	12.6565	12.7333	12.7492	12.5615	12.4149	12.6435	12.4808	12.699	12.2538	12.5296	12.8168	12.4629	12.7629	12.6893	12.5379	12.5718	12.3699	12.3396	12.5962	12.4911	12.6664	12.4055	0.146161	-0.151357	-2.09776	Exoc7
10.4178	10.4435	NaN	10.2702	10.4222	NaN	10.1286	NaN	8.97088	NaN	9.71706	10.1699	10.394	NaN	9.89973	10.2259	9.80689	10.1393	10.5611	NaN	10.3753	NaN	10.622	NaN	0.146184	-0.6418	-2.28492	Rnf14
11.5356	11.9504	11.9612	11.8705	12.1107	11.9254	11.5345	11.8577	11.8891	11.6978	11.5828	11.4265	11.8995	11.9989	12.0105	11.9608	11.9161	12.077	11.9795	11.8614	12.1085	11.7054	12.0091	11.8638	0.146355	-0.227591	-2.09608	Prorsd1
10.9826	11.183	11.2677	10.5895	11.4204	10.3415	10.8394	10.4852	10.9929	9.88268	9.99301	10.4653	11.2632	10.0162	10.3423	10.6271	NaN	10.8785	10.5838	9.94791	10.6902	9.90223	10.8253	10.5731	0.146399	-0.521028	-2.09536	Fgd4
11.9908	12.3763	12.1738	12.486	12.2508	12.37	12.1123	12.2366	11.6751	11.6768	12.3387	11.8926	12.3851	12.3575	11.9976	12.0177	12.5451	11.9661	12.0674	12.1229	11.9915	12.269	12.0098	12.2327	0.146605	-0.285945	-2.09389	Ocrl
14.1496	14.3589	14.4743	14.2632	14.2843	14.339	14.7778	14.3866	14.6624	14.1057	14.7699	14.6184	14.6222	14.6555	14.2595	14.4618	14.4406	14.3811	14.5985	14.443	14.4609	14.4996	14.5334	14.7384	0.146635	0.241937	2.09421	Sec11a
13.3348	13.3716	13.3426	13.6007	13.1049	13.2853	13.449	13.7416	13.4953	13.3489	13.5975	13.4794	13.7236	13.2415	13.6558	13.7195	13.2294	13.451	13.5762	13.2024	13.6444	13.8353	13.6179	13.7258	0.147091	0.178633	2.09101	Ap1m1
11.0963	11.42	11.0394	11.4437	11.7395	10.9845	11.0844	11.1893	10.8731	10.848	10.5666	11.1972	11.5438	11.2017	11.157	11.793	10.703	11.4073	11.3508	11.3686	11.2509	11.2277	11.4294	11.3884	0.147126	-0.327486	-2.0917	Notch2
11.4342	11.862	11.6391	10.8342	11.262	11.7727	11.6388	11.332	10.3782	10.0502	11.1125	10.6317	11.1007	11.9666	10.7098	11.8128	10.9843	11.4308	10.9557	11.7008	11.4265	11.6774	11.1365	11.4771	0.14714	-0.610104	-2.09033	Exoc2
11.7905	11.98	12.1658	11.7866	11.8719	12.0492	12.3082	12.0132	11.9364	12.0435	12.2862	12.1553	11.9724	12.037	11.8119	12.3359	12.1095	12.0427	11.9056	12.0163	11.9292	12.2154	11.8992	12.1797	0.147191	0.183158	2.09103	Ddx58
11.217	11.4665	11.4254	11.0334	11.3975	11.7166	12.0067	11.5626	11.6005	11.9265	11.912	11.2063	11.3978	11.8977	11.7564	11.5249	11.407	11.65	11.7448	11.6719	11.4625	11.6784	11.4416	11.6024	0.147259	0.32634	2.08834	Hnrnpa0
NaN	9.53138	9.98681	NaN	NaN	10.0893	9.16828	9.51199	8.44919	7.47055	9.5112	7.54723	NaN	9.66712	NaN	9.87454	10.0077	8.49124	NaN	9.57639	NaN	9.60536	NaN	9.26055	0.147261	-1.25941	-2.20492	Ppil4
10.9731	11.3873	11.3191	11.2667	NaN	11.2283	11.5914	11.6391	11.6118	11.7253	11.6771	10.97	11.9535	11.1054	11.5972	NaN	11.3591	11.1022	11.1119	11.5124	11.1774	11.4813	11.4026	11.383	0.147331	0.300901	2.11786	Hscb
11.9935	12.3681	12.1942	12.0083	11.8218	11.9844	11.9865	11.7553	11.6884	11.2884	12.1892	11.584	11.801	12.4881	11.8772	12.2358	12.3027	12.1723	11.7151	12.1735	12.0789	12.1647	11.9364	12.2236	0.147444	-0.313109	-2.08636	Hectd1
NaN	NaN	11.0489	10.9559	11.1343	NaN	NaN	NaN	10.3193	10.4363	NaN	10.9212	11.0706	NaN	10.7965	NaN	NaN	10.8453	10.9283	NaN	11.1344	NaN	10.3758	NaN	0.147501	-0.48743	-2.54782	Tnfaip8
10.8435	11.7111	11.5256	11.0423	11.3063	11.5779	11.2842	11.4289	10.3986	9.61966	11.1167	9.87526	10.5313	11.8431	10.4088	11.4796	11.668	9.67667	10.2642	11.7842	10.1067	11.8757	8.62241	11.1595	0.147508	-0.713875	-2.08659	Ctnna3
11.6031	11.2492	11.6585	10.6293	11.1189	10.7939	11.0386	10.9194	10.1789	NaN	10.0836	NaN	NaN	10.8041	11.0791	11.6769	10.8827	NaN	11.0922	11.094	11.1941	10.9227	11.199	11.0977	0.148021	-0.620362	-2.14966	Eif2b3
12.8946	12.9642	13.0544	12.759	12.7982	12.9607	12.8735	12.8432	12.661	12.7824	12.776	12.8141	12.823	12.6171	12.7714	13.1593	12.7054	13.0158	12.7949	12.8249	12.6915	12.9972	12.8176	12.8917	0.148034	-0.113479	-2.08311	Stxbp3
11.3355	11.6553	11.5725	11.3842	11.0925	11.5717	11.4185	11.5952	10.5705	10.889	10.8151	11.0912	11.2342	12.0763	11.5019	12.0778	11.9591	12.2168	11.7951	12.1369	11.7342	11.8705	11.3394	12.0379	0.148909	-0.372024	-2.07905	Cd248
11.9763	11.8029	11.99	11.6637	11.9818	11.9403	11.9203	11.8026	11.3429	11.5683	11.1482	11.8574	11.6331	11.6383	11.7594	11.8957	11.8276	12.0597	12.0493	12.1074	12.059	11.9399	11.7987	11.9973	0.149053	-0.285884	-2.0775	Gak
15.1983	15.4678	15.4164	15.4933	15.6306	15.6578	15.2012	15.3659	15.1623	15.61	15.0392	15.148	15.6065	15.9326	15.8606	15.5442	15.8167	15.292	15.2389	15.9791	15.779	15.7365	15.8244	15.6743	0.149107	-0.222948	-2.07669	Ldb3
12.0238	12.3859	12.2313	12.1466	12.2008	12.3207	12.3276	12.579	12.2543	12.4161	12.5974	12.2006	12.1547	12.1957	12.253	11.957	12.1578	11.7827	12.2111	12.2847	12.2165	12.4645	12.2339	12.2975	0.149112	0.17768	2.07769	Hdhd2
13.5137	13.7553	13.5427	13.3263	13.4949	12.755	13.1607	13.1998	13.1916	12.7636	12.793	13.2187	12.9586	12.4364	12.4829	13.2249	12.512	12.9576	13.2268	12.7152	13.2986	13.1814	13.0501	13.2668	0.149157	-0.343428	-2.07578	Asrgl1
13.8592	13.8905	13.7651	13.7343	13.7505	13.7053	13.7687	13.7276	13.5848	13.5264	13.6036	13.8069	13.7169	13.691	13.5961	13.5715	13.6331	13.6257	13.865	13.7548	13.7754	13.7888	13.7787	13.73	0.149161	-0.114496	-2.07599	Ddb1
10.2545	10.4769	NaN	10.8448	NaN	10.6277	11.1637	10.7115	10.5902	NaN	11.533	11.2171	10.6739	NaN	10.3204	11.1907	NaN	10.9223	11.1414	10.0847	10.9718	10.672	11.155	10.8734	0.149181	0.492098	2.1898	Tmem161a
14.2403	14.2759	14.2559	14.6038	14.1748	14.1536	14.5316	14.6189	14.5582	14.2557	14.3256	14.5202	14.7072	14.2436	14.4815	14.5413	14.6908	14.9549	14.6229	14.4403	14.7952	14.7149	14.5169	14.4893	0.149313	0.184334	2.07412	B2m
14.7934	14.2702	14.5758	14.2574	14.5152	14.1835	14.1155	14.5513	14.0361	13.9626	14.0429	14.2654	14.6335	13.818	13.9991	14.3118	14.2157	14.5261	14.4777	13.896	14.2062	14.2998	14.3376	14.6622	0.149939	-0.270293	-2.0714	Acadm
14.3186	14.1472	14.4386	14.3827	14.3248	13.9125	14.4745	14.6345	14.5746	14.3929	14.1864	14.5386	14.8775	13.775	14.3471	13.8093	14.0154	14.9817	14.8532	13.6145	14.5671	13.8549	14.5376	14.0943	0.149953	0.212838	2.07076	Mfap5
9.98247	NaN	10.151	10.5381	10.4582	10.2027	10.9844	NaN	10.7762	11.3332	10.003	10.807	11.0273	10.6322	11.2954	NaN	10.5543	NaN	10.7442	10.6791	11.2829	10.6206	NaN	10.6063	0.150118	0.514245	2.13453	Sdf2
10.8385	10.9136	11.0358	9.84443	10.9768	10.4487	NaN	10.661	9.8387	9.37054	10.5761	9.71787	10.4122	10.3942	10.2429	NaN	9.93982	NaN	10.842	10.7583	10.6876	10.5854	10.657	NaN	0.150222	-0.643452	-2.09691	Tmod2
12.7329	12.6917	12.8784	12.5046	12.489	12.5031	12.3879	12.6958	12.1252	12.1139	12.5957	12.4292	12.9088	12.3988	12.4057	12.6748	12.4431	12.9172	12.6887	12.7659	12.4445	12.7996	12.7635	12.9697	0.150634	-0.241995	-2.06635	Atad3
13.3819	13.929	13.7062	13.5051	13.2281	13.6211	14.0463	13.8731	13.525	13.6096	13.9424	14.0891	13.5429	13.7728	13.4687	14.0212	13.7481	13.6616	13.7328	13.8173	13.446	14.0454	13.5116	13.9343	0.150928	0.285683	2.06466	Picalm
10.8201	10.7668	10.761	10.7592	10.8556	10.6151	10.6091	10.8258	10.3408	10.3358	10.8052	10.4856	11.0191	10.8485	10.798	10.8797	10.6496	10.8942	10.6097	11.4844	10.6802	10.0131	10.7418	10.6581	0.151104	-0.195919	-2.06342	Psmd10
12.0012	12.4818	12.2314	12.0678	11.9568	12.1032	11.9578	11.8503	11.5941	10.4562	11.8861	11.9793	11.618	12.0512	11.6988	12.2348	11.8478	11.0041	11.5678	11.7986	11.1496	12.2838	11.1297	11.9891	0.151412	-0.519737	-2.06154	Ctnnal1
11.8871	12.5163	12.4801	12.2945	12.4407	12.4889	12.4481	13.0765	12.7718	13.0387	12.1645	12.7543	11.9436	11.7866	11.922	12.2536	12.1588	11.4732	12.293	12.34	11.9737	12.2691	12.0009	12.1485	0.151503	0.357687	2.06076	Dpysl5
12.4358	12.7946	12.6371	12.6248	12.3836	12.4245	12.4665	12.5426	11.9544	12.0714	12.5709	12.099	12.409	12.5705	12.4783	12.8772	12.4201	12.4112	12.5538	12.3479	12.5994	12.4844	12.4446	12.6023	0.151654	-0.265917	-2.05964	Fyco1
10.4792	10.6351	10.9893	10.623	10.6622	11.254	10.9063	11.4063	10.5878	11.3667	11.412	11.1928	11.5049	11.6024	11.2549	11.2634	11.3632	11.0316	10.9607	11.0983	10.9278	11.2877	10.9321	11.1119	0.151711	0.371504	2.05891	Nfu1
11.6913	12.3616	11.8433	11.6416	11.6653	12.3847	12.3042	12.5761	12.1561	12.4225	12.1272	12.0376	12.3615	12.3288	12.3641	11.9991	12.2027	12.2136	11.7011	12.2917	12.0552	11.8734	12.029	12.0118	0.151865	0.339344	2.05719	Akr1b7
12.0379	12.3384	12.2483	12.135	12.0388	12.4254	11.9512	12.1461	11.9481	11.8516	12.1763	12.1072	12.176	12.2627	12.2739	11.9346	12.4705	11.7213	12.1439	11.9584	12.2585	12.2062	12.2926	12.1021	0.15188	-0.173896	-2.05749	Tmem11
13.2875	12.241	12.658	13.1732	12.8119	13.0784	13.4217	12.9983	13.2681	13.0953	13.2963	13.2676	12.0877	12.6898	12.1709	12.4332	12.7057	11.6366	13.2524	13.1836	13.1523	13.0372	12.5634	13.0149	0.152804	0.349574	2.05382	Hapln4
16.8193	17.7261	17.5392	16.9953	17.099	17.2191	17.1907	16.8908	16.4882	16.7137	17.1416	16.7985	17.0552	17.3297	16.7813	17.6381	17.5249	16.8612	16.7332	17.2032	16.9778	17.3449	16.7935	17.1678	0.152933	-0.362436	-2.05285	Ywhaz
12.5256	12.9683	11.9656	12.7135	12.7505	12.5095	12.0502	12.6753	11.467	11.1203	NaN	12.403	11.915	12.4599	11.69	12.9125	12.7771	12.6777	12.2702	12.4816	12.0007	12.2855	12.6143	12.7263	0.153004	-0.629035	-2.07969	Trappc4
11.943	11.5385	11.4476	11.4062	11.9196	11.6143	11.6205	11.1165	11.3953	11.5935	11.4201	10.9961	12.5771	12.4826	12.6071	12.6052	11.6604	12.5263	11.771	11.7183	12.2036	11.8857	12.1554	11.3395	0.153043	-0.287875	-2.05025	Col5a2
15.5324	15.7372	15.7463	15.5544	15.745	15.8441	15.6731	15.6066	15.4233	15.3803	15.6305	15.5868	15.7824	15.8551	15.7517	15.7597	15.7574	15.6273	15.6934	15.835	15.7087	15.8888	15.8083	15.7385	0.153053	-0.143133	-2.04908	Esyt1
NaN	NaN	9.8033	11.1237	9.95122	9.72653	10.4914	10.4607	11.3538	12.2944	10.5394	11.8225	10.4047	9.38695	10.7588	NaN	9.42645	9.52583	11.4337	9.57915	NaN	9.24101	10.4081	NaN	0.15306	1.00917	2.11486	Trmt61a
14.0533	13.94	13.5415	14.0871	14.0301	13.6526	13.7541	13.8308	13.8061	13.4738	13.4957	13.5101	14.6587	14.6588	14.5611	14.5208	14.3706	14.8601	13.7305	14.128	14.3807	14.1955	14.2336	14.1871	0.153071	-0.238985	-2.0507	Htra3
11.9416	11.8177	12.2058	11.8903	12.1761	12.1607	12.1368	12.3436	12.247	12.1784	12.0314	12.2626	12.1742	12.373	12.2899	12.4412	12.1356	12.3711	12.4385	12.1643	12.3158	12.4596	12.3496	12.438	0.153072	0.167916	2.0497	Golgb1
11.9627	11.817	12.4304	11.5109	11.7318	NaN	12.2218	12.6812	12.0218	12.546	12.1512	12.0379	12.7138	NaN	12.3454	12.6058	NaN	11.8257	11.884	12.2386	11.9181	12.4097	12.145	12.1409	0.153152	0.386083	2.07686	Ube4a
11.9103	11.8861	11.8142	11.9997	12.2407	12.0463	11.6636	11.8743	11.7618	11.9301	11.336	11.9484	11.8415	11.7467	11.2712	12.2891	11.8102	12.0228	11.5831	11.6627	12.2089	11.346	11.9554	11.9279	0.153186	-0.230539	-2.04817	Pfdn6
11.7484	12.8399	12.5794	12.6514	12.7156	13.1392	13.147	12.5426	13.2367	13.2214	13.1507	13.0489	13.2519	13.0575	13.1711	12.5672	13.4042	12.2259	13.0908	13.0885	12.8418	13.0336	12.8776	12.7653	0.155028	0.445551	2.04071	Gnb4
NaN	10.5981	10.6918	NaN	NaN	10.8177	10.8274	11.2489	NaN	NaN	11.4188	NaN	NaN	11.079	NaN	11.03	11.3224	9.41777	NaN	10.8964	NaN	11.5425	NaN	11.5344	0.155097	0.462486	2.47409	Mink1
17.573	17.5131	17.5605	17.8673	17.6968	17.3334	17.6848	17.6321	17.6615	17.9564	17.8081	17.9764	17.8324	17.6275	17.9234	17.9474	17.5035	18.6041	18.0537	17.3534	18.1164	17.9776	18.0927	18.0495	0.155134	0.195866	2.04074	Col1a1
11.1792	11.3048	11.3	11.4351	10.9927	11.6751	11.6775	11.3927	12.079	11.463	11.3318	11.7578	11.4294	11.3205	11.172	11.3466	11.3199	11.3689	11.6938	11.2957	11.6027	11.1731	11.7782	11.8738	0.155202	0.302484	2.04081	Nup133
11.5066	NaN	10.4879	11.304	11.6208	NaN	NaN	NaN	10.4272	10.4088	NaN	10.6901	11.2342	NaN	10.7253	NaN	NaN	11.6453	10.6511	NaN	11.1114	10.6175	11.4007	10.5261	0.155465	-0.721066	-2.31026	Agpat4
10.0852	9.7178	NaN	NaN	9.96597	10.6524	10.3218	10.0925	10.7861	10.7288	10.6815	10.6732	10.5069	10.3846	10.6178	10.028	10.9471	10.0972	10.7291	10.5438	9.99314	9.95054	10.3059	NaN	0.155507	0.441999	2.09982	Eny2
13.6303	13.1462	13.3012	13.2517	13.2151	12.466	12.7418	13.0376	12.8357	12.4761	12.597	13.074	12.8254	12.2148	12.4139	13.1499	12.4176	13.6247	12.8757	12.5057	13.1262	12.5856	13.2704	13.1274	0.155629	-0.374715	-2.03622	Lsm3
14.8044	14.9455	15.0118	15.0211	14.9813	14.9591	14.9408	15.0152	14.7214	14.8263	14.7855	14.703	14.7075	14.9196	14.6613	14.9205	14.8607	14.6209	14.6662	14.8268	14.7838	14.8799	14.8589	14.8329	0.155979	-0.12181	-2.03457	Ugp2
14.095	14.2277	14.1663	13.9917	14.1578	14.0043	14.0961	13.9841	13.6387	13.5753	14.2215	13.7369	13.9032	14.073	13.7953	14.4991	14.1204	14.1357	14.1245	13.9304	14.0259	14.1385	14.0868	14.1845	0.156743	-0.231711	-2.03156	Pa2g4
12.2183	12.2449	12.231	12.1897	12.0725	12.2037	12.1414	11.9216	11.8895	11.974	12.2053	12.2255	12.0316	11.8906	12.096	12.4128	12.1965	12.1485	12.2176	12.1926	11.9085	12.4703	11.9733	12.3717	0.156787	-0.133788	-2.03091	Itsn2
11.5647	9.94078	10.9788	11.1186	11.2831	10.4616	10.596	10.5074	10.3073	10.3956	10.3366	10.1636	10.6984	10.6936	10.9359	NaN	10.4758	11.2598	10.8712	10.8975	11.1773	10.6473	10.9344	10.4795	0.156978	-0.506828	-2.02929	Eef1e1
10.5073	11.1232	10.6937	11.4078	11.5473	11.8129	11.8832	11.2854	11.5331	11.3048	12.1587	12.1008	11.6731	11.1574	11.3059	10.9518	11.373	10.3884	11.8132	12.6868	12.0596	11.807	11.9518	10.9088	0.15698	0.528979	2.02893	Gmpr
12.45	12.5224	12.6379	12.4824	12.5842	12.3742	12.5869	12.5644	12.726	12.4767	12.669	12.6854	12.427	12.1585	12.2558	12.1449	12.2821	11.8803	12.6569	12.4776	12.251	12.2154	12.3301	12.3577	0.157032	0.109566	2.02949	Kidins220
11.763	11.819	11.8109	11.8881	11.9577	11.8667	11.9318	12.3899	11.8984	12.0988	11.7883	12.1058	11.7608	11.5586	11.9502	11.5875	11.4283	12.4021	11.9045	11.8622	12.1977	11.94	12.2031	12.4639	0.157245	0.184592	2.02778	Dab2
15.4496	16.4794	16.475	15.4586	15.5526	15.8505	16.2032	15.9642	13.7776	14.0238	15.4108	13.8145	14.4988	16.154	14.2287	16.6698	16.2089	15.4364	15.3674	15.8849	14.1804	16.375	14.2059	16.4347	0.157285	-1.01193	-2.02727	Arl6ip5
11.7603	11.7052	11.9366	11.8115	12.062	11.1755	11.369	11.7112	11.6376	10.9437	11.4992	11.2168	10.7743	11.1146	11.4082	12.0276	10.6365	12.0204	11.1116	10.6458	11.8114	10.9145	11.9962	11.8057	0.157495	-0.345585	-2.02528	Mtmr9
9.74509	NaN	NaN	NaN	10.0173	10.2172	10.4102	NaN	10.1336	10.3024	NaN	10.5604	10.4953	NaN	10.8111	9.83294	9.14766	10.2543	10.9286	10.1612	9.94256	NaN	10.4484	NaN	0.157532	0.358449	2.2939	Bloc1s5
12.9275	13.0838	12.9169	13.1461	13.111	13.0426	12.9018	12.8895	13.0729	12.8389	12.993	12.8966	13.0182	13.0538	13.1012	12.9458	13.0895	13.1546	13.1388	13.0483	13.1514	13.1059	12.9676	12.9648	0.158044	-0.105879	-2.0227	Mat2a
13.0978	13.1462	13.1719	13.055	12.9282	13.3576	13.455	13.2534	13.3722	13.0533	13.2874	13.307	13.4575	13.8498	13.9377	13.6024	13.5537	14.0336	13.6821	13.5332	13.7565	13.9382	13.839	14.0173	0.158754	0.161884	2.01964	P4ha1
12.2233	12.6022	12.1939	12.6469	12.6572	12.6278	11.9894	12.1068	12.4141	12.4797	11.6576	12.3927	12.7642	12.2541	12.8738	12.6986	12.6622	12.6853	12.659	12.2352	12.8961	12.7665	12.7422	12.73	0.159034	-0.31846	-2.01802	Sulf2
NaN	NaN	7.90121	9.92726	9.90099	NaN	NaN	NaN	11.414	11.4009	NaN	10.4	9.49199	7.4121	9.14953	8.21255	8.30717	9.53794	11.0959	7.57304	10.7723	NaN	10.4903	NaN	0.159457	1.82845	2.43675	Gipc2
10.4445	NaN	10.8156	10.7717	10.881	11.2701	11.1847	10.9082	11.222	11.3217	10.8875	11.2977	11.326	11.6338	11.2134	NaN	11.1794	11.0185	11.1701	11.2442	10.9961	11.255	10.9871	10.9926	0.159565	0.30037	2.03965	Ltn1
13.3454	13.8691	13.7708	13.5295	13.6583	13.8009	13.4894	13.6623	13.4015	13.3822	13.5383	13.3936	13.454	13.7476	13.812	13.8244	13.6689	13.7856	13.3474	13.6907	13.4736	13.6981	13.6797	13.7259	0.159567	-0.184434	-2.01338	Synm
13.6004	13.8824	13.6516	13.1353	13.5894	13.7473	13.5773	13.5071	13.2389	13.319	13.3296	13.1621	13.1217	13.2362	13.2407	13.8012	13.3057	13.2374	12.9372	13.319	12.9357	13.5276	13.2285	13.4507	0.159599	-0.245402	-2.01394	Rdx
14.5008	14.5571	14.5672	14.2973	14.3712	14.8533	14.4616	14.5423	14.1383	14.1581	14.3915	13.7901	14.3208	14.4596	14.3286	14.355	14.5717	13.9948	14.1332	14.3879	14.0999	14.6437	14.1351	14.5734	0.159637	-0.277472	-2.01426	Fam162a
NaN	10.267	10.0843	10.6919	9.73413	9.7527	9.90935	9.88295	9.60394	9.53271	9.5993	9.90829	9.86571	9.86821	9.92824	10.2115	9.7053	10.99	10.225	10.0563	10.2342	10.4553	10.5224	9.04225	0.159733	-0.366577	-2.04137	Fam107b
11.8227	11.8826	11.1255	11.9593	11.1162	11.2291	10.8437	11.3758	11.1545	11.3033	11.259	10.9486	11.8236	11.904	11.5771	12.0523	11.6093	11.366	11.5186	11.3871	11.422	11.4131	11.5752	11.7277	0.159754	-0.375064	-2.0143	Ly75
12.3645	12.5725	12.796	12.515	12.4361	12.6102	12.8468	12.7628	12.5646	12.5787	12.881	12.6575	12.2482	12.548	12.1509	12.0901	12.2726	12.1267	12.8667	12.4896	12.423	12.4367	12.2491	12.4651	0.160187	0.166161	2.01037	Pkp4
12.368	12.5441	12.573	12.5298	12.3629	13.0201	12.4218	12.9068	12.728	13.1287	12.8653	13.0756	12.4	12.2388	11.7145	11.7093	12.3132	12.0468	12.1158	12.2859	12.3719	12.4513	12.0877	12.8576	0.161287	0.288037	2.00579	Eif5a
13.7992	13.6317	13.9988	13.6932	13.8085	13.5286	13.5691	13.7499	13.2391	13.3232	13.7094	13.5786	13.6847	14.09	13.8686	14.1921	13.8163	14.3545	13.9776	14.0399	14.1027	14.1205	13.9697	13.8925	0.161656	-0.215125	-2.00456	Fau
13.7837	13.897	13.9127	13.8839	13.7788	13.8711	14.0591	14.1766	13.941	13.7847	13.8623	14.0806	13.9686	14.0894	13.8707	14.1514	14.053	13.9649	14.0669	13.9676	14.0032	14.2094	14.08	14.168	0.161975	0.129552	2.00267	Copb2
11.1364	11.3761	11.4787	10.8136	10.7383	11.8106	11.8964	11.3648	11.4613	11.3777	11.7456	11.842	NaN	11.434	10.5909	11.0865	11.2689	10.9153	11.7998	10.8429	11.3359	11.2754	11.1917	11.2058	0.162039	0.389046	2.00079	S100a10
13.008	13.2622	13.1026	13.2252	13.1964	13.1154	13.1285	13.0865	13.0304	13.096	13.0597	12.9865	13.266	13.2877	13.5457	13.428	13.3291	13.5298	13.2855	13.3488	13.4977	13.426	13.4245	13.1839	0.162086	-0.0870296	-1.99972	Srm
12.8183	13.2839	13.2628	13.3005	13.2404	13.5776	13.3933	13.4976	13.5181	13.4371	13.6199	13.3193	13.2389	13.3377	13.3475	13.0335	13.2616	13.0247	13.2431	13.4185	13.1425	13.3325	13.3333	13.3671	0.162148	0.216932	2.00088	Cops2
11.5138	11.5859	11.4359	11.8735	11.6628	11.5357	11.7808	11.5569	12.2361	11.8574	11.8745	11.6673	11.8801	11.6301	11.9253	11.5005	11.7066	11.8296	11.8837	12.1117	11.9961	11.6055	12.0415	11.7362	0.162165	0.227571	1.99986	Ccdc47
10.9306	10.9387	11.4166	11.3499	10.3303	11.5927	11.5524	11.5203	11.5986	11.756	11.2406	11.3223	10.9064	11.2134	12.4637	11.9665	11.2222	11.5212	11.4956	11.2303	11.1047	11.4591	11.6311	11.9123	0.162204	0.405215	2.00157	Qsox2
10.3553	NaN	NaN	10.5273	10.6361	NaN	NaN	NaN	9.95575	9.81867	NaN	10.3817	10.4258	NaN	10.3075	NaN	NaN	11.3714	10.2934	NaN	10.2364	NaN	10.5261	NaN	0.162217	-0.454222	-2.41358	Pde1a
15.4165	15.0456	15.1534	15.1928	15.2326	15.0541	15.149	15.4413	15.369	15.2721	15.2895	15.445	15.6255	14.8385	15.1717	15.0066	15.072	15.2171	15.4653	15.1511	15.2495	15.1871	15.2103	15.3365	0.1623	0.145168	1.99816	Hadh
11.9638	12.0365	12.0915	11.8802	12.0671	12.1246	11.9932	12.4065	12.1879	12.3145	12.9666	12.0659	12.0246	12.4723	12.5717	11.978	12.0034	12.3261	12.5306	12.4836	12.9683	12.7626	12.3495	12.7614	0.162363	0.295173	1.99728	Aldh1a1
12.2391	11.9566	11.9821	12.3255	12.304	12.1183	12.2065	12.089	12.3652	12.568	12.3811	12.4818	12.0812	12.0776	12.2884	12.2062	12.0906	12.3187	12.1615	11.8566	12.2164	11.9648	12.2132	12.0074	0.162368	0.194321	1.99835	Impdh2
12.2525	13.2833	12.951	12.4441	13.0249	13.3093	13.4538	13.7493	13.0072	13.2419	13.3457	13.0143	13.9026	13.6226	14.0293	13.8839	13.2982	14.2831	13.997	13.8908	14.1476	14.1754	13.9429	14.4778	0.162423	0.424508	1.99748	Ltbp2
NaN	10.3456	NaN	NaN	8.70332	10.0236	10.7369	11.0224	NaN	NaN	10.9877	NaN	NaN	10.698	NaN	NaN	10.3715	8.12486	NaN	10.3568	9.19163	10.5193	NaN	10.4087	0.163148	1.22482	2.39967	Tnip2
11.1745	11.4733	10.9515	11.3708	10.9179	11.3144	11.4385	11.6639	11.6732	11.5889	11.1	11.3059	11.4829	10.982	11.3265	10.7788	11.1042	11.2415	11.6386	11.2573	11.3522	10.8843	11.1488	11.036	0.163199	0.261334	1.992	Erbin
10.5411	10.23	10.2299	11.0683	10.5552	NaN	10.3375	10.3867	9.81324	9.94999	9.56651	10.4817	9.86459	8.6889	9.32449	10.4037	NaN	11.0435	10.2845	9.54374	10.5639	9.76375	9.97963	10.0274	0.163213	-0.435638	-2.0184	Cnksr3
11.0748	10.9852	10.7182	10.8383	11.2077	10.7172	10.7904	11.44	11.223	11.0876	11.0998	11.5139	11.0242	10.9704	10.7118	10.9082	10.9415	11.0399	11.4056	10.63	10.8485	11.0074	10.6781	11.492	0.163293	0.268887	1.99267	Cdc42ep5
12.8647	12.6711	12.8176	12.9069	12.9289	11.6302	12.2564	12.3508	12.1473	12.259	11.5107	12.3803	12.6602	NaN	11.9244	13.1469	11.9609	12.3881	12.5076	NaN	12.4679	12.2331	12.103	12.4856	0.163336	-0.485809	-1.99302	Myo5c
15.0998	15.1326	15.1329	15.1856	15.0911	15.2022	15.1404	15.0617	15.1445	14.9967	15.0625	15.0898	15.1184	15.2315	15.0561	15.1027	15.2472	14.7715	15.0299	15.1302	15.039	15.1157	15.1007	14.9531	0.163361	-0.0581215	-1.9933	Utrn
NaN	10.4615	10.9835	10.2766	NaN	11.0772	11.0629	10.9329	NaN	11.0138	11.2086	11.1758	11.1434	11.0225	11.5975	10.8172	11.1277	NaN	NaN	11.1769	11.1957	10.6535	NaN	11.0737	0.163755	0.379121	2.0922	Ccdc25
11.111	11.4809	11.669	11.3564	11.1268	11.4438	11.9199	11.3424	11.8613	11.2961	11.7952	11.6482	11.68	11.362	10.98	11.0418	11.2154	11.1226	11.5922	11.4107	11.3724	11.5378	11.0386	11.5551	0.163974	0.279205	1.98819	Seh1l
12.247	12.8605	12.7725	12.0704	12.056	12.1341	12.1355	12.3676	11.3635	11.3493	12.2381	11.9	12.1906	12.7008	12.1481	12.4642	12.1435	12.6654	12.0388	12.405	11.9547	11.9936	11.983	12.3273	0.164336	-0.464435	-1.98646	Wasl
14.0226	13.8918	13.925	14.0041	14.079	13.9295	14.3682	14.2147	14.1726	13.7362	14.1768	14.3455	14.042	13.8715	14.11	14.0186	14.0091	14.3356	14.2859	13.8549	14.0566	14.1288	14.1991	14.2562	0.164678	0.193696	1.98481	Sfpq
11.6083	11.6351	11.8911	12.13	11.8151	11.5369	11.9749	12.0748	12.2629	11.5685	12.1859	12.1797	11.6255	11.481	11.5485	11.5084	12.2566	11.9816	11.577	11.7035	11.5487	11.9669	11.9051	11.9732	0.165093	0.271707	1.9829	Tap2
12.9788	12.9148	13.088	13.0521	12.9864	12.6079	13.1744	12.8211	13.2485	13.0075	13.343	13.3321	12.9326	13.0391	13.1375	12.8217	12.7676	13.2123	13.0873	12.8694	13.1434	12.9392	13.0847	13.0188	0.165476	0.216431	1.9809	Sf3a3
12.355	12.4067	12.177	12.4806	12.2675	12.3498	12.7192	12.729	12.278	12.3749	12.9676	12.378	12.9611	12.6532	12.8682	12.4963	12.7939	12.9884	12.7694	12.5714	12.8829	12.9939	12.7676	13.111	0.165482	0.235032	1.9815	Scamp2
11.4573	11.4331	11.7043	11.4756	11.7373	11.6339	11.6467	11.786	11.7241	11.6988	11.8033	11.5647	11.5104	11.5373	11.3855	11.6105	11.7651	11.6409	11.612	11.6882	11.6166	11.7088	11.7182	11.7786	0.165637	0.130364	1.97964	Ckap5
11.7676	12.3022	12.665	11.8861	11.9377	11.6113	12.5409	12.5526	12.083	12.0176	12.7937	12.5801	12.27	12.6007	12.5938	12.2569	12.824	12.7131	12.7142	12.5437	12.4771	12.5968	12.3684	12.9486	0.165664	0.399661	1.97913	Rftn1
14.4386	14.1487	14.139	14.0191	14.1119	14.0028	14.1036	13.8259	14.1069	13.7717	13.6389	14.1348	14.0984	14.0267	14.2725	14.5873	14.1073	14.8452	14.4744	14.3087	14.4644	14.2813	14.9675	14.3835	0.165747	-0.21304	-1.97964	Rps25
14.0929	13.9887	14.0385	13.9439	14.0609	14.0802	14.328	14.2565	14.117	13.9438	14.1698	14.0963	13.7369	13.8215	13.6113	13.9105	14.0866	13.494	14.0985	13.9656	13.941	13.8102	13.9652	14.0436	0.16656	0.117689	1.97598	Sorbs1
12.6038	12.8288	13.0962	12.6786	12.6268	13.1178	13.3756	13.0222	12.9613	12.8766	12.9981	13.1213	12.925	12.7294	12.7903	12.7965	12.2695	12.7755	13.0267	12.6856	13.0384	12.9506	13.053	13.3991	0.166892	0.233856	1.97432	Slc12a4
10.6725	NaN	NaN	10.5447	NaN	9.99063	10.1921	9.88274	9.13486	9.77221	10.272	9.66555	10.2911	10.1594	9.98469	NaN	10.3212	9.86915	9.62667	10.0207	9.80533	10.4674	NaN	10.3238	0.167155	-0.582717	-2.07417	Hax1
11.7615	12.4417	12.2917	12.2548	12.2688	12.3906	12.5108	12.4604	12.487	12.2221	12.5695	12.4696	12.5327	12.7163	12.6435	12.5605	12.5063	12.4534	12.6319	12.6263	12.5339	12.6916	12.5869	12.8628	0.167176	0.218376	1.97274	Sec23ip
12.7391	11.7101	11.8722	12.611	12.501	11.6324	12.2528	12.5188	12.917	13.249	12.1964	13.2188	11.9904	11.6087	12.6197	11.6265	11.8302	12.2215	12.2425	11.2114	12.628	12.3101	12.2095	12.4568	0.167356	0.547844	1.97142	Ybx1
12.5974	12.6364	12.3965	12.3259	12.4683	11.9976	12.2382	12.0298	12.0723	12.4229	12.2182	12.134	12.237	12.5213	12.4042	12.4713	12.3574	12.5403	12.2076	12.3156	12.46	12.411	12.5495	12.329	0.167418	-0.217778	-1.96949	Dpp3
17.1582	17.4791	17.2654	17.3823	17.4472	17.5447	16.9918	17.4396	17.0788	17.4413	17.1076	16.9699	17.2144	17.3981	17.2353	17.1918	17.2819	16.9673	16.9809	17.5047	17.2788	17.4409	17.2643	17.2857	0.167425	-0.207986	-1.9708	Sh3bgrl
9.49029	10.2371	10.2653	9.6981	10.271	9.93236	10.7551	10.0815	10.267	9.96812	11.5537	10.4971	9.38621	9.87122	NaN	10.2816	9.75903	10.593	10.1439	9.91771	10.5193	10.0561	10.1564	10.5741	0.167505	0.53807	1.96957	Sgpl1
13.765	14.0969	13.9871	14.0471	13.9099	14.1133	14.2688	13.9901	14.1078	14.057	14.1002	14.1883	14.169	14.2097	14.3626	14.0186	14.2317	14.1543	14.2658	14.1426	14.1672	14.1846	14.1971	14.061	0.167599	0.132153	1.96964	Dnpep
16.1893	15.9404	16.124	16.1168	15.8889	16.1388	16.066	16.3601	16.3049	16.1027	16.1013	16.5321	16.6624	15.6194	15.9756	15.5591	15.93	15.9167	15.9895	15.7646	15.8512	15.9724	15.8218	16.2689	0.167631	0.178148	1.96817	Eci1
11.956	12.4742	11.9784	12.0149	11.8969	12.2124	12.0995	12.0269	11.4295	11.7275	11.6784	11.9627	12.081	12.1871	12.4199	12.2107	12.2633	11.7193	11.7831	11.9642	11.8662	11.7444	11.9847	12.0626	0.168252	-0.268043	-1.96493	Mpv17
11.9842	11.9659	12.2483	11.8656	11.9857	11.8522	11.9007	11.8376	11.9126	11.6771	11.7795	11.9517	11.8895	11.7267	11.8734	12.3042	12.015	12.2021	12.1246	11.8711	11.9857	12.0123	11.8835	12.2536	0.168267	-0.14046	-1.96593	Prpf6
14.8774	14.8424	14.7994	14.715	14.9239	14.8744	15.0266	14.984	14.9947	14.721	14.9594	14.9934	15.0432	14.8809	15.0248	14.9287	14.9116	15.2253	15.0199	14.9628	14.9167	14.8422	15.0758	15.1057	0.168272	0.107788	1.96541	Lrp1
11.7122	11.3863	11.0057	11.2877	10.9922	11.2919	10.8371	10.9664	10.6238	9.60291	11.5312	10.8141	11.0127	10.5678	10.8945	11.3295	11.0822	11.1251	11.1389	NaN	10.7102	10.6758	11.0041	10.6714	0.168614	-0.55007	-1.96354	Pnpt1
12.7956	11.999	11.3544	12.5452	12.3159	11.1612	11.0994	NaN	11.8065	10.8014	11.3822	NaN	12.2193	NaN	10.7607	12.9511	10.7609	13.2141	11.9379	NaN	12.3234	10.9159	12.441	11.563	0.168873	-0.75619	-2.01856	Rpl13a
11.5797	10.3117	11.101	11.1525	11.1058	NaN	10.4212	NaN	10.6142	NaN	9.74616	10.8461	10.993	NaN	9.84431	10.9144	NaN	11.2427	10.8897	NaN	10.6367	10.3663	11.1737	11.1001	0.168922	-0.643237	-2.0615	Ctdsp1
13.6306	14.1921	13.9821	13.9504	13.7452	13.9097	14.1678	14.148	14.1157	14.1743	13.8386	14.0848	13.7561	14.0792	14.3532	14.4873	14.0172	14.157	13.9499	14.2376	13.94	14.365	14.1687	14.2845	0.169054	0.186536	1.9605	Fkbp7
13.324	13.5398	13.7117	13.6007	13.8355	13.4316	13.4759	13.9922	13.7714	13.8976	13.873	13.6853	13.6065	13.8843	13.577	13.3194	13.9144	13.96	13.6674	13.715	13.7602	13.9617	13.9898	14.0873	0.169587	0.208668	1.95721	Dbn1
12.7628	12.5243	12.2993	12.4962	12.7824	12.4959	12.8956	12.8718	12.6483	12.6383	12.5597	12.8842	12.6211	12.4706	12.6352	12.7506	12.4335	12.7975	12.8583	12.6366	13.0041	12.6567	12.8757	12.887	0.169614	0.189484	1.95761	Atp6v0a1
12.2725	12.5205	12.3765	12.3283	12.4659	12.7213	12.6328	12.7816	12.5919	12.4163	12.6492	12.5743	12.5627	12.4607	12.4818	12.3557	12.6663	12.7165	12.5923	12.4221	12.5526	12.5269	12.5679	12.625	0.169631	0.160202	1.95683	Snx1
18.3513	18.5604	18.6331	18.6833	18.8188	18.6396	18.6972	18.6555	18.6688	18.7433	18.9725	19.0317	18.0434	18.0596	18.1562	18.6616	18.4248	18.7154	18.3233	17.8791	18.4512	18.3604	18.3265	18.7215	0.169691	0.180436	1.95783	Col1a2
11.9923	11.5815	NaN	11.0601	11.5902	10.982	10.6291	10.5158	11.0517	10.7455	11.5768	NaN	NaN	10.5836	10.7434	11.4477	10.6877	11.6852	11.112	11.3131	10.5642	NaN	11.4118	12.0081	0.170007	-0.53747	-2.01174	Kbtbd3
12.308	11.8727	11.9102	12.1395	12.272	11.9653	11.6187	11.9118	12.0695	11.8008	11.6417	12.0931	11.9941	11.4838	11.4165	11.62	11.1575	12.1608	11.8864	11.7635	11.887	11.4712	12.2254	11.8685	0.170041	-0.222013	-1.95338	Plcg1
15.5786	15.5503	15.4569	15.5671	15.5673	15.598	15.8226	15.6986	15.6727	15.5056	15.5119	15.8484	15.5566	15.5375	15.5862	15.5363	15.6225	15.6701	15.6317	15.6853	15.6865	15.5943	15.8395	15.5929	0.170056	0.123603	1.95392	Vat1
15.4164	15.3769	15.1494	15.0871	15.4245	15.0471	15.5721	15.3347	15.4277	15.3458	15.2681	15.7129	14.6895	14.2814	14.5056	15.0119	14.7187	14.5829	15.2904	14.9015	15.042	14.9808	15.0075	15.0223	0.170069	0.193318	1.95418	Abi3bp
13.0706	13.1422	13.1924	12.8765	12.8337	13.0557	12.9301	12.9458	12.3129	12.329	13.1303	12.7504	12.9375	13.1703	12.885	13.2949	12.8439	12.6672	12.8513	13.0499	12.7	13.1966	13.0002	13.4238	0.170143	-0.295408	-1.9544	Psma4
NaN	NaN	11.025	11.3495	NaN	10.5937	10.3152	10.7733	10.832	10.0611	NaN	10.2384	10.3621	11.0916	10.9742	11.351	9.82564	10.4069	10.4214	9.64629	12.0501	10.2814	12.1388	10.9585	0.170168	-0.545397	-2.10953	Myl7
17.0689	17.1043	17.2324	17.1012	17.1006	17.1236	17.3098	17.27	17.2159	17.0099	17.3722	17.2059	17.263	17.4633	17.6444	17.5087	17.3062	17.7797	17.6245	17.4363	17.6677	17.6604	17.6434	17.5414	0.170383	0.108786	1.94775	P4hb
11.1438	11.4017	11.3084	11.6134	11.5507	10.7073	10.7731	11.4623	10.9343	10.6624	10.8456	10.9818	11.2225	11.1773	10.8839	11.9525	11.5661	11.4751	11.3647	11.1756	11.4101	10.5824	11.5641	11.4222	0.170475	-0.344323	-1.95079	Ttc39b
11.3669	11.2649	11.6932	11.2463	11.2479	11.7899	11.2199	11.5255	10.8538	11.157	11.2034	11.0923	11.5241	11.8921	11.5461	11.5385	11.6771	11.3726	11.6651	11.5728	11.5352	11.291	11.614	11.422	0.170488	-0.259547	-1.94777	Ctif
16.3013	15.0283	16.0676	15.7545	15.2315	15.2137	16.5921	15.5966	16.4041	15.3034	16.8743	16.8542	15.4722	15.9742	15.9101	15.4632	16.63	16.6118	16.45	15.5528	15.7127	15.5629	15.9836	16.3563	0.170523	0.6713	1.94812	Col14a1
NaN	10.6192	10.7844	10.3905	NaN	10.7875	11.1616	10.8853	10.7655	10.5626	11.2543	11.0799	10.737	10.9382	11.2324	11.1228	10.6909	10.4326	11.0042	10.17	10.4407	11.6209	NaN	11.0141	0.170591	0.306151	2.00488	Arhgef6
11.8543	11.8416	12.0026	11.7859	11.9614	11.5884	11.8952	11.8631	12.4889	11.8261	12.119	12.3216	11.9799	11.6668	11.3612	11.7504	11.3684	11.9832	12.3782	11.4396	11.9669	11.686	12.0067	11.8894	0.170621	0.246596	1.94921	Adamtsl4
11.2279	11.9919	11.2201	11.2638	11.8434	11.018	11.2351	11.0807	10.8562	10.9214	11.121	11.304	11.1923	11.0329	10.8168	12.1036	11.3452	11.9057	11.4855	11.5541	11.351	11.6696	11.6728	11.5575	0.170626	-0.34112	-1.94823	Bzw1
12.7302	12.2611	12.0869	12.4765	12.8924	12.044	11.6504	12.0636	12.2461	12.2211	11.9564	12.3232	12.359	11.3144	12.2741	13.0412	12.1012	12.8729	12.3827	12.05	12.5942	12.0812	12.6506	11.9965	0.170646	-0.33838	-1.94631	Ppp2r2a
12.3149	12.3049	12.4319	12.0502	12.8451	12.3544	12.5839	12.3378	12.6302	12.6304	12.7907	12.8117	13.0576	12.4199	12.6697	12.1823	12.2878	13.1568	12.0775	12.3728	12.3383	12.5494	12.642	12.5495	0.17072	0.247213	1.94512	Capza1
11.3711	11.5116	11.575	10.9511	12.2312	10.7441	11.2852	10.8758	10.7798	10.7591	11.0301	10.9891	11.0223	10.4291	11.0349	11.4158	11.1837	11.6459	11.3696	11.1928	11.0411	11.5279	11.3063	11.3383	0.170735	-0.444167	-1.94928	Cpsf1
12.3365	12.3111	12.3665	12.3298	12.2441	12.4402	12.5122	12.5749	12.4239	12.5765	12.2496	12.3755	12.349	12.3398	12.5239	12.1705	12.3893	12.224	12.3971	12.3721	12.2738	12.3104	12.3997	12.4652	0.170751	0.114073	1.94964	Cyp20a1
NaN	10.9574	10.4296	NaN	11.0574	10.6279	11.139	11.1629	NaN	NaN	11.1324	NaN	NaN	11.6003	NaN	11.3824	11.7841	10.8617	10.6411	11.2039	NaN	11.8433	9.89021	11.6434	0.170764	0.376743	2.18736	Pycr1
13.2107	13.4086	13.4236	13.345	13.1723	13.6584	13.6601	13.7807	13.6282	13.3827	13.5943	13.3364	13.0732	13.1732	13.0871	13.1631	13.3787	13.0819	13.0981	13.5459	12.9715	13.2399	13.0383	13.3605	0.17088	0.193937	1.9443	Phpt1
13.5938	12.9345	13.395	13.105	12.9504	12.9899	13.0171	13.1547	12.5976	12.4436	13.1884	12.4812	13.0612	12.6395	12.512	NaN	13.1165	12.8319	13.0584	12.9332	12.9487	13.0836	13.1623	13.4621	0.171633	-0.347674	-1.94116	Wdr18
15.4341	15.696	15.5828	15.0118	15.4789	15.1071	14.9475	15.5658	14.8132	14.5732	15.2416	15.0864	16.2757	15.2084	16.1965	16.1268	15.5129	17.3089	15.4506	15.3551	15.811	15.7581	15.8608	16.0687	0.171809	-0.347154	-1.93991	Fmod
12.9325	13.0884	12.9822	13.0398	12.9879	13.4212	13.1886	13.1566	13.1921	13.1581	13.3313	13.3972	13.0626	13.3202	13.1342	12.8761	13.3569	12.9097	13.0459	13.2379	13.0459	13.2462	13.1127	13.1242	0.171825	0.16198	1.93894	Psmb2
15.4297	15.5262	15.6462	15.5596	15.7691	15.7367	15.5786	15.7228	15.3782	15.3672	15.1082	15.3255	15.8012	15.3077	15.8487	15.5963	15.7338	15.8444	15.647	15.7131	15.3998	15.4663	15.5031	15.6962	0.171892	-0.197825	-1.93996	Arpc3
13.8896	13.4588	NaN	NaN	13.6601	12.9003	13.4312	13.2538	12.9782	12.6219	12.865	13.0582	12.887	NaN	NaN	NaN	NaN	13.3468	13.3832	NaN	13.2658	NaN	13.3731	13.7505	0.171914	-0.442454	-1.99449	Meioc
11.4663	11.6566	11.9308	10.9204	11.3355	11.5284	11.3378	11.7484	9.83971	10.3342	11.2437	10.577	10.8144	10.1269	10.7542	11.5961	11.2688	10.8805	11.091	10.7727	10.7217	11.3672	10.1381	11.3834	0.172006	-0.62621	-1.93814	Dyrk1a
13.341	13.7328	13.5124	13.4851	13.6674	13.2922	13.7372	13.5994	13.6854	13.5069	13.672	13.7731	13.5709	13.2617	13.5707	13.6226	13.543	13.9749	13.9046	13.452	13.7244	13.6242	13.8353	13.8765	0.172357	0.157164	1.93696	Ap2a2
9.94924	10.3844	9.69804	10.0492	10.7565	NaN	9.79483	NaN	NaN	NaN	9.49407	9.62626	NaN	NaN	9.19875	10.6488	9.6927	10.4635	9.46687	NaN	9.566	NaN	10.7214	NaN	0.172655	-0.529084	-2.08942	Arl6ip1
14.3973	14.3521	14.3537	14.5103	14.4307	14.3346	14.3765	14.2612	14.0397	14.09	14.539	14.089	14.3185	14.218	14.2629	14.5018	14.3109	14.5174	14.5132	14.22	14.4094	14.354	14.3697	14.6677	0.172829	-0.163879	-1.93457	Ddx23
NaN	10.2688	9.81262	NaN	9.91766	8.58086	8.48149	NaN	NaN	8.59813	9.20981	8.92803	NaN	9.6745	9.6354	10.2954	10.003	10.0665	NaN	9.17607	9.01404	9.51473	NaN	9.6435	0.173045	-0.840631	-2.08509	Rasal2
14.801	15.0317	15.1273	14.7056	14.9535	14.9827	15.3494	15.5201	14.9806	14.9586	15.2957	14.9038	15.0221	15.2424	15.1123	14.8654	15.3898	14.6862	15.0732	15.2348	14.892	15.0039	14.7363	15.1264	0.173059	0.23442	1.9325	Smoc1
12.4208	12.4114	12.631	12.8296	12.5609	12.3349	12.8313	12.7325	12.7138	12.5923	13.2958	12.5568	12.9289	12.9114	12.8902	12.009	12.9224	13.5782	12.6839	12.3505	12.9117	12.8863	12.9592	12.5299	0.173143	0.255682	1.93274	Serpinb1a
12.4303	12.5774	12.3825	12.5614	12.5976	12.6609	12.7331	12.5932	12.8208	12.7119	12.4887	12.6143	12.5886	12.4734	12.7019	12.3285	12.5552	12.3566	12.4103	12.5719	12.4379	12.7938	12.5501	12.553	0.173262	0.125284	1.93105	Agk
10.0878	10.2753	9.98524	10.0753	10.0399	10.2073	10.2384	10.1241	10.3258	10.6299	10.0628	10.379	10.3635	10.2595	10.2259	10.4538	10.5038	10.1649	10.3886	10.5529	10.3115	10.0745	10.6228	10.1952	0.17339	0.181551	1.93009	Usp10
10.8207	10.7726	10.7267	11.015	10.4112	10.062	10.1639	10.0691	10.2124	10.7744	10.4693	9.99986	10.6218	10.3289	10.5136	10.3043	10.1801	9.04552	10.6849	10.4562	10.6329	10.5522	10.5067	10.4363	0.173637	-0.353214	-1.92897	Cibar1
10.9778	10.6944	10.8047	11.0992	10.6014	11.0389	11.1379	11.0831	10.9405	10.9999	10.9622	11.62	10.6016	10.9449	10.3732	11.2363	11.6737	11.2047	11.1446	10.8214	10.7742	10.8583	10.7361	11.0734	0.173905	0.254526	1.92768	Mybbp1a
12.6415	12.8236	12.8474	12.3362	12.4799	12.7477	12.5687	12.693	12.2996	11.8122	12.5195	12.1988	12.5007	13.1186	12.5135	12.8309	12.5894	12.5011	12.4292	12.7354	12.5208	12.6582	12.7284	12.9052	0.174016	-0.297439	-1.92689	Actr10
13.7545	13.5165	13.6493	13.8186	13.8187	13.3157	13.62	13.2291	13.6026	13.3976	13.3409	13.4988	13.8599	13.4583	13.8437	13.5843	13.4656	13.9713	13.7671	13.362	13.7483	13.5928	13.9076	13.2922	0.174222	-0.197371	-1.92533	Eif4e
11.5695	11.4977	11.7149	12.0953	11.7102	11.8021	11.8664	11.8875	11.8662	11.9464	11.8233	12.0714	11.9883	11.606	11.7146	11.2489	11.7797	11.7654	11.9736	11.5778	11.8581	11.5508	11.7979	11.8889	0.174317	0.178621	1.92546	Adprs
10.2357	10.9106	11.123	10.4402	10.4197	10.7979	10.5295	10.362	10.5158	10.435	10.1333	9.50272	10.4942	10.7016	10.0577	11	10.4912	9.38188	10.0696	10.8212	10.19	10.9701	10.2544	10.2173	0.174495	-0.408103	-1.92413	Cd59a
14.4803	14.8152	14.7915	14.7988	14.6406	14.9864	15.0843	14.456	15.21	15.0595	15.0449	15.2169	14.9462	14.9174	15.0285	14.6255	14.9643	14.8803	14.8625	15.1316	15.1466	15.0973	14.9389	14.8529	0.174719	0.25982	1.92265	Canx
12.4887	NaN	12.3805	12.2884	12.2385	12.1377	12.2141	11.9472	12.2149	11.8226	11.9794	12.3845	12.2224	11.9761	11.6466	11.692	11.7867	12.0047	11.9455	12.0705	12.2743	NaN	12.1677	12.0834	0.174786	-0.213	-1.94652	Pigk
10.3912	11.6562	11.2355	10.5352	10.9649	11.4318	11.6395	11.5362	11.2845	11.4062	11.6375	11.2146	11.0235	11.4257	10.856	11.304	11.5305	10.8137	11.1001	11.5344	10.8932	11.6445	11.0944	11.7346	0.17504	0.417275	1.92073	Stub1
NaN	10.5029	10.726	10.632	11.0261	10.7646	11.023	11.0263	10.8808	10.997	10.7547	10.8046	10.866	10.9343	11.029	11.539	11.1622	9.91446	10.6346	10.7367	10.4847	10.9819	11.0327	10.4997	0.17516	0.18406	1.94447	Dcaf7
17.3354	17.2947	16.721	17.0413	17.3377	14.9818	16.4109	16.237	15.9688	14.5093	16.2713	15.8993	16.1757	16.1787	15.874	17.338	15.5885	16.9856	16.5925	15.7242	16.7455	15.7502	16.9497	16.5855	0.175648	-0.902541	-1.91852	Dhx32
13.5881	13.2877	13.5309	13.3138	13.4583	13.2448	12.9604	13.3664	13.3465	12.9944	13.2803	13.3639	13.7646	13.0782	13.8045	12.6485	12.8056	14.0073	13.3473	12.8948	13.2149	13.0057	13.3775	13.2696	0.175787	-0.18527	-1.91776	Fabp5
9.21162	9.67075	NaN	NaN	9.90572	9.85533	9.15444	9.78858	8.87004	8.24344	NaN	9.09134	9.21516	9.11162	9.15274	8.44761	8.87306	NaN	9.82409	9.67144	9.5067	NaN	9.58935	9.26777	0.176944	-0.631282	-2.00722	Cflar
12.5999	12.6457	12.9562	12.963	12.8778	12.8355	12.6608	12.6466	12.3023	12.6622	12.9413	12.2982	12.9094	13.0365	12.9227	12.6651	12.8965	12.4301	13.1768	12.6825	12.6825	12.9454	12.6985	12.7173	0.177197	-0.227801	-1.91235	Tars3
11.2134	11.3733	11.6224	11.1721	10.5026	10.914	10.8492	11.0713	10.6513	9.94385	11.0505	10.5661	10.6345	10.9216	9.71236	11.3133	11.0603	10.3999	10.2422	11.0912	10.7293	11.0882	10.5805	11.2621	0.177841	-0.44427	-1.90897	Itpkb
12.7894	13.4755	13.1177	12.8353	12.7565	12.8397	12.4742	13.096	12.2898	12.8132	12.815	12.3481	12.684	13.7315	13.9489	14.0007	12.5944	14.4196	12.7452	13.0443	13.4627	13.5794	13.2431	12.7172	0.177956	-0.329665	-1.90902	C4b
10.3399	10.353	NaN	9.65126	9.99608	10.0423	10.068	10.5909	11.373	10.0267	10.482	10.9413	NaN	10.4018	10.6173	10.4278	NaN	10.7108	10.5329	9.86394	10.7188	9.72344	10.2808	10.7011	0.178207	0.503803	1.93051	Dtnbp1
14.5135	14.6096	14.5963	14.7104	14.7436	14.4467	14.4292	14.4695	14.5971	14.404	14.4021	14.6206	14.7216	14.7245	14.64	14.6242	14.5527	15.0786	14.6133	14.6064	14.7573	14.5574	14.8293	14.7036	0.178303	-0.11626	-1.90657	Enpep
NaN	9.97696	9.64802	9.95467	9.40077	10.1691	10.074	10.4599	NaN	9.94733	10.313	NaN	10.0884	10.5084	8.67096	10.8913	10.6461	10.8556	NaN	10.5096	9.64536	10.2794	NaN	10.0262	0.178614	0.368642	1.99807	Gtpbp3
12.7023	13.2861	13.1072	12.3735	12.4404	12.4027	12.4069	12.3802	12.172	12.4691	12.631	12.2814	12.669	12.2237	12.0772	13.361	12.2307	12.7099	12.1095	12.8227	12.2584	12.7924	12.0852	12.5238	0.178668	-0.328619	-1.90406	Fndc1
16.5875	16.6631	16.8201	16.8113	16.7052	16.816	16.7121	16.6557	16.687	16.6785	16.535	16.5768	16.5769	16.647	16.794	16.6396	16.6376	16.7056	16.6107	16.6587	16.7123	16.7802	16.6711	16.5701	0.178762	-0.0930157	-1.90429	Hsp90ab1
13.9712	13.7271	13.9163	13.913	13.975	13.9561	13.6375	13.9465	13.7347	13.761	13.6134	13.9537	14.2192	13.7619	13.5737	13.7254	13.7088	13.8226	13.6511	13.6168	13.7702	13.8014	13.6658	13.9224	0.178871	-0.135317	-1.90218	Fh
13.0557	14.2162	13.4444	12.7024	12.8735	12.4934	12.8423	12.9231	12.5434	11.8148	12.7461	12.4598	12.6559	12.4162	12.0466	13.3613	12.5282	12.7343	12.5957	12.5789	12.7399	12.8357	12.6394	13.4577	0.178873	-0.575993	-1.90251	Pnpo
10.6382	10.4387	10.9609	10.7141	10.5456	11.1279	10.5709	10.5741	10.7241	10.4925	10.3619	10.2719	9.79684	10.1879	10.165	10.0707	10.1741	10.261	10.2914	10.4145	10.0115	10.8578	10.1576	9.9881	0.178883	-0.238353	-1.90286	Ago1
13.5414	14.1187	13.9089	13.7506	13.6356	13.9483	14.0067	14.205	13.7927	14.0731	14.1013	13.927	13.5461	13.8637	13.3157	13.8369	13.7747	12.9274	13.4522	14.0721	13.6536	14.1117	13.4708	13.9334	0.179862	0.200338	1.89846	Gbe1
12.5038	12.6111	12.7688	12.6709	12.2833	12.4302	12.2904	12.2809	12.6585	12.0316	12.089	12.5249	11.9236	11.2656	11.3786	11.9933	11.739	11.651	12.0695	11.7797	11.9555	12.03	12.1459	11.6559	0.180005	-0.232122	-1.89769	Aldh3a1
11.0494	11.0377	NaN	10.9795	10.9032	11.0756	10.6201	10.8584	11.0467	NaN	10.8412	NaN	11.4721	11.1847	11.4598	11.1545	11.1602	11.1148	10.698	10.6901	11.151	NaN	10.9278	10.7941	0.180224	-0.167472	-1.98798	Sema3c
16.8596	17.0356	17.0445	16.8579	16.7912	16.923	16.9869	16.8087	16.4774	16.2501	16.9736	16.5607	16.5967	16.8676	16.4542	17.0914	17.1232	16.7717	16.7869	16.7469	16.668	16.9653	16.6208	16.7285	0.180235	-0.242376	-1.89662	Atp5pb
11.8066	11.37	11.5714	11.6345	11.3118	11.6516	11.846	11.8607	11.8308	11.3803	11.9811	11.7386	11.717	11.804	11.3465	10.9064	11.4806	11.7867	11.6697	11.7635	11.6397	12.0404	11.6974	11.9425	0.180576	0.215237	1.89351	Mta2
11.558	11.6141	11.0804	11.1376	10.6822	10.9119	10.8929	10.7805	10.45	10.6921	10.8618	11.2362	10.8545	11.0787	11.4856	11.5642	11.1931	11.1173	11.1297	10.8758	11.054	11.1567	11.3855	11.5699	0.18065	-0.345098	-1.89369	Rdh12
10.7955	10.7283	10.5295	10.2042	10.8678	10.1314	10.1502	10.6575	10.0418	10.1173	NaN	10.0756	10.3046	NaN	NaN	10.2881	9.6226	10.4749	NaN	10.0219	10.0934	10.4918	9.9557	10.303	0.180709	-0.334311	-1.91684	Gys1
11.8942	12.0365	12.2019	11.6769	11.7022	11.9039	11.8933	11.6464	11.7042	11.3654	11.8504	11.6882	11.6056	11.7813	11.5157	11.9197	11.9031	11.7547	11.754	12.018	11.4964	12.03	11.4472	12.0257	0.180777	-0.211265	-1.89408	Rps6ka4
11.2308	11.4889	11.6453	10.4554	10.4209	11.6353	11.8185	11.8371	11.5524	11.3343	11.7825	NaN	11.1298	11.6155	11.4582	11.348	11.43	11.5678	11.0176	11.9384	11.0087	11.5365	11.2883	11.2837	0.181405	0.518874	1.91331	Fam50a
12.5621	12.8275	12.2556	11.2082	NaN	11.9979	12.0596	11.5893	10.4558	NaN	11.9366	10.4225	11.5224	12.3174	10.3005	12.4141	12.2683	10.3569	NaN	11.4616	NaN	11.5858	NaN	11.5245	0.182063	-0.877533	-1.93903	Spp2
16.9706	16.7327	16.8341	17.0588	17.0196	16.8119	17.1297	16.7554	17.2947	17.1695	16.9641	17.1946	17.0918	16.9098	16.9773	16.6891	16.9228	17.0712	17.2724	17.0969	17.2075	16.9704	17.2267	16.9271	0.182083	0.180015	1.88745	Septin7
10.1758	11.1136	10.9882	11.2987	10.0998	11.3263	11.0963	11.5691	11.1564	11.2785	11.2736	11.2967	10.6664	11.1592	10.7901	NaN	10.8009	NaN	10.8749	10.757	10.6956	11.0268	10.4288	10.8176	0.182187	0.444732	1.8875	Stat5b
13.4454	13.1625	13.227	13.149	13.267	12.2973	11.9232	12.5868	13.1727	12.753	12.3994	12.956	13.606	11.96	13.1705	12.986	12.5463	13.3552	13.2156	12.0857	13.2566	12.7016	13.1772	12.9276	0.182765	-0.459505	-1.88435	Ndufb2
13.2009	12.8427	12.9299	12.7918	13.1708	12.4408	12.7062	12.3617	12.8432	12.4309	12.8499	12.5841	13.0353	12.7869	12.7419	12.9679	12.795	13.2495	12.7948	12.6291	13.0326	12.6821	12.9903	12.7268	0.183195	-0.266818	-1.88061	Snw1
11.0787	11.289	10.9288	10.0168	11.0391	10.6146	11.2369	11.5063	11.0578	10.8358	11.3262	11.3759	10.9687	10.6224	10.7699	11.13	10.4349	11.3346	11.5845	11.3969	10.8682	11.2239	11.176	11.3284	0.183232	0.395315	1.88076	Manba
14.0793	14.7157	14.5614	14.0757	14.2148	14.3326	14.2564	14.3989	13.495	13.2086	14.3992	13.4538	14.2104	14.471	13.8456	14.584	14.3256	14.2569	13.9885	14.2379	14.0536	14.4755	14.0837	14.5046	0.183248	-0.461262	-1.88127	Capn1
10.949	NaN	10.0636	NaN	NaN	10.0284	10.7928	11.2096	10.8707	NaN	11.146	10.5145	9.77585	12.0724	NaN	12.5206	12.317	NaN	10.7381	9.96479	NaN	9.8535	10.3144	10.5448	0.18325	0.559698	2.02275	Pcsk1n
12.2315	13.0936	12.3829	13.3148	13.6824	13.392	11.988	12.2937	12.4972	12.98	12.912	12.1633	13.2529	13.7476	13.4966	13.3626	13.1624	13.8254	12.1606	12.8284	13.4786	13.1921	13.1575	12.6934	0.183289	-0.543881	-1.8801	Vwa1
15.6394	15.6047	15.6495	15.5526	15.5435	15.3818	15.4728	15.3422	15.4545	15.3623	15.3793	15.6581	15.7868	15.4669	15.609	15.6059	15.5144	15.6786	15.5751	15.3483	15.5447	15.6043	15.5716	15.6724	0.183298	-0.117051	-1.87926	Mdh2
12.5466	12.1016	12.0117	12.0336	11.9352	12.0817	12.2608	12.1733	12.2794	12.9035	12.8668	12.1341	11.9683	12.5821	11.5501	12.3942	12.2135	12.364	11.9455	12.0585	12.0522	12.3251	12.2926	12.1504	0.183325	0.317913	1.88139	Hdgf
10.7755	NaN	NaN	11.1931	10.9665	NaN	NaN	NaN	10.6643	10.3531	NaN	10.763	11.2288	NaN	10.7415	NaN	NaN	11.1046	11.7567	NaN	11.1173	NaN	11.0244	11.9615	0.183413	-0.384882	-2.22867	C1qtnf1
11.2782	11.1329	11.1631	11.7961	10.959	11.705	12.0995	12.1341	11.6456	11.9068	12.2258	10.8509	11.0794	12.2748	10.763	12.3379	11.8435	11.507	11.5982	12.7441	11.9013	12.4657	12.1751	11.7456	0.183445	0.47139	1.88184	Eppk1
12.4099	12.1713	12.2251	12.3387	12.5614	11.6625	12.0529	11.6723	12.2154	11.7354	12.1415	11.763	12.0258	11.9067	11.9301	12.371	11.7561	12.2421	12.0754	11.9957	12.4286	11.9165	12.2492	11.8505	0.183448	-0.298064	-1.88139	Rheb
17.771	17.763	17.6092	17.639	17.9443	17.9726	17.6829	17.6633	17.3235	17.7357	17.5935	17.7139	17.8444	17.7678	17.4539	17.6022	17.8845	17.9669	17.3714	17.8052	17.8693	17.7662	18.0303	17.8247	0.183781	-0.164392	-1.87715	Cfl1
11.3111	10.883	11.325	11.0704	11.3051	10.9991	10.7241	10.9391	10.8717	11.0227	10.4681	11.3048	10.5596	10.6678	10.706	11.3459	10.7946	11.1736	10.8971	10.6229	11.3362	10.9021	11.1373	10.8872	0.183848	-0.260592	-1.87593	Bmp2k
NaN	NaN	10.7138	10.4577	10.0674	10.8938	11.0929	11.3382	10.6551	11.2816	10.662	10.6835	10.4471	10.9301	10.659	NaN	11.0127	9.51858	10.7554	10.8102	10.7858	NaN	10.6206	10.759	0.183872	0.419003	1.92746	Bbs1
12.8861	13.013	13.1017	12.8	13.0253	12.8924	13.1048	12.9704	13.0947	12.991	13.0144	13.1638	13.128	12.7483	12.8992	12.8171	12.9202	13.0763	13.0374	12.9382	12.8651	12.9587	12.9493	12.9769	0.18395	0.103422	1.87501	Tpr
10.2678	10.7533	NaN	10.0629	10.3856	10.06	10.252	NaN	10.7649	11.3081	NaN	10.7732	10.6697	NaN	11.1611	10.5733	NaN	11.0474	10.2948	NaN	11.0256	NaN	10.6542	NaN	0.183989	0.468653	1.96442	Prnp
10.7772	NaN	11.4596	11.1976	11.1656	11.0684	10.2762	11.4503	10.6471	10.8808	10.7344	10.393	10.7804	11.3375	10.895	11.4216	NaN	10.9973	11.0921	10.9802	10.5534	11.3349	10.9914	10.8816	0.184117	-0.403389	-1.89639	Abhd6
13.3999	13.7104	13.659	13.1708	13.4582	13.6482	13.4258	13.4681	13.2288	13.1772	13.2608	13.3957	13.0275	13.5741	13.1499	13.2105	13.324	12.861	13.2654	13.2	13.2209	13.214	13.0983	13.4483	0.184154	-0.181683	-1.87352	Snta1
NaN	10.4102	10.0144	NaN	NaN	10.2485	10.5394	10.5654	NaN	NaN	10.4033	NaN	NaN	10.8196	NaN	10.6893	10.6314	NaN	NaN	10.8531	NaN	10.7179	NaN	11.0132	0.184379	0.27836	2.21984	Otud4
12.6694	12.8964	12.6333	12.463	12.8473	11.4495	11.6283	12.4712	11.9891	12.2674	11.6217	12.0771	12.8209	11.8435	12.4271	13.2471	12.2074	12.7672	12.7923	12.0119	12.683	11.9624	12.5579	12.6488	0.184991	-0.484023	-1.87028	Acp6
12.1886	NaN	12.1196	12.2963	NaN	11.0154	10.5902	10.7212	11.7606	11.4435	10.7556	11.8601	11.6992	NaN	11.3933	11.4418	NaN	11.8252	NaN	NaN	12.1793	11.3806	11.7346	10.9978	0.185669	-0.716426	-1.91827	Ints4
8.90127	9.05494	NaN	9.36881	9.61358	10.3159	10.3818	9.03256	10.3077	10.4704	10.4413	9.89809	10.0849	10.2696	9.68351	NaN	10.5142	NaN	9.38068	9.91375	9.29787	9.93265	8.42574	9.75471	0.185692	0.637743	1.88954	Cct6b
9.83194	10.2655	10.6115	10.1718	9.75641	10.8689	10.7455	10.7658	10.4697	10.1697	10.9268	10.7738	10.2694	10.9247	10.4836	10.0556	10.6283	10.0675	10.3336	10.2252	10.1115	10.815	10.6939	10.5497	0.185852	0.390902	1.86654	Crnkl1
NaN	13.8503	14.1695	NaN	13.9774	14.2662	14.5026	14.0456	14.3307	14.5265	14.1201	14.2952	NaN	13.9306	13.4221	13.105	14.2263	NaN	14.1369	13.9585	13.8818	13.7876	NaN	14.0654	0.186143	0.237606	1.91525	Gm14151
11.0806	11.6793	11.5482	11.1394	11.0912	11.3697	11.2533	10.7558	11.1935	11.0083	11.0787	11.1876	11.3543	10.9161	11.1769	11.1988	11.2496	11.104	11.6141	11.1234	10.8963	11.2271	11.3198	11.4812	0.18621	-0.238527	-1.86509	Cpsf3
15.5948	15.5973	15.5194	15.4756	15.8354	15.4764	15.3853	15.354	15.239	15.7033	15.5084	15.3453	15.4759	15.3924	15.405	15.5535	15.3464	15.6159	15.5228	15.4099	15.7239	15.6419	15.8888	15.4785	0.186659	-0.160591	-1.86284	Ola1
12.8588	12.7242	12.5159	12.7339	12.6577	12.4972	12.6404	12.5607	12.5963	12.3979	12.1724	12.5907	12.5331	12.1584	12.4176	12.8757	12.3822	12.6146	12.9519	12.3045	12.7115	12.6068	12.8206	12.7784	0.186692	-0.171541	-1.86206	Sec24c
NaN	9.38077	10.2082	NaN	NaN	10.4991	10.5908	10.878	NaN	NaN	10.9516	NaN	NaN	10.7271	NaN	8.89121	11.3957	NaN	NaN	11.3094	NaN	10.9824	NaN	11.3966	0.18671	0.777457	2.20489	Ptges2
NaN	10.6282	10.1071	10.1469	NaN	10.5624	NaN	10.0751	9.82872	9.14373	10.4802	9.10085	9.67173	10.9631	8.97122	10.4814	10.2194	9.07732	9.73143	9.73183	NaN	10.6607	10.1167	10.9556	0.186812	-0.635449	-1.94911	Lztr1
15.6932	15.832	15.8292	15.8778	15.8619	16.1006	16.0797	16.054	15.9436	16.0182	15.895	15.9056	15.8025	15.9759	15.9397	15.6037	15.9269	15.5978	15.7675	16.0738	15.9351	16.1092	15.987	15.8558	0.187247	0.116888	1.85971	Hsp90aa1
12.969	13.2706	13.1198	13.1501	13.2659	13.5491	12.7288	13.1397	12.7605	13.5435	12.4955	12.7163	13.4012	13.0777	13.3644	13.3699	13.2835	12.6422	12.6221	13.1434	12.9551	13.3814	13.2359	12.9887	0.187611	-0.323383	-1.85826	Pbxip1
12.3806	12.2913	12.469	12.3458	12.432	11.998	12.2503	12.1098	11.9009	11.6906	12.2866	12.3107	12.2206	12.0176	11.8881	12.6098	12.1628	11.6657	12.5134	12.248	12.0334	12.1083	12.0411	12.1322	0.187916	-0.227939	-1.85643	Pitpnm2
11.1955	11.5301	11.1709	11.3621	11.0405	11.1825	11.3193	11.8429	11.2473	11.5284	11.5915	11.2682	11.0454	11.0686	11.1022	12.0077	11.4931	11.4703	11.0715	10.9114	11.243	10.9797	11.0654	10.3452	0.187966	0.219322	1.85613	Gimap4
12.3436	12.2576	12.2914	12.0006	12.1964	11.925	11.8196	11.1811	12.3455	11.8004	12.1327	11.7818	12.1866	11.9758	11.7213	12.9825	11.9357	12.0453	11.9039	11.8093	11.481	11.8201	11.6065	12.0623	0.188024	-0.325563	-1.85645	Uqcrh
11.7702	11.6935	11.2922	11.5828	11.8492	12.1988	12.0132	12.0511	12.1103	12.255	11.7303	11.8384	12.035	12.1801	12.1243	11.7316	11.9954	11.7831	11.726	11.9202	11.8952	11.5226	12.0471	11.759	0.188178	0.268623	1.85502	Ubap2l
10.4498	10.8374	10.8212	10.026	10.5829	11.2612	9.83675	9.44969	10.3181	10.905	10.5647	9.78006	11.2819	10.306	10.6903	10.0628	10.9687	9.71225	10.4682	10.9768	11.1961	10.9589	10.7588	10.1984	0.188286	-0.520703	-1.85402	Gng11
10.9554	11.1815	11.2005	10.373	10.9838	10.6191	11.3432	10.8951	11.0973	11.1297	11.4382	11.1341	10.9213	10.9558	10.7712	11.2638	11.2403	10.8719	11.2026	10.7326	11.0478	11.2944	10.6893	11.2506	0.188388	0.287375	1.85413	Stag2
11.2869	NaN	11.0817	11.3881	10.2743	10.3891	10.6493	9.64149	NaN	10.0618	NaN	10.584	11.3634	10.089	11.1133	NaN	NaN	11.2286	10.6399	10.23	10.4655	9.47326	10.9968	10.6978	0.188804	-0.649918	-1.93884	Zfp36l2
10.867	NaN	9.54616	10.5605	10.7702	10.7523	11.0044	10.2076	11.7819	11.5134	10.8956	11.3313	10.9382	9.63767	11.0775	10.3645	10.6848	10.6077	10.786	10.8839	10.7928	9.81575	10.8232	10.2767	0.189275	0.623151	1.8725	Sf3b5
17.342	17.0814	17.1022	16.7143	16.7978	16.8683	16.9252	16.4204	16.4302	16.7787	16.9464	16.879	16.857	17.0428	16.7258	17.1625	16.8976	16.7798	16.4596	17.016	16.6388	16.951	17.2593	16.6859	0.189847	-0.254334	-1.84894	Prune1
12.6358	12.8551	12.6206	12.8085	12.9904	12.8889	12.7224	12.6472	12.4988	12.5955	12.8774	12.5583	12.574	12.5995	12.4682	12.6623	12.3406	12.7252	12.4115	12.5022	12.5179	12.5129	12.6286	12.6409	0.190152	-0.149969	-1.84794	Nit2
10.4064	NaN	9.08204	10.3575	10.3406	NaN	NaN	NaN	9.5042	9.30161	8.38529	NaN	10.1537	8.87326	9.64467	NaN	NaN	9.77291	9.54106	NaN	10.1368	NaN	10.2843	NaN	0.19021	-0.982918	-2.05877	Nemp1
12.0385	12.0512	12.2713	11.9439	11.105	12.1425	12.2064	12.3434	12.1567	12.1852	12.5659	12.1239	12.1681	11.9944	11.9841	12.2673	12.1627	12.0283	12.2081	12.0752	12.0645	12.1701	12.0225	12.5591	0.190271	0.338201	1.84603	Tcerg1
13.0609	12.9885	12.8991	12.9913	12.9959	13.3927	13.4747	12.8337	13.4057	13.1164	13.667	13.3753	13.3712	13.4079	13.2061	12.8905	13.2577	13.1252	13.4096	13.3631	13.2142	13.5513	13.3802	13.2657	0.190299	0.257411	1.84702	Tmx1
12.6432	10.8828	11.8638	11.8803	10.9068	11.7928	11.2463	13.0363	12.512	11.9958	12.5899	12.8107	13.303	11.2493	11.5852	10.9966	11.7925	12.2815	12.7348	11.4941	11.6571	11.6926	11.3117	12.6292	0.190329	0.703569	1.84662	Plin1
14.5597	16.0749	15.7356	15.1865	14.926	15.3876	15.1224	15.4085	14.5213	14.1119	14.9818	14.4012	14.3186	15.475	14.5039	15.7725	15.5353	14.4669	13.7524	15.2744	14.0322	15.3067	14.7784	15.0417	0.190692	-0.553857	-1.84456	Crip2
10.1297	10.9578	NaN	10.1634	9.92519	10.233	NaN	11.0994	10.1046	NaN	11.0348	11.1954	NaN	10.6801	NaN	11.9555	NaN	NaN	11.2352	10.8021	11.5456	11.7279	NaN	11.3636	0.190938	0.576742	1.92615	Fas
12.1435	12.5535	12.2612	12.3507	12.278	12.3092	12.5736	12.7581	12.6736	12.0507	12.6195	12.5038	12.4779	12.6242	12.6037	12.5114	12.6568	12.6027	12.8238	12.6863	12.5921	12.3945	12.5941	12.6707	0.19103	0.213864	1.84101	Ptk2
12.0916	11.9515	11.7642	11.688	11.6147	11.3725	11.5555	11.5978	11.4834	11.0445	11.5885	11.6763	11.9549	11.5509	11.7782	12.5482	11.5037	12.0872	11.9621	11.6744	12.0735	11.8596	12.0659	12.2198	0.19106	-0.256066	-1.84024	Cog6
8.39307	9.4927	9.18544	8.6037	10.5155	9.59732	9.96058	10.1474	NaN	10.0893	9.99166	9.60991	NaN	10.4026	NaN	10.3589	9.71942	7.51702	10.0025	10.1886	8.68316	9.66063	9.72847	9.72281	0.191126	0.661805	1.86256	Wdr47
11.9259	12.1582	12.1083	12.2529	12.0533	12.0647	12.2347	12.0765	12.4617	12.0707	12.3395	12.2239	12.5786	11.8655	12.3209	12.1609	12.2153	11.9246	12.1692	12.2935	12.3487	12.4386	11.9567	12.487	0.191138	0.140594	1.84132	Ssbp1
13.734	13.8696	14.0378	13.9201	13.8268	14.4422	14.0584	14.102	14.0722	14.4447	14.382	14.1382	14.5017	14.2958	14.077	13.6316	14.3675	13.6067	14.0613	14.2342	13.8467	14.2138	13.8052	14.2515	0.191223	0.227846	1.84173	Uqcrb
17.2353	17.5622	17.9628	17.8738	17.6076	17.6414	17.3936	16.9231	17.5683	17.7366	17.2647	17.2858	18.0062	18.2443	18.0538	17.8392	17.909	17.9355	16.8085	17.4504	17.4834	17.6819	17.3928	17.2059	0.191252	-0.285161	-1.83907	Postn
12.6128	11.9304	12.4977	12.2925	12.096	12.5086	12.2433	12.4506	12.9187	12.8329	12.4275	12.7792	13.2711	12.6332	12.7158	12.2372	12.4884	12.2616	12.8079	12.4352	12.2948	12.6687	12.4472	12.3392	0.191255	0.285721	1.84134	Ndufs5
14.1314	14.5194	14.3951	14.0071	14.1879	14.5246	14.503	14.5507	14.4074	14.3823	14.5646	14.4006	14.3723	14.4787	14.4584	14.4836	14.5681	14.4445	14.4037	14.5748	14.3987	14.564	14.5115	14.668	0.19131	0.173892	1.84253	Epb41l2
11.9147	11.9788	11.9254	12.1547	11.8326	11.9057	12.1025	11.9517	12.1162	11.9338	12.1094	12.1443	11.9937	11.6397	12.108	11.8354	11.5845	12.184	12.1573	11.9479	11.935	11.9733	11.9475	11.9388	0.191311	0.107633	1.84182	Smarca5
13.3681	13.1517	13.2137	13.36	13.4194	12.8021	12.9619	13.3098	12.892	12.8163	12.8045	13.1566	13.2722	12.8694	13.1262	13.3827	12.9586	13.5383	13.2283	12.7942	13.2043	13.0215	13.3631	13.3096	0.191346	-0.229005	-1.83827	Wasf2
11.7412	11.6469	11.456	11.5678	11.3243	11.1852	11.305	11.4555	10.9028	10.7685	11.5053	11.3268	11.4936	11.6469	11.5174	11.9772	11.3073	11.7913	11.666	11.2299	11.7237	11.4927	11.6349	12.0838	0.191412	-0.276237	-1.84192	Eogt
11.4628	11.8263	11.462	12.0176	11.9156	12.2013	12.009	11.8324	12.1792	12.236	12.0243	12.0991	12.2748	12.0826	12.1756	11.4317	12.0668	11.7653	11.9178	12.3962	12.0008	11.9215	12.0739	11.8418	0.191858	0.249055	1.83682	Ppp2cb
10.2298	NaN	10.5711	9.81282	10.5091	10.4566	10.3188	10.5177	10.7917	10.3892	10.8627	10.906	10.557	10.2487	10.4167	10.0472	10.3457	10.2617	10.334	10.3365	10.5439	NaN	10.2017	10.4458	0.191961	0.315151	1.85738	Frg1
13.7258	12.4383	13.0318	12.9089	13.0643	12.75	13.4187	13.0639	13.6842	12.7872	13.7498	14.1394	12.908	12.974	12.5359	12.6237	13.3067	13.4431	13.4668	12.6585	12.8752	12.4493	13.4632	13.0114	0.192362	0.487339	1.83199	Cma1
11.8716	11.997	11.9368	12.0678	11.8897	11.9342	11.7848	12.015	11.7812	11.5639	12.0145	11.6397	11.9809	11.3301	11.3018	11.5374	11.2217	11.5958	12.0512	11.7498	11.9418	11.4879	11.7151	12.0919	0.192443	-0.149657	-1.83056	Dcxr
9.46314	11.7468	10.9806	11.1648	10.9069	11.4448	11.8921	10.6012	11.8814	11.7635	12.0429	11.8028	11.6918	11.8658	11.7281	11.5152	11.6249	11.7124	11.3846	11.5109	11.4996	11.3304	11.7615	11.5344	0.19246	0.712783	1.83206	Sh3bgrl3
NaN	9.18377	9.14572	9.61168	9.42123	9.51247	9.54069	9.60797	9.93381	9.36736	NaN	9.64156	10.0862	9.99756	10.0217	9.47678	9.79549	9.77483	9.29536	9.49788	9.83318	9.48129	9.96025	9.4923	0.192523	0.243305	1.87888	Vipas39
13.461	13.6713	13.2642	13.4496	13.7136	12.9496	13.4308	13.2546	13.2658	12.9976	13.1203	12.9128	13.5928	13.5891	13.6513	13.9515	13.358	13.8984	13.4836	13.2905	13.5419	13.2554	13.85	13.5176	0.192556	-0.25456	-1.83091	Eif2s1
11.256	11.0364	10.8868	10.7002	10.9633	10.5554	9.91653	11.0686	10.3645	9.50632	10.6912	10.9137	11.1506	10.9413	9.27609	11.2578	10.7366	11.3146	11.3101	11.0403	11.0291	NaN	10.6712	11.3858	0.192568	-0.489548	-1.83425	Ddhd2
NaN	9.567	8.89009	NaN	NaN	9.81035	9.79616	10.2538	NaN	NaN	10.2615	NaN	NaN	9.89007	NaN	10.0185	9.59888	NaN	8.18123	10.0615	NaN	10.5019	9.54049	10.3078	0.192581	0.681336	2.16038	Focad
12.9484	12.7239	12.5471	12.9175	13.1069	12.7334	12.3686	12.6748	12.5236	12.8821	12.3051	12.8286	13.2672	11.7486	13.0332	12.848	12.5633	12.9417	12.9412	12.385	13.0199	12.4693	13.0845	12.6223	0.192597	-0.232427	-1.83231	Timm13
10.5711	10.9859	11.5277	NaN	9.87721	11.7099	11.7097	11.7114	11.577	NaN	11.6913	11.2233	11.2167	11.5213	11.7339	12.161	11.0602	10.7342	11.0735	11.2152	10.9995	11.6601	11.248	11.7714	0.192606	0.648214	1.87934	Fkbp15
10.9743	11.4424	11.2699	11.5009	11.4093	11.2539	11.2819	11.7445	11.6318	11.4679	11.4482	11.4086	11.5785	11.506	11.4942	11.5474	11.3449	11.5507	11.446	11.3001	11.5343	11.5414	11.7222	11.6297	0.192674	0.188678	1.83244	Srprb
13.4579	13.5124	13.2625	13.2751	13.3374	13.4518	13.3315	13.4679	13.2429	13.2387	13.1612	12.973	13.2542	13.0994	13.0606	13.321	13.2574	13.0819	13.1276	13.1384	13.0912	13.2083	12.9968	13.3909	0.192737	-0.147013	-1.83259	Plscr3
NaN	10.5067	9.57892	10.2736	NaN	9.89667	9.14671	NaN	9.86842	9.84692	9.73798	9.42482	10.1605	9.5715	10.1435	10.4087	9.95102	10.1515	9.67895	9.65788	NaN	9.48732	10.3544	NaN	0.192815	-0.458992	-1.91753	Fgf2
12.9104	12.6355	12.8809	12.7517	12.6954	12.6513	12.7651	13.1716	12.7914	12.8761	12.9401	12.8308	12.7039	12.4899	12.6821	12.2811	12.7612	12.6084	12.7112	12.4449	12.6385	12.5488	12.7774	12.7033	0.192838	0.141648	1.83268	Arrb1
13.6249	14.1482	13.7709	13.9087	13.8367	13.9806	14.0074	14.0326	13.9276	14.0094	14.0316	14.1071	13.8964	13.6844	13.8425	13.7458	13.8696	13.5559	13.9985	14.1069	13.9627	13.96	13.9019	14.0036	0.193205	0.140951	1.82766	Gstm5
10.8619	10.4323	10.4517	10.9065	10.6056	10.4305	10.4567	10.8329	9.98195	9.56245	NaN	10.2304	10.8822	NaN	10.7595	10.7071	10.4097	11.0032	10.354	10.6764	10.6792	NaN	10.9242	10.7699	0.193245	-0.401873	-1.84812	Ccm2
11.9044	12.6304	12.2622	11.755	13.0514	NaN	11.7239	11.6944	11.9044	12.105	11.5691	12.2277	10.8835	12.7984	11.4667	13.1158	12.1725	12.2733	11.5555	12.0935	12.2665	12.0963	NaN	12.094	0.193282	-0.449938	-1.84885	Inppl1
12.8924	12.8289	12.8739	12.9323	12.8559	12.7346	12.8404	12.743	12.8024	12.5842	12.6401	12.8941	12.8896	12.8253	12.9911	12.9005	12.7996	13.076	13.047	12.7444	12.9068	12.8517	13.1138	12.9277	0.193361	-0.102321	-1.82616	Eea1
11.0284	11.1157	11.3727	10.959	11.224	11.2447	11.2862	10.8112	10.5945	10.5442	11.1643	11.0236	11.2941	10.3597	10.7528	10.8338	10.7865	11.5484	11.3807	10.6399	10.6834	11.0947	11.2455	11.0202	0.193387	-0.253421	-1.82543	Stk38
11.5619	11.6695	11.58	11.6602	11.0772	11.2529	11.4874	11.4097	10.9277	11.0139	11.3534	11.1074	11.3841	11.5422	10.9003	11.5018	11.7702	11.6205	11.1873	11.6078	11.4069	11.5094	11.7346	11.2317	0.193433	-0.250362	-1.82634	Igf1r
17.109	16.9801	17.0964	17.1271	16.8925	17.0334	16.807	16.9748	16.8941	16.7119	17.1013	17.0013	17.1787	17.0788	17.2255	17.0421	17.0384	17.1437	17.3144	17.0898	17.2395	17.1955	17.237	17.0894	0.19349	-0.124698	-1.82552	Prdx4
13.1302	12.9214	12.8683	13.0498	12.9834	12.8215	12.9954	12.6848	12.9511	12.7104	12.7061	12.9123	12.7286	12.5026	13.0099	13.1759	12.8156	13.1825	13.0605	12.6653	13.2091	13.1719	13.1618	12.7293	0.193771	-0.135725	-1.82395	Gmppb
10.3014	10.8857	10.9114	10.2453	10.4882	10.6527	10.5847	10.6993	9.9967	10.3148	9.93605	10.0136	10.1	10.3506	10.6738	10.9439	10.4654	10.0369	10.2847	10.5229	10.3596	10.9668	10.2831	10.354	0.193971	-0.323223	-1.82306	Clasp1
11.997	12.8663	12.3654	12.5093	11.8243	12.216	12.6614	13.0778	12.6353	12.2065	12.6934	12.5784	12.8177	12.3033	12.5956	12.6702	12.4192	13.0737	12.6773	13.2391	12.5411	12.431	12.7929	12.5504	0.19429	0.345743	1.82183	Cbfb
13.5853	13.4097	13.5916	13.2511	13.4095	13.4121	13.2256	13.0504	13.2571	13.1662	13.6808	13.1388	13.6075	13.0232	13.2134	12.7487	13.1576	13.4614	13.4133	13.3233	13.3339	11.3991	13.0265	12.9955	0.195247	-0.190084	-1.81863	Pin4
NaN	9.96523	10.5887	10.3563	NaN	10.301	9.70878	10.0948	9.95611	10.0484	9.52493	10.3966	10.2293	9.48756	10.2443	NaN	10.1907	10.2689	10.3702	10.3033	10.3414	10.2179	10.2961	10.1115	0.195334	-0.347847	-1.86567	Slc12a9
10.1701	10.8238	11.0376	10.49	11.4746	10.6463	10.9585	10.7041	9.53997	9.51509	10.5341	9.9955	10.1706	NaN	9.71952	10.9461	10.7026	10.4647	9.53637	9.90122	10.3183	10.0265	10.6134	10.4258	0.195812	-0.56586	-1.81635	Wdr45b
11.1826	11.4386	11.4326	11.3818	11.708	11.564	11.7349	11.6241	11.2909	11.6641	11.8177	11.7055	11.9586	11.652	11.5062	11.397	11.9451	11.9627	11.6952	11.2997	11.5945	11.8511	11.7635	11.7631	0.196914	0.188275	1.81241	Ptpn1
13.9615	14.1012	14.284	14.1364	14.0111	14.0983	14.5494	14.1665	14.226	14.1566	14.131	14.2126	14.168	14.3027	13.9879	14.014	14.2963	13.7903	14.1859	14.2432	14.0773	14.1863	14.0474	14.2531	0.196938	0.141598	1.812	Psmd3
NaN	9.60585	NaN	8.4297	9.29775	10.1819	9.52333	10.4995	9.95463	10.4674	9.79958	9.92161	9.19756	9.59032	9.48487	NaN	10.4596	9.60311	9.10393	9.5213	10.0526	9.63631	9.75825	9.81991	0.197135	0.648876	1.85758	Ccdc51
13.9192	14.2682	14.0646	14.3826	14.0976	14.3503	14.3457	14.1821	14.3491	14.5807	14.2637	14.3624	14.1676	14.3329	14.2425	13.5988	14.2609	14.4021	14.3346	14.388	14.5262	14.2142	14.4934	14.348	0.197175	0.166852	1.81012	Arf6
13.7672	14.2967	13.8768	13.9077	13.8403	13.7111	14.0903	13.6761	13.3502	13.6385	13.6654	13.5701	13.2939	13.5968	13.48	14.0445	13.147	13.7426	13.6098	13.6229	13.6161	13.6052	13.6732	14.0216	0.197189	-0.23487	-1.81085	Nutf2
14.0796	13.5739	13.8989	14.002	13.7783	13.6187	13.4314	13.8153	13.5668	13.4376	13.7555	13.7611	14.397	13.7709	13.8863	13.9113	13.7054	14.1713	14.0035	13.6733	13.8924	13.929	13.8127	14.198	0.197522	-0.197298	-1.80849	Cpt2
11.2605	11.499	11.5834	11.791	11.3386	11.9419	11.8915	11.823	11.7611	11.541	11.8498	11.834	11.9752	11.9751	11.9369	11.3532	11.9674	11.5831	11.6901	11.8532	11.8629	12.0013	11.7236	11.6392	0.197523	0.21433	1.80881	Skiv2l
13.439	14.0896	13.9164	13.6482	13.7115	13.8696	13.8381	13.7604	13.0676	13.0542	13.8101	13.1164	13.6839	13.8047	13.2235	14.0191	14.1854	13.6736	13.3953	13.9889	13.4204	14.1041	13.655	13.9116	0.198512	-0.337914	-1.80528	Crk
15.6543	15.8853	15.4091	15.8021	15.6139	15.8378	15.7081	16.3813	15.9048	15.6287	15.9638	16.0319	15.8663	14.9371	15.1194	15.1204	15.0473	15.969	15.952	15.5085	15.7164	15.4557	15.6115	16.0232	0.19872	0.236038	1.80426	Fabp4
13.257	13.3735	12.9323	13.0996	13.1491	12.8542	13.4417	13.4881	13.3056	12.9885	13.1796	13.5087	12.6512	12.8378	12.8293	13.0271	13.0209	13.2994	13.1373	12.7768	13.1203	12.8877	13.2587	13.5034	0.198854	0.20774	1.80335	Clec3b
11.8352	12.1834	12.0398	11.113	12.1065	11.616	11.8163	11.7806	10.7801	10.3922	11.7835	11.1228	11.3697	12.2646	11.1455	12.475	12.1275	11.7316	11.5791	12.0451	11.5777	11.909	11.5739	12.0934	0.198945	-0.536369	-1.80174	Dstyk
10.4283	11.3316	11.272	11.1813	11.6258	11.7324	10.9517	10.9644	10.3345	11.1916	10.9122	10.8244	11.0783	10.955	11.1627	11.5083	11.1457	11.0685	11.0918	11.1702	11.2173	11.428	11.2957	11.3795	0.199065	-0.398757	-1.80175	Tubb4a
11.6622	11.6931	NaN	11.8966	NaN	12.0249	11.4955	11.8238	NaN	11.0026	10.9862	11.7508	11.66	11.3323	11.6988	12.0516	11.8057	11.6902	9.4	11.4565	11.607	11.8092	NaN	11.9411	0.199067	-0.407411	-1.88188	Sorcs2
12.3863	12.9566	13.4379	12.5629	12.5543	13.1716	12.9163	12.8164	12.1454	11.6124	12.617	12.1005	12.942	12.7098	12.471	13.1006	13.1336	12.1589	12.5603	13.0389	12.5489	13.1756	12.8837	13.1124	0.199115	-0.476965	-1.80234	Akr1e2
NaN	10.8439	11.7161	11.0821	10.5705	10.9787	10.8355	10.9918	10.607	10.2482	10.7891	10.4475	10.2289	11.1942	10.575	10.9704	11.0457	11.3642	10.815	11.3906	10.6832	11.5041	10.8336	10.8733	0.199173	-0.385091	-1.82217	Uba6
11.9396	12.4441	12.1449	12.1137	12.3311	12.788	11.8153	12.1146	12.0315	12.4642	11.8448	11.1291	12.0695	12.5041	12.3788	12.1989	12.1556	11.7885	11.5767	12.1511	12.0463	12.0273	12.4375	11.9172	0.199201	-0.39365	-1.80023	Dnajb5
11.6143	11.2987	11.5942	11.4507	11.9608	10.7621	10.668	11.4526	11.0843	11.2246	10.9734	11.1631	11.1595	10.6467	11.0598	11.2311	10.4936	11.3789	11.2704	10.6841	11.6281	11.3152	10.957	10.7686	0.199379	-0.352459	-1.79926	Pithd1
10.9696	10.7946	10.7863	10.5168	10.6258	10.6232	10.5985	10.9384	10.9869	11.0392	11.2535	10.7402	10.3831	10.173	10.5004	10.3037	10.3379	10.1689	10.8826	10.9233	10.4752	10.7639	10.891	10.8365	0.200339	0.206733	1.79587	Gstt2
12.7269	11.4556	11.3426	12.8036	12.7036	10.9101	10.6494	10.7805	11.0375	12.2319	10.4246	11.9022	12.2929	10.8457	11.7201	11.5974	10.9956	11.6074	11.0747	9.65608	11.0939	10.7521	11.4768	NaN	0.200444	-0.819388	-1.79591	Scube3
14.8681	15.5507	15.4506	15.4354	15.2529	15.629	15.5838	15.7722	15.5065	15.6391	15.4053	15.6015	15.5064	15.442	15.7661	15.0953	15.5405	15.1273	15.4702	15.6035	15.2613	15.4787	15.1834	15.2206	0.200847	0.220267	1.7932	Ak1
10.5196	11.4671	10.9878	11.4252	11.2721	10.8135	11.0435	10.9542	12.4804	11.5141	12.4485	11.4198	11.5193	12.315	11.3888	NaN	10.9105	11.4976	12.2029	10.7996	12.364	11.6157	11.5799	11.3623	0.200885	0.562507	1.79387	Dhrs11
10.7961	10.6709	NaN	10.3212	10.6539	11.0509	10.2918	10.6253	10.859	10.045	10.3468	10.0965	9.90182	NaN	10.1197	NaN	NaN	9.4311	10.3958	10.5424	10.0201	10.1716	9.72792	NaN	0.2009	-0.321204	-1.81356	Dhdh
15.0174	14.9434	15.0022	14.9753	14.9359	14.3411	14.6883	14.6387	14.7134	14.3739	14.5502	14.883	15.066	14.8314	14.8756	15.4069	14.8238	15.3646	15.1395	14.6462	15.0468	15.0468	15.1991	15.0619	0.201036	-0.22798	-1.79231	Stt3a
16.5034	17.3954	17.2934	17.1748	17.3034	17.8625	17.9671	17.3345	17.5726	17.754	17.6609	17.4182	18.1262	18.1083	18.1967	17.8685	18.2786	17.72	17.9701	18.1549	18.0815	18.1158	18.193	17.9689	0.201291	0.362427	1.79107	Csrp2
13.6913	13.9217	13.7255	14.0573	13.9024	13.7394	14.0981	13.724	13.9844	13.9259	14.2363	14.0565	14.3434	14.4823	14.6477	14.4281	14.4015	14.618	14.5593	14.4168	14.5201	14.5776	14.4246	14.2337	0.201548	0.164562	1.79003	Lrrc59
13.6659	13.5238	13.627	13.5302	13.6061	13.4966	13.4918	13.6064	13.5091	13.2577	13.3943	13.5624	13.3796	13.1947	13.2441	13.5821	13.2228	13.3714	13.4446	13.2609	13.4807	13.4553	13.5494	13.4116	0.202001	-0.10462	-1.7883	Nsfl1c
NaN	8.57941	NaN	9.79499	8.39628	9.96137	9.48306	NaN	10.5227	9.93369	NaN	10.3721	9.42723	NaN	10.3231	NaN	9.74219	8.72677	9.82807	NaN	9.43451	10.2081	9.854	9.6734	0.202057	0.894878	1.91417	Usf2
12.5857	12.4627	12.5766	12.6981	12.7065	12.5316	12.8149	12.7439	12.5362	12.6515	12.6288	12.9113	12.7708	12.5637	12.8008	12.8922	12.3322	13.2914	12.951	12.634	12.6693	12.7694	13.0532	12.9406	0.203122	0.120905	1.78437	Parp3
11.2792	12.2336	11.264	11.211	11.3779	11.416	11.812	11.8374	10.0059	10.3241	10.5537	10.3706	11.3719	NaN	11.0016	12.1189	11.0126	11.549	11.0764	11.3636	11.7391	11.4292	11.3497	12.0268	0.203317	-0.646317	-1.78331	Fhip1b
11.707	12.1837	12.2386	11.797	12.0054	11.8839	12.6191	12.442	11.7357	12.0453	12.1784	12.5266	12.4617	11.6902	12.853	NaN	12.3048	11.6641	12.0636	12.115	12.2066	12.3819	11.9482	12.0447	0.203372	0.288557	1.78229	Uprt
12.5642	13.0755	12.67	12.8114	12.858	13.2136	13.0753	13.214	12.993	13.1641	13.2597	12.7905	12.9463	13.2739	12.8526	12.9332	13.3382	13.0172	12.9526	13.264	13.0161	13.3752	13.045	13.2968	0.203422	0.217321	1.78254	Snx3
11.1976	10.4785	10.6493	10.2144	10.9211	9.00478	10.0177	NaN	9.44927	NaN	9.60646	9.62408	10.5873	10.2875	10.491	10.6641	9.42644	11.0265	10.6445	9.78214	10.3329	NaN	10.3748	9.82788	0.204441	-0.736563	-1.82368	Mbnl2
10.8118	11.2963	10.5516	10.8736	NaN	10.6301	10.7914	10.3141	9.3269	10.6187	10.7151	10.3213	11.0194	10.5156	10.2613	10.8858	10.6811	10.3916	10.4946	10.8595	9.92962	10.6723	10.9213	10.6951	0.204766	-0.484776	-1.79703	Rmdn1
14.5084	15.3462	15.2456	14.7736	14.5255	15.3259	15.5853	15.6531	15.55	14.7562	16.523	14.8983	14.8144	15.7947	14.6488	14.5003	15.3831	14.1552	15.6128	15.5699	15.1906	15.5046	14.614	15.5915	0.20573	0.540128	1.7722	Blvrb
12.574	12.8144	12.5742	12.2221	12.7048	12.3111	12.3431	12.3277	11.528	11.3418	12.4939	12.6296	12.3312	11.9817	11.6592	13.4237	12.7034	12.6897	12.1818	12.4692	11.9458	12.5233	12.2897	12.8873	0.20574	-0.422764	-1.77287	Colec12
11.3628	NaN	NaN	11.0644	11.9055	NaN	NaN	NaN	11.1419	9.70172	NaN	10.4801	9.71052	NaN	9.48551	NaN	NaN	11.3108	10.0778	NaN	10.9219	NaN	11.5122	NaN	0.205751	-1.003	-2.07418	Thtpa
15.7592	15.7405	15.7022	15.7347	15.6362	15.5685	15.5643	15.7688	15.5852	15.6256	15.5882	15.5151	15.8469	15.6828	15.9048	15.9806	15.7398	15.7881	15.7722	15.6907	15.819	15.8043	15.7947	15.6962	0.205845	-0.0823572	-1.77298	Psmc2
11.6811	11.8291	12.1188	12.2812	11.78	11.999	11.4696	12.1297	11.648	11.7514	11.7258	11.5722	11.7764	11.6003	11.7959	11.7746	11.7833	11.5397	10.8048	11.7918	11.6995	11.5503	11.7714	11.5974	0.205892	-0.232086	-1.77144	Nhsl2
11.899	11.4331	11.8037	11.3774	11.3428	10.6786	10.9243	11.1989	NaN	NaN	11.1433	10.683	10.6201	NaN	NaN	11.4875	NaN	11.812	12.1701	10.7672	11.4656	11.3577	11.2967	11.542	0.205921	-0.435064	-1.81777	Hint3
10.002	NaN	NaN	9.77909	9.98965	NaN	11.3955	10.465	10.7542	9.87228	9.99213	11.1082	10.0701	8.13236	9.94066	NaN	9.94203	9.89882	11.0998	10.4851	10.4276	10.7729	NaN	10.5555	0.205957	0.674304	1.84823	Angpt2
12.4864	12.0245	11.5766	12.1795	12.488	11.096	11.7896	11.2966	11.6814	11.3776	11.4171	11.7391	11.5602	11.0907	11.5939	12.0267	11.6128	12.4287	11.8886	11.245	12.1425	11.4259	12.514	11.7221	0.205988	-0.424946	-1.77344	Tom1l2
15.3746	15.5756	15.4817	15.4017	15.6383	15.5079	15.6153	15.8718	15.717	15.6727	15.3599	15.595	15.4827	15.0768	15.3149	15.6535	15.3111	15.4826	15.4564	15.5357	15.6123	15.4945	15.453	15.5633	0.206006	0.141987	1.77316	Efemp2
12.542	12.8148	12.7942	12.844	12.8655	13.0667	12.8067	12.9651	13.1605	13.2023	12.9243	12.8724	13.0632	13.292	13.3238	13.1587	13.1199	13.175	13.0264	13.1192	13.0317	13.1536	13.1403	13.0453	0.206042	0.167363	1.77071	Tnks1bp1
12.9978	14.2123	13.9078	12.1013	12.6669	13.3155	13.5646	13.5665	11.07	10.0216	12.5425	11.3044	12.2047	12.2919	11.6819	14.1058	12.6405	12.7539	12.3392	12.5088	12.3409	13.662	12.4825	14.1154	0.206067	-1.18869	-1.77005	Atp5f1e
10.5229	10.3159	10.517	10.6061	10.2846	10.4193	10.3397	10.6819	10.5124	11.1251	10.7068	10.5751	10.9299	10.3873	10.6476	10.6199	10.5344	10.9163	10.6865	10.4975	10.3809	10.3313	10.6311	10.9634	0.206096	0.212512	1.77349	Aspscr1
13.1774	13.4069	13.2599	13.5671	13.3765	13.3544	13.7123	13.4558	13.5388	13.2936	13.4134	13.5827	13.7292	13.5202	13.5531	13.5145	13.5364	13.5369	13.7888	13.4555	13.8022	13.5669	13.6543	13.6139	0.206162	0.142373	1.76946	Rab21
10.0139	9.81283	NaN	9.73475	NaN	10.5006	10.3042	10.3455	10.1762	10.0693	10.4002	10.674	10.3362	10.3337	9.23189	10.0811	10.3169	9.79489	NaN	10.697	9.83336	10.1596	10.0572	10.4077	0.206316	0.312692	1.81311	Hacd3
12.3843	12.6789	12.7956	12.7934	12.7999	12.2715	12.5925	12.6361	12.2679	12.2112	12.4348	12.3162	12.4187	11.9128	12.1228	12.7306	12.111	12.1979	12.9037	12.5457	12.5975	12.4301	12.4522	12.643	0.206906	-0.210838	-1.76674	Fcsk
12.325	13.5514	13.1258	12.746	12.8253	12.2772	12.8456	12.4703	12.328	12.172	12.546	12.0774	12.3005	12.4213	12.3947	13.2552	12.4165	12.7864	12.332	12.6567	12.6908	12.8846	12.6381	12.8676	0.208022	-0.401906	-1.76335	Chmp2a
12.9488	12.7945	13.0156	12.4063	12.886	12.9319	12.3123	12.3383	12.8637	13.1325	12.2863	11.9541	12.9833	12.8878	13.2057	13.0139	13.1304	12.5116	12.3886	12.6437	12.0681	12.7981	12.4038	12.1179	0.208089	-0.3493	-1.7627	Fat4
15.1779	15.307	15.0964	15.2956	15.3671	14.9437	15.2576	15.0545	14.9915	14.9101	15.078	15.0503	15.1542	15.1011	14.8766	15.4601	15.1506	15.2599	15.2731	15.1372	15.5251	15.3046	15.4836	15.3618	0.208236	-0.140968	-1.76202	Hk1
13.441	13.2528	13.8014	13.4716	13.3523	13.5853	13.4992	13.6549	13.6586	13.5226	13.7428	13.7948	13.9446	13.4855	13.642	13.3733	13.5412	13.4283	13.6461	13.5246	13.5166	13.723	13.4889	13.7068	0.208934	0.161396	1.75977	Ndufs3
11.3139	11.2149	11.2259	11.9188	11.569	11.6915	11.5474	12.1064	11.3759	11.8964	11.7247	12.0038	11.9225	11.6066	11.448	10.9261	10.9674	11.7891	11.7117	11.7522	11.2447	11.7047	11.8284	11.3768	0.209144	0.286755	1.7585	Phactr4
13.2799	12.7503	12.6949	13.0449	13.3884	11.9708	12.7359	12.3251	12.7886	12.1024	12.2601	12.4132	12.5596	12.3534	12.6131	13.2518	11.7532	13.1043	12.8492	11.9069	12.9962	11.916	13.3794	12.5199	0.209179	-0.417299	-1.7588	Stk38l
12.8445	12.7893	12.7975	12.7892	12.5976	12.4001	12.5226	12.7161	12.4578	11.9205	12.6285	12.5526	12.0722	12.2765	11.4476	12.7446	13.0298	12.9331	12.1432	12.1245	12.7362	12.7973	12.4969	12.7838	0.209323	-0.236674	-1.75756	Nck1
13.9853	14.0009	14.0971	14.1695	14.1032	13.7488	13.8947	13.8157	13.7774	13.7472	13.9079	14.1096	14.3558	13.5123	13.8229	14.0096	13.776	13.9087	14.0606	13.7976	14.0568	14.0128	14.0506	14.0201	0.209641	-0.142033	-1.75636	Samm50
11.8682	11.532	11.7308	12.6937	12.7175	11.0297	11.137	11.0555	11.9902	11.2817	11.566	11.3264	12.3288	10.9018	11.7337	11.867	10.9142	11.5246	11.7787	10.628	12.5323	11.2754	12.1709	11.6601	0.210311	-0.535837	-1.75436	Tnik
12.5775	12.5882	12.5174	12.3655	12.6346	12.5823	12.8541	12.7373	12.512	12.4362	12.7864	12.7661	12.4582	12.7016	12.3255	12.5987	12.5554	12.4186	12.7176	12.6501	12.4909	12.6383	12.4899	12.75	0.210557	0.137769	1.75324	Sun1
9.58494	10.4871	10.4721	10.7601	10.8313	11.3757	11.0579	11.3627	10.9511	10.8809	10.9095	10.988	11.4452	11.3879	11.6584	10.6362	11.4986	10.8443	10.9027	11.4846	10.6993	11.1918	11.0643	10.4441	0.211687	0.439805	1.74993	Fhip2a
16.8928	17.9777	17.1869	16.7983	17.292	16.8241	16.1759	17.2929	16.795	16.707	17.0569	16.274	16.6511	17.6194	17.627	17.323	16.6178	17.1469	16.5736	16.7143	17.7609	17.0564	16.9097	16.5563	0.21201	-0.444985	-1.74799	Apoa1
10.8727	11.3908	11.4126	11.6086	11.3238	11.9989	11.8105	11.9523	13.0905	11.3893	11.6393	11.7286	11.7629	11.8188	12.5951	11.668	12.4362	10.4329	10.4639	11.7177	11.0496	11.5227	10.9148	11.9273	0.212039	0.500506	1.74856	Lrch1
11.5746	11.3698	11.2078	11.092	11.3547	11.0974	NaN	11.6777	10.8761	10.5156	9.99166	11.0089	11.244	NaN	10.6758	11.0277	10.8931	10.7337	11.1013	10.4891	10.79	10.5476	10.6981	11.072	0.212117	-0.468749	-1.76697	Pdp2
13.1148	13.6352	13.4862	13.3651	13.2918	13.674	13.7488	13.8898	13.412	13.408	13.799	13.5729	13.7865	14.0348	13.9246	13.9912	13.7749	13.9054	13.7146	13.7499	13.8379	13.9277	13.864	14.152	0.212851	0.210601	1.74431	Ikbip
NaN	10.9669	10.9254	NaN	NaN	10.8494	11.229	11.2608	NaN	NaN	10.9296	NaN	NaN	10.7413	NaN	11.0591	11.1628	11.0163	10.3066	11.0227	10.5821	10.9567	NaN	11.4611	0.212906	0.225836	2.03542	Pea15
9.57849	10.0906	10.224	10.3795	10.4348	10.3674	10.4563	10.123	10.6212	10.1453	10.9659	10.7385	10.3175	9.69823	10.0062	10.5173	10.2313	10.5047	10.1164	9.80573	11.0038	10.336	9.97072	10.3146	0.212914	0.329256	1.74374	Mboat7
13.3428	13.3873	13.2262	13.3567	13.7352	13.5171	13.495	12.913	13.4823	13.2303	13.044	13.1433	13.0762	13.2591	13.2273	13.1432	13.3516	13.1715	13.1029	13.6275	13.1734	13.3145	12.8523	12.9726	0.212915	-0.209553	-1.74484	Nt5c2
10.7723	10.7804	11.1561	11.2105	11.2985	10.8018	11.4911	11.0431	11.127	10.9318	11.395	11.5257	12.0385	12.4469	12.8554	12.1648	11.9675	12.5316	11.8467	11.3949	11.805	12.0261	12.1355	11.7043	0.212959	0.249016	1.74434	Plod2
12.2452	11.7812	12.3577	11.7716	12.132	11.9256	11.7333	12.0952	11.6819	11.4328	11.5322	12.1259	11.8461	12.4432	11.997	12.7306	11.9351	12.3391	11.7727	11.7947	12.0243	12.036	11.8454	11.9047	0.214001	-0.268664	-1.74012	Aacs
11.5741	12.1804	11.9182	11.2685	11.9155	11.8598	11.5258	11.8756	10.8957	10.8453	12.024	10.9046	11.3852	11.6775	11.4394	12.2395	12.0899	11.7263	11.2584	11.9438	11.5425	11.8379	11.3498	11.7769	0.21428	-0.440934	-1.73901	Hars1
11.7708	12.057	11.9149	11.9378	12.0794	11.8441	12.0954	12.2696	12.1739	11.7668	12.0288	12.1738	11.9107	11.8609	12.4972	12.4244	11.7413	12.4892	12.2741	12.1265	12.4703	12.2114	12.5032	12.3733	0.214642	0.150718	1.73731	Uap1
10.617	10.3153	10.0414	NaN	NaN	9.84272	10.3272	9.73804	8.9755	8.41283	NaN	NaN	8.89738	NaN	9.48419	9.11933	NaN	10.4542	9.48553	9.32481	9.73717	9.93397	9.92356	10.3678	0.214643	-0.840706	-1.85564	Fndc3a
15.2127	15.006	14.9996	15.0845	15.1465	14.5871	15.074	14.6508	14.8033	14.5234	14.5305	15.0475	15.0216	14.9996	15.0993	15.4882	14.8328	15.5423	15.4042	14.8071	15.2893	15.126	15.5059	15.2992	0.214846	-0.234471	-1.73637	Rps3
13.007	13.1997	13.939	14.1229	14.8235	13.6835	13.0445	12.6697	11.3823	9.89097	15.7034	11.0336	13.8856	15.1423	12.849	13.1966	15.7032	12.6741	13.4807	12.2148	14.921	15.0484	12.6915	14.7959	0.215546	-1.50852	-1.73436	Ppbp
12.7859	14.3266	13.6737	12.4216	12.4994	14.1332	15.5249	14.6122	13.4284	13.5032	15.2341	13.1494	13.1563	14.969	12.9331	14.9979	14.4204	13.6475	13.8582	14.8663	13.5946	15.0998	13.4143	15.2657	0.215709	0.935311	1.73356	Mgp
13.8968	13.8943	14.1688	14.2634	13.961	14.2118	14.1457	13.9773	14.3369	14.2846	14.3432	14.2335	14.2134	14.3228	14.219	14.0651	14.1189	14.204	14.1352	14.3045	14.3032	14.2248	14.2138	14.0442	0.215796	0.154214	1.73306	Psmc3
13.4611	13.4668	13.3748	13.4857	13.4498	13.5756	13.4824	13.3157	13.4964	13.339	13.2764	13.4269	13.5375	13.5826	13.6181	13.9946	13.6756	13.9193	13.5697	13.5623	13.6916	13.6799	13.8701	13.6414	0.216051	-0.0795069	-1.73208	Plod3
12.3943	12.9375	12.7952	12.3683	12.4252	12.6565	12.8614	12.5045	11.8772	12.2447	12.3307	11.8111	12.4856	12.712	12.4293	13.1908	12.8077	12.5242	12.4748	12.6966	12.4983	12.7463	12.3986	12.634	0.216576	-0.324538	-1.73011	Rps7
12.0475	11.5729	11.8493	11.5612	11.6406	11.8745	11.4322	11.8249	11.5876	11.764	11.1853	11.4512	11.4785	11.1861	11.5613	11.7118	11.5854	11.2967	11.3659	11.5913	11.3436	11.342	11.488	11.5264	0.21661	-0.216808	-1.72957	Pum1
10.4981	10.8655	11.2128	11.0596	10.7565	11.2612	11.3971	10.8656	11.2326	11.1857	11.5184	11.0435	11.1403	11.0124	11.2003	10.2439	11.4547	10.4335	11.2124	11.1008	11.2017	11.7259	11.3027	11.0615	0.216701	0.26487	1.72907	Enpp4
13.3956	13.6952	13.6426	13.4547	13.3752	13.6263	13.4565	13.4979	13.3618	13.4845	13.1825	13.4346	13.4685	13.5343	13.3264	13.4894	13.2776	13.5091	13.5572	13.5557	13.4483	13.6134	13.5389	13.4497	0.217963	-0.128662	-1.72573	Trnt1
11.9662	12.0501	12.2	12.0605	12.0315	12.527	12.5645	12.4351	12.5175	11.9235	13.0329	12.174	11.8243	12.4575	12.0956	NaN	12.3812	11.7027	11.5818	12.8096	11.4928	12.4385	12.0232	12.1766	0.218273	0.302009	1.72436	Gabarap
13.0323	13.3744	13.3272	13.474	13.2606	13.292	13.3575	13.1237	12.822	13.0795	13.364	12.7976	13.1765	13.4368	13.2718	13.0894	13.2347	13.043	12.9359	13.3822	13.3041	13.2751	13.0239	13.0035	0.218334	-0.202694	-1.72385	Map1lc3b
14.9603	14.526	14.9114	14.7212	14.7502	14.5685	14.9314	14.8674	14.9381	14.6965	14.8297	15.1295	14.6463	14.5374	14.5426	14.7192	14.5914	14.9578	14.9645	14.6779	14.7407	14.7078	14.8154	14.831	0.218499	0.159194	1.72298	Ncl
15.9107	15.4913	15.6755	15.2609	15.4079	15.6002	16.1432	15.9698	16.0524	14.9626	16.4696	16.1177	15.4586	15.7724	14.581	15.4286	15.8406	15.7629	15.7342	15.5306	15.3885	15.4746	15.4673	15.7677	0.218739	0.394783	1.72215	Cpa3
11.6692	11.5431	11.5185	12.1868	12.2628	11.7767	11.3696	11.2146	11.6783	11.9306	11.5124	11.5341	11.678	12.152	11.4318	11.1563	11.7771	11.647	11.8017	11.0456	NaN	NaN	11.3428	11.7883	0.218758	-0.286251	-1.721	Cdkl5
12.0021	11.8839	12.0288	12.0872	12.252	11.9518	12.1626	12.2099	12.1272	12.0427	12.045	12.2916	12.1902	11.7657	11.9351	12.1601	12.1277	12.5872	12.3002	12.0055	11.9586	12.1738	12.1062	12.352	0.218887	0.112209	1.72143	Pml
17.0823	16.9209	16.8222	16.8322	16.6898	16.6188	16.5706	16.892	16.3274	16.6117	16.8914	16.5041	16.9992	16.8162	16.921	17.2912	16.8641	17.0724	16.5913	16.6127	16.6931	17.0886	16.862	16.7886	0.21889	-0.194825	-1.72101	Cycs
11.2004	10.6875	10.478	10.8964	11.1279	10.9515	11.1681	11.3	11.3933	10.9395	11.3776	10.7466	11.3266	10.7677	10.7299	10.2473	10.8066	10.9129	10.9825	10.6286	11.4809	11.1817	11.2291	10.9149	0.220005	0.263911	1.71757	Htra2
15.7417	15.4704	16.2223	15.827	15.5439	15.9123	16.0336	15.7102	16.2816	15.8379	16.2311	16.0954	15.6714	15.716	15.1403	15.134	15.5533	15.429	15.6994	15.2838	15.1646	15.6318	15.1243	15.2735	0.221276	0.245364	1.71322	Tgfbi
9.66882	9.79577	10.2274	10.3493	NaN	11.0154	10.6901	10.4158	10.4054	10.7166	10.7071	10.6709	10.3476	10.8148	10.7372	NaN	10.3325	10.2707	10.4699	11.0487	10.1546	10.687	10.3435	10.7701	0.221353	0.389621	1.73147	Commd8
12.3138	12.1546	12.2564	12.2408	12.3901	11.9533	12.1914	12.1945	12.0137	11.8858	12.1572	12.0523	11.9472	11.9843	12.1485	12.2461	12.0546	12.1349	12.1208	11.9606	12.3294	12.2304	12.2238	12.245	0.222659	-0.135662	-1.70824	Ufl1
13.3682	12.9306	12.0227	12.7742	13.0979	12.0166	12.426	11.9554	12.7735	12.0418	12.4354	11.7137	11.7994	12.0273	11.8957	12.4545	11.7844	12.6663	12.0973	11.6727	12.7163	11.5542	12.9077	12.1433	0.222699	-0.47742	-1.70853	Mettl26
13.735	13.7935	13.7223	13.6185	13.5583	13.227	13.3697	13.1081	13.6463	12.5525	13.6594	13.3861	13.6387	13.3625	13.3703	13.7163	13.5372	13.575	13.6145	13.5188	13.6928	13.588	13.4019	13.5892	0.222818	-0.322076	-1.70749	Srsf7
11.2983	11.7049	10.8846	10.9706	11.1921	10.7942	11.3944	11.6725	11.1655	11.3811	11.4937	11.3108	11.1894	11.2724	10.7977	11.2693	11.4211	12.1949	11.3516	11.2305	11.7873	11.9852	11.925	11.9732	0.222826	0.262226	1.70858	P2rx4
12.2267	12.3593	12.476	12.3575	12.1216	12.6043	12.3428	12.2918	12.2321	12.2994	11.9899	12.0447	12.1732	11.9139	11.8517	12.4418	12.0143	11.6573	12.0361	11.7233	11.9625	12.2119	12.0127	11.9679	0.223423	-0.157457	-1.70545	Pank4
12.3677	12.2658	12.547	12.4897	12.5409	12.5954	12.679	12.5016	12.5719	12.4879	12.6109	12.5574	12.5831	12.7356	12.619	12.6384	12.5055	12.3735	12.5381	12.6105	12.4466	12.5333	12.5506	12.5982	0.22394	0.100366	1.70232	Cdc42bpb
12.2518	11.8286	11.8662	12.0136	11.9551	11.5607	11.6217	11.852	11.5004	11.8552	11.8374	11.6751	12.1686	11.5678	11.5282	11.8553	11.9517	12.2302	11.91	11.5031	11.9974	11.8691	11.8791	11.6848	0.223945	-0.189025	-1.70358	Mtx1
11.5907	11.574	11.9066	11.4242	11.3021	11.4575	11.162	11.7161	11.3745	11.2963	11.3838	10.8384	11.6486	11.5246	11.3857	11.8811	11.649	11.8286	11.4255	11.3952	11.2314	11.3723	11.4697	11.7714	0.22399	-0.247325	-1.70326	Cc2d1a
10.2863	9.96593	10.4673	10.9922	10.103	10.8939	10.6456	10.6859	10.8867	10.9423	10.654	10.7153	10.4691	10.5647	10.8677	10.0131	10.089	10.555	10.6347	10.6546	10.6263	10.1479	10.5655	10.4176	0.22406	0.303542	1.70236	Ppp4r3a
NaN	9.65454	9.59714	8.7582	9.53639	9.56599	9.41463	9.26408	10.9493	10.9609	9.40535	10.7646	9.62121	8.86263	9.84173	9.45589	NaN	8.95389	10.0152	9.28025	8.63124	9.3199	9.54607	8.99413	0.224077	0.704032	1.72046	Clec14a
12.1246	11.2794	11.8849	11.9285	11.9842	11.8041	12.1565	11.7428	12.2201	12.0345	12.0522	12.231	11.9984	12.0379	11.9898	11.1594	11.6811	11.5588	12.0257	11.773	12.1821	11.8491	11.8723	11.5687	0.225038	0.238575	1.69895	Lyrm4
13.6066	13.4191	13.8377	14.0446	13.8971	14.2988	14.026	14.0174	14.2067	14.2897	13.9517	14.0216	13.9008	14.1041	14.0536	13.341	14.0397	13.835	13.8944	13.8782	13.765	13.8598	13.6625	13.8458	0.225062	0.234845	1.69927	Grk2
12.2039	12.7855	12.8529	13.029	12.4775	13.5865	13.2244	13.3008	12.8903	13.479	13.3237	12.9231	12.627	13.0169	13.1011	12.3691	13.1622	12.5886	12.4189	13.3391	12.7851	13.2643	12.8583	12.9039	0.22513	0.367667	1.69816	Arpp19
10.9327	10.7342	11.4559	11.1614	11.1661	11.4217	11.014	11.1684	10.91	10.9769	10.7571	10.6616	11.2045	11.1158	11.0024	10.6945	10.8894	11.2218	NaN	10.6996	10.7715	11.0913	10.7024	10.9805	0.225192	-0.230656	-1.69617	Paox
12.6564	12.3738	12.9666	12.7861	12.6415	13.0002	12.8594	12.5359	12.3452	12.7248	12.3312	12.1783	12.7044	12.9115	12.5369	12.7704	12.8533	12.5278	12.3226	12.7548	12.4371	12.6327	12.6941	12.7917	0.22526	-0.241638	-1.69632	Phldb2
11.8803	12.1713	12.5308	12.1264	12.0291	12.2332	12.5319	12.5274	12.375	12.1679	12.3237	12.1747	12.2525	12.2529	12.2105	11.8649	12.2395	12.0901	12.3628	11.9673	12.1244	12.3488	12.0525	12.2989	0.225358	0.188211	1.69646	Nup205
12.2924	12.932	12.9366	12.8074	13.0081	12.5701	12.7138	12.2195	12.5148	12.2424	12.7106	12.6589	12.8	12.5883	12.8162	12.9624	12.7575	13.0127	12.5306	12.5436	12.6212	12.3736	12.7939	12.4085	0.22536	-0.24778	-1.69748	Vps4a
NaN	9.3341	9.5527	10.0744	10.1151	9.96898	9.45705	9.14996	NaN	9.43708	NaN	9.74179	9.64941	9.8689	9.64327	10.4161	9.54142	10.1018	NaN	9.80017	7.09278	9.68102	9.89853	10.0266	0.225401	-0.3626	-1.76528	Mmaa
12.1459	12.1639	12.2407	12.3487	11.9858	12.001	12.2583	12.3616	12.3731	12.0357	12.5675	12.2275	12.3816	12.9534	12.7467	12.8661	12.4089	12.81	12.5481	12.5387	12.6344	12.6261	12.6454	12.486	0.225404	0.15627	1.69673	Plod1
11.1811	11.0955	11.0177	11.1546	11.0993	11.0104	11.3653	11.1679	11.0423	11.3128	11.2716	11.0426	10.9993	11.2618	10.9222	NaN	11.0914	10.3836	11.5134	11.4567	11.3906	11.4031	10.9567	11.1842	0.225507	0.107301	1.69679	Dock5
NaN	11.2895	10.8771	11.2181	10.7164	11.296	10.9904	10.7758	10.4693	10.9862	NaN	10.8537	11.2793	10.9576	11.3258	11.0122	10.9417	11.1818	10.6851	11.1359	11.2363	11.028	10.9456	10.9819	0.226371	-0.264322	-1.73231	Aldh1b1
13.3487	13.6945	13.4921	13.0739	13.1503	13.1347	13.2316	13.4058	12.3212	12.4752	13.4815	12.6579	13.1918	13.3557	12.8938	13.54	13.586	13.731	12.9888	12.9972	12.7689	12.9665	12.9435	13.6501	0.226446	-0.386844	-1.69246	Gbp7
11.7401	12.0221	12.1227	11.8404	11.8695	11.4591	11.4311	11.7949	11.9546	11.4286	11.2423	11.7287	11.8195	11.4114	11.7655	12.0097	11.5781	12.2836	12.0476	11.3039	12.3086	11.4506	12.1942	11.4357	0.227147	-0.245633	-1.68836	Smpd2
12.0371	12.0919	12.0373	11.8797	12.0779	11.8083	12.1283	12.0462	12.2148	12.0779	11.9822	12.0647	11.9933	11.8988	11.9256	11.9676	11.7956	11.9783	12.1	11.7855	11.8488	11.9162	12.0376	11.9552	0.227246	0.0969858	1.68844	Smarce1
12.9022	13.1076	13.3915	13.1336	13.124	13.6592	13.2799	13.6255	13.3185	13.5575	13.3567	13.4178	13.2094	13.2742	13.2242	13.0654	13.4365	12.8284	13.2319	13.3887	13.0731	13.2459	13.1879	13.2511	0.227259	0.206301	1.68908	Cops6
11.2893	NaN	NaN	12.4922	11.6192	11.0943	12.3649	12.4427	11.7199	11.7079	12.9614	12.127	12.8992	11.762	12.4444	NaN	12.1775	13.4216	12.0239	12.1924	12.6506	12.2959	12.3003	12.5576	0.227285	0.596884	1.72917	Lgals3bp
12.526	12.095	12.5504	12.1136	12.2724	11.9893	11.7792	11.9311	12.1237	12.1758	12.397	11.5825	11.792	11.7774	11.8326	12.0075	12.0044	11.8368	11.6931	11.9699	12.1572	12.1634	11.8185	11.8752	0.227323	-0.259558	-1.68868	Tmod1
14.0438	14.2596	14.187	14.4248	14.2451	13.9894	14.1373	14.0451	13.994	13.9883	14.2662	13.7713	14.2258	14.5053	14.4866	14.1898	14.2612	14.2206	14.3554	14.4164	14.4665	14.383	14.2567	14.0967	0.227327	-0.157907	-1.68962	Ranbp1
12.1516	11.6925	12.142	11.8544	11.8708	11.9939	12.1253	12.3123	12.1774	11.7496	12.5445	12.1084	11.7573	11.9386	12.0889	12.1262	12.0302	12.0321	12.0165	12.1396	11.9486	12.2325	12.1201	12.1299	0.227353	0.218703	1.68683	Srsf9
11.5767	10.4516	9.89745	10.8938	11.5942	9.87222	9.90874	10.0287	10.2404	10.3937	9.45979	10.6343	10.7493	NaN	10.6934	9.06638	9.45237	11.1312	10.6353	8.53229	11.0329	9.42712	10.9215	8.79397	0.227436	-0.603387	-1.68699	Slc7a5
12.3718	12.3549	12.3715	12.1979	12.6286	11.6289	12.1097	12.0471	11.768	11.9591	12.2798	11.7649	12.3929	12.4321	12.5302	12.8305	12.0521	11.7736	12.6264	11.839	11.8949	12.3462	12.3192	12.489	0.227611	-0.270824	-1.68572	Dock8
NaN	9.92306	NaN	9.35626	NaN	10.6704	10.745	10.167	10.7409	10.303	10.2915	10.9158	10.3148	10.522	10.2136	9.87773	10.3598	10.5227	10.8388	10.2138	10.1611	9.98567	10.633	10.3144	0.228191	0.543959	1.75265	Tprg1l
10.5328	NaN	11.3637	11.689	11.6786	12.2359	11.8314	12.1206	12.0452	12.3842	NaN	11.7233	11.9222	NaN	12.2551	10.9467	12.5263	10.8284	11.4765	11.9144	12.3745	11.5365	11.8111	11.4765	0.228537	0.520948	1.72213	Akap13
12.085	12.5492	12.7499	12.5705	12.1395	12.5142	13.0037	12.2712	12.999	12.6581	12.7012	12.5532	12.5313	13.0823	12.72	12.0039	12.7253	12.2005	12.8464	12.938	12.8979	12.8523	12.4799	12.2151	0.229441	0.263023	1.67995	Rab39a
11.992	11.7734	11.8694	11.6977	11.8683	11.4235	11.6637	11.7934	11.4568	10.9949	11.5909	11.6952	11.7101	11.5989	11.501	11.8799	11.833	11.6537	11.6562	11.6577	11.9499	12.1143	11.7545	11.8137	0.229604	-0.238231	-1.67892	Emc1
13.1154	13.1454	13.2903	13.0919	13.0428	13.1246	13.1334	13.4041	13.5589	13.1369	13.1103	13.2868	13.4939	12.9834	13.5293	13.0029	13.2669	13.3905	13.4914	13.0238	13.5152	13.3464	13.3605	13.3579	0.22968	0.136645	1.6791	Rpl36
NaN	NaN	10.932	NaN	10.8327	10.7128	9.70597	NaN	10.4757	NaN	10.6127	NaN	10.2232	10.7546	10.6959	10.1293	10.6255	10.75	10.3785	10.5041	10.529	10.163	10.6977	10.5543	0.23	-0.56107	-1.93999	Qtrt2
10.6704	11.3365	11.3685	11.5127	10.5021	11.653	11.1642	11.5665	11.4385	11.4825	12.0049	11.6293	11.0585	11.2756	11.2917	10.2461	11.2941	11.0534	11.1586	11.1404	11.054	11.296	11.0404	11.2137	0.230013	0.373783	1.67565	Snx17
12.4232	12.62	12.394	12.4395	12.1452	12.8649	13.0984	13.0341	12.6476	12.3945	12.8853	12.4228	12.3791	12.7155	12.4492	12.5222	12.804	11.855	12.9387	13.0364	12.7551	12.8303	12.292	12.5045	0.230077	0.265984	1.67519	Trmt112
14.2883	14.3729	14.3331	14.5044	14.4518	14.4798	14.3454	14.2967	14.2832	14.4177	14.3272	14.354	14.5172	14.4367	14.6387	14.3489	14.4544	14.199	14.5262	14.3563	14.4801	14.5408	14.6048	14.4548	0.230131	-0.067701	-1.67567	Dnm1l
12.4067	12.3939	11.964	12.3727	12.3386	10.9477	11.8705	11.9053	11.8187	11.2485	10.876	11.7766	12.3221	10.9937	11.8387	12.3537	10.6191	12.8028	12.1905	11.1888	12.2638	11.2649	12.2915	12.4798	0.230191	-0.48801	-1.67582	Mxra7
10.7951	NaN	11.2327	10.2306	10.6455	11.1779	11.0341	11.4133	10.8224	11.1933	11.1812	11.1648	11.4303	11.2355	11.3185	10.9708	11.064	10.8416	11.2811	10.8653	11.1928	11.1107	10.4819	11.1169	0.230244	0.318486	1.69315	Poldip2
NaN	11.4774	11.0356	10.8935	NaN	10.769	11.4401	11.1906	NaN	NaN	12.0006	NaN	NaN	11.7581	9.42752	NaN	11.8033	NaN	11.9818	12.1927	NaN	12.2703	NaN	12.3357	0.230274	0.499921	1.84341	Mrps27
10.4661	10.7249	10.7253	10.1642	10.7782	10.839	10.9278	11.5808	10.825	12.0402	11.1256	10.1095	10.1378	11.3913	11.7365	10.5836	11.244	9.87026	10.5267	11.1348	11.5404	11.6651	10.6758	10.7959	0.231436	0.485157	1.67106	Cfhr2
14.4226	14.4132	14.5994	14.5543	14.4151	14.856	14.6213	14.9949	14.6656	14.6717	14.7242	14.5362	14.6311	14.6031	14.4739	14.3428	14.657	14.0811	14.3852	14.4663	14.3877	14.4777	14.2318	14.4017	0.231682	0.158902	1.67012	Emd
14.0549	13.9809	13.8483	14.0399	13.9154	13.6235	13.6904	13.7641	13.7946	13.8828	13.6051	13.9151	13.8153	13.5413	13.6072	13.8604	13.7363	13.9653	13.8142	13.6614	14.0268	13.8053	14.0008	13.7189	0.231794	-0.135125	-1.66921	Cct6a
15.263	14.4739	14.4551	13.5016	14.6429	13.9168	14.9092	14.8328	10.8206	11.2877	14.0059	12.7347	11.7944	12.544	10.271	15.6456	12.5383	14.7031	12.007	13.337	13.0384	14.4555	14.1485	13.8491	0.23189	-1.2771	-1.66928	Aqp1
12.8898	12.0156	12.3804	12.8293	12.6431	12.0154	12.6549	12.3618	13.3482	12.8717	12.6831	12.9402	12.8004	11.6673	12.6493	12.1013	11.8871	12.7655	12.9211	12.185	12.7881	12.0659	12.9694	12.2598	0.233093	0.347713	1.66546	Snrnp70
11.5004	12.1435	11.6437	11.8646	11.6352	11.7631	11.655	11.7888	11.4858	11.631	11.5145	11.3869	11.8902	11.8611	11.875	11.732	11.5156	12.715	11.9517	11.6063	11.2779	12.0084	11.6881	12.2092	0.233708	-0.181412	-1.66354	Tars2
11.3851	11.2586	11.2581	11.782	11.903	11.0378	11.1914	11.3148	11.4322	11.2145	10.6744	11.0623	12.1161	11.1719	11.8357	11.682	10.5768	12.1418	11.6889	10.8669	11.6754	11.6017	12.3573	11.8265	0.234027	-0.289181	-1.66168	Ppp3cb
12.1366	12.2208	12.2785	12.1852	11.9659	12.5352	12.472	12.2815	12.714	12.0738	12.7228	12.3443	12.4438	11.7499	12.093	11.1839	12.229	11.8249	12.1566	12.2374	11.9241	12.2179	11.8774	12.1485	0.234057	0.214367	1.6608	Znf22
14.4009	14.531	14.4541	14.473	14.4763	14.5489	14.4058	14.5951	14.5833	14.6809	14.4729	14.6078	14.6593	14.3599	14.5794	14.1944	14.7304	14.4127	14.4924	14.3943	14.4933	14.4205	14.6221	14.5209	0.234079	0.0769297	1.6611	Otub1
10.9353	NaN	NaN	NaN	10.356	10.4252	10.7641	NaN	10.8104	11.6279	NaN	11.1375	10.8953	NaN	10.9255	NaN	NaN	10.7533	10.5973	10.51	10.6833	NaN	10.6376	10.9887	0.234108	0.512781	1.82577	Akap10
13.5055	13.469	13.3872	13.5711	13.6053	13.0759	13.1556	13.3962	13.086	12.8545	13.5706	13.2682	13.4551	13.6073	13.2446	13.7034	13.2011	13.498	13.7671	13.5435	13.6734	13.6415	13.7975	13.6462	0.234156	-0.213847	-1.6617	Golga5
13.445	14.1104	13.699	14.0645	13.7858	14.2845	14.0594	14.0078	14.2521	14.1799	14.0717	14.1283	14.0859	14.5278	14.4387	13.9038	14.1445	13.9701	14.0264	14.2871	14.2539	14.3289	14.1208	14.1609	0.234316	0.218336	1.65963	Eif4a1
9.9104	9.78586	10.6058	10.8793	11.1327	10.9736	11.4604	11.1284	10.5336	11.6267	10.4324	11.1397	10.9968	11.0962	10.9501	10.2405	10.7759	11.1065	11.1693	10.8915	11.0013	10.7645	11.0419	10.9543	0.234454	0.505608	1.65895	Tmed1
12.0061	11.7897	12.4025	11.696	12.1886	12.3377	12.5207	12.4707	12.3142	11.9147	12.9101	12.1203	12.3368	12.5162	12.5347	12.0461	12.2274	12.6412	11.9508	12.4529	12.3317	12.4362	12.3024	12.3768	0.234894	0.305025	1.65746	Necap2
11.4395	11.4715	11.6211	11.548	11.4588	11.1303	11.6753	11.8608	11.5045	11.4285	11.5933	11.53	11.5976	11.6646	11.6349	11.4433	11.3812	11.7927	11.9032	11.3738	11.3979	11.6573	11.6635	11.6917	0.234995	0.153872	1.65682	Ctbp2
11.348	11.3616	11.9254	11.8343	11.7367	12.0274	11.8314	12.0055	11.7188	12.1043	11.8388	12.0537	11.763	11.9521	12.0002	11.6564	11.8675	11.6699	11.9706	11.9065	11.7842	11.8833	11.7296	11.6986	0.235617	0.219864	1.65494	Sec24b
12.0722	12.269	12.2987	12.2006	12.0952	12.0372	12.0867	12.194	12.0189	12.0016	11.7119	12.1432	12.5343	12.181	12.6722	12.3288	12.2926	12.6672	12.3294	12.1451	12.3128	12.2162	12.4205	12.4462	0.238266	-0.136117	-1.64792	Rab23
13.8894	14.0512	13.9143	13.8674	13.8855	13.9826	14.0349	13.7355	13.6021	13.9704	13.7681	13.773	13.9077	14.2346	13.8735	14.0737	13.9541	13.7055	13.7595	14.0224	13.872	13.7586	13.7831	13.9734	0.23838	-0.117757	-1.64724	Pak2
12.4849	12.4863	12.6877	12.8248	12.6923	12.7981	12.6531	12.7152	12.8846	12.7998	12.8368	12.7683	13.0139	12.8568	12.7336	12.3418	12.9386	12.7729	12.6742	12.6647	12.6186	12.9016	12.6919	12.7539	0.238513	0.113981	1.64666	Phb1
11.3941	11.2687	11.5299	12.0132	11.3781	11.794	11.9346	11.7762	11.9615	11.5462	11.7878	11.6814	11.7331	11.9646	11.5921	11.4386	11.3899	12.0084	11.653	11.7379	11.4725	11.6131	11.6392	11.4347	0.238775	0.21827	1.64568	U2af2
9.81099	9.90952	10.3494	10.302	10.302	10.724	10.4132	10.2265	10.5816	10.5315	11.1917	10.36	10.4038	10.4684	10.2327	10.2976	10.3704	10.5878	10.37	9.89032	9.86519	10.8075	10.7254	10.1548	0.238894	0.317767	1.645	Snap29
15.6042	15.4822	15.7845	15.5531	15.5696	15.4912	15.7941	15.5549	15.7908	15.4937	15.7241	15.8718	15.4651	14.9915	15.0101	15.1501	15.3723	15.3729	15.7761	15.4318	15.3366	15.4507	15.3796	15.4485	0.240023	0.124082	1.64201	Tmpo
11.7527	12.0212	12.0864	12.1073	12.076	12.1582	12.2915	12.137	12.0854	12.0524	12.0997	12.2223	11.9324	11.81	12.0764	12.0974	11.8945	11.9653	12.2477	12.0083	12.0797	12.0884	12.0305	12.1413	0.241384	0.114403	1.63859	Cse1l
16.4081	17.5858	17.3259	16.03	16.4609	16.7323	16.4325	17.0575	14.8781	15.1178	17.2257	14.6719	15.7571	17.6589	16.0557	17.3733	17.058	16.5661	14.935	17.0935	15.93	16.7349	16.4733	16.5926	0.242605	-0.85993	-1.63544	Crip1
11.8058	12.4627	11.7213	11.5848	12.3077	12.1256	11.417	12.319	11.2514	12.0649	11.322	11.3365	11.9909	12.0789	12.3645	12.6337	12.2471	12.9547	12.0691	12.1911	12.5758	12.2812	12.6613	12.5434	0.242744	-0.382832	-1.63482	Steap4
NaN	9.32217	9.62335	8.87947	8.96704	9.54932	8.71385	9.32156	8.98181	9.03139	9.13705	8.70384	NaN	9.6031	9.67943	NaN	9.03929	NaN	NaN	NaN	9.62975	8.95266	9.46662	NaN	0.243013	-0.286688	-1.65008	Gnl1
15.8159	15.961	15.9951	15.858	16.0336	15.8586	15.8794	16.0077	15.4527	15.2028	15.9394	15.7359	15.074	15.3368	15.0812	15.7437	15.2709	15.5803	15.3829	15.6039	15.4822	15.5004	15.5652	15.7091	0.24344	-0.217393	-1.63175	Park7
NaN	11.5397	11.2207	NaN	11.3317	11.2799	11.8888	11.4455	11.2375	11.477	11.5812	11.6993	10.8144	11.7202	10.6101	NaN	11.0816	10.8664	NaN	10.7423	10.7771	10.6537	10.7188	11.0314	0.243551	0.211869	1.6685	Hamp
10.0137	9.87854	10.1441	10.1457	10.1828	10.1569	10.542	11.2136	10.2137	9.6269	10.3953	10.6848	9.62884	9.97416	9.48428	9.85821	10.2876	10.2862	10.4211	10.4699	9.98959	10.4492	10.8295	10.8761	0.243599	0.359124	1.63209	Hrc
11.7503	12.6541	12.5029	11.9461	12.1321	12.5626	12.8943	12.9	12.6348	12.1363	12.6687	12.2621	12.1999	13.0243	12.4102	12.7627	13.1194	11.7279	11.9593	13.3998	12.176	12.4268	11.5873	11.9873	0.244044	0.324689	1.6299	Ppm1b
17.5108	17.684	17.6838	17.7015	17.634	17.4952	17.4454	17.4548	17.5565	17.6238	17.5902	17.5686	17.3278	17.3136	17.2502	17.2437	17.4482	17.2631	17.4872	17.5065	17.4548	17.4329	17.5037	17.2566	0.244106	-0.0783215	-1.62948	Tpi1
11.5582	NaN	11.3821	10.6127	11.5145	11.9039	NaN	11.7915	10.0536	9.6935	11.4032	10.182	10.7358	11.6701	11.0024	NaN	11.5424	10.571	NaN	NaN	10.4386	11.6983	10.9711	NaN	0.244133	-0.769494	-1.66562	Spag8
11.4328	10.1663	10.7171	10.7037	11.4742	11.2819	11.0983	10.9357	11.6084	11.4404	11.8789	11.295	11.5922	11.5973	11.0628	10.7974	11.1767	11.5241	10.998	11.2544	11.6415	11.5409	11.6217	10.6581	0.24431	0.413483	1.62823	Dnajb1
16.6918	16.8507	16.7501	16.7765	16.7403	17.0409	16.639	16.7147	16.6682	16.9007	16.5477	16.6978	16.8222	16.7238	16.5735	16.7491	16.8332	16.3232	16.351	16.5692	16.4916	16.747	16.5828	16.5964	0.245122	-0.113699	-1.62564	Itgb1
12.446	12.2905	12.0516	12.1757	12.1296	12.5374	12.0433	12.2323	11.9197	12.0305	12.2147	12.2583	11.5867	12.1484	12.0697	11.5993	12.4572	11.6125	11.6807	11.7173	11.7977	11.9308	11.9017	11.8497	0.245215	-0.155326	-1.62572	Nqo2
14.4638	14.006	13.9218	14.2186	14.2186	13.9842	13.7529	14.2421	13.9404	13.9166	13.8595	14.0491	14.2923	13.7235	13.8807	13.7682	13.8279	14.1519	14.0003	13.8336	13.9871	13.953	13.7994	14.1239	0.245353	-0.175408	-1.62477	Pccb
13.7492	14.4873	13.6554	13.9155	14.0326	14.339	13.6704	13.9461	13.4337	13.7839	14.1109	13.6127	13.483	14.0539	13.5502	13.7142	13.5689	13.8085	13.4549	14.0173	13.6713	14.0224	13.6338	13.9095	0.245861	-0.270222	-1.62328	Gpc4
12.7606	12.7504	12.872	12.634	12.4386	12.2263	13.2546	13.121	12.7461	12.2275	13.2957	12.8945	12.8608	12.7852	12.5265	12.788	12.5656	13.0689	12.999	12.7187	12.9532	13.0586	12.8514	12.9241	0.245928	0.309574	1.62255	Atp1b1
10.6629	8.79487	10.5235	9.99574	10.0783	10.8208	10.2053	10.8523	10.7899	11.051	10.3019	10.9143	11.0687	10.42	11.3477	10.3468	10.7313	10.3063	10.6194	10.9772	9.87982	10.8536	10.5155	10.8079	0.246057	0.539786	1.62255	Top3b
11.3968	11.6855	11.7618	11.4651	11.3925	10.9737	11.2262	11.3767	11.253	10.93	11.0767	11.465	11.1964	11.2994	11.1247	11.7466	10.9982	11.6454	11.6433	11.4629	11.3537	11.1001	11.5491	11.6711	0.24639	-0.224643	-1.62105	Ccar1
NaN	NaN	10.6322	10.5674	NaN	10.1295	9.36742	NaN	NaN	9.93004	10.3354	10.1453	10.4824	10.2145	10.4144	NaN	10.4413	10.8326	10.488	10.4432	10.0428	NaN	NaN	10.8728	0.246449	-0.498499	-1.77517	Crlf2
10.5259	10.6917	10.7642	10.4228	10.1088	11.4336	NaN	11.7445	10.7638	11.3791	11.0962	10.5661	10.9259	NaN	10.6774	10.2532	10.8652	11.1783	11.0312	10.5233	10.9028	10.6311	10.7706	10.687	0.247167	0.452125	1.63406	Arl6
12.2852	13.5436	14.1103	13.8761	12.9674	12.8629	13.7545	13.7244	15.2192	13.0032	16.1602	13.3447	13.6996	15.7675	13.6773	12.182	14.3524	11.7101	14.5212	14.6202	14.583	15.0391	12.7935	14.7499	0.247172	0.926777	1.61782	Ca2
12.8586	12.4672	12.4716	12.9012	12.9185	12.5994	12.5392	12.3756	12.5817	12.6256	12.5271	12.6372	13.0888	12.7072	13.1021	13.3223	12.9068	13.0731	12.7914	12.6189	13.0408	12.6482	12.9641	12.7097	0.247196	-0.155032	-1.61876	Mthfd1l
11.1971	11.1798	11.4495	11.0263	11.1059	11.4092	10.9995	11.2279	10.6522	10.9892	11.1482	11.2494	11.2495	10.6586	10.8677	11.015	11.2206	11.1097	11.0661	11.0231	10.7423	11.1029	10.9726	11.2056	0.247272	-0.183606	-1.61835	Sin3a
11.5885	10.7441	10.4841	10.6636	10.2741	10.6752	10.3341	10.8556	10.3477	9.93772	10.5795	10.1949	10.5192	9.60408	9.95722	NaN	10.8739	10.6255	10.7301	10.4416	10.7228	10.2134	10.9144	10.1887	0.247326	-0.36336	-1.61878	Irf2bpl
13.4887	13.6018	13.6434	13.6723	13.7769	12.9354	14.1247	13.6806	14.3139	13.1492	14.019	13.8444	13.7028	13.049	13.6822	13.3699	13.0942	14.082	13.9475	13.0797	13.9674	13.5794	13.8402	14.0094	0.247599	0.335525	1.61635	Clta
14.1909	14.3575	14.1631	14.3222	14.1512	14.3261	14.2395	14.1907	14.1505	14.1385	14.2545	14.0953	14.3872	14.4113	14.351	14.321	14.4265	14.2756	14.329	14.3645	14.447	14.3589	14.3124	14.3676	0.247633	-0.0736386	-1.61597	Pafah1b1
11.6067	11.6858	11.6992	11.8807	11.7654	11.9776	11.8002	11.4686	11.6311	11.5328	11.8658	11.4151	11.8383	11.9554	11.5119	11.7568	12.054	11.6133	11.7984	11.7249	11.8059	11.6774	12.0454	11.5375	0.247668	-0.150299	-1.61562	Osbp
13.4551	13.6977	13.7573	13.7352	13.5821	14.0671	13.9247	13.8957	13.8581	13.8	13.8431	13.8093	13.6436	13.6175	13.4008	13.0686	13.6425	13.3045	13.5706	13.5721	13.4614	13.6888	13.5928	13.5935	0.248002	0.139362	1.61465	Fkbp4
10.0398	10.366	10.6558	NaN	NaN	9.82974	10.3319	10.4661	10.8016	10.5405	10.8855	10.234	NaN	10.6449	9.66398	10.6806	10.8541	10.2413	9.7976	9.97679	9.62334	10.4156	10.4357	11.1044	0.248821	0.320459	1.64788	Srsf4
11.035	NaN	11.0512	11.1149	11.422	11.2826	11.19	NaN	10.9172	10.7608	NaN	11.0707	11.1948	NaN	11.2437	NaN	NaN	11.4126	11.2512	11.6159	11.3548	11.3472	11.2738	10.9931	0.250023	-0.196476	-1.67062	Pomk
13.398	13.4231	13.5194	13.4127	13.1065	13.4666	13.3097	13.2997	13.0641	13.5239	13.1656	13.0619	13.5288	13.4718	13.4762	13.2839	13.3703	13.1678	13.2814	13.6727	13.4307	13.2386	13.4095	13.2888	0.250058	-0.150257	-1.60846	Nedd4l
11.6969	11.7931	12.1161	11.9968	11.8228	11.673	11.422	11.8499	11.9163	11.5967	11.4569	11.7859	11.8628	NaN	11.6011	11.6149	11.3602	11.603	11.8297	11.4795	11.6841	11.7563	11.7009	11.6899	0.25027	-0.178499	-1.60767	Rab33b
13.3703	13.2084	13.3487	13.3187	13.438	13.4051	13.7785	13.4243	13.3818	13.3375	13.3339	13.5998	13.4776	13.1221	13.339	13.0904	13.5202	13.5344	13.3564	13.4553	13.2902	13.3287	13.5463	13.2482	0.251013	0.127783	1.6058	Hnrnpul1
11.3801	11.6787	11.9214	11.8711	11.7429	12.5768	12.1997	12.0972	12.1727	12.3791	12.0858	11.9145	11.8488	12.3091	12.0193	12.5773	12.4543	11.6593	12.0057	12.3177	11.6033	12.1901	12.1181	11.7758	0.251658	0.279666	1.60407	Chordc1
14.9914	14.78	14.9374	14.9506	14.8769	14.678	14.8154	15.0459	14.9634	14.924	14.9563	15.1888	15.0264	14.4613	14.7928	14.633	14.7717	14.6208	14.7989	14.5108	14.6891	14.7826	14.6897	14.9908	0.252111	0.113231	1.60273	Acat1
14.6049	13.9807	14.4277	14.4452	13.8933	14.4448	14.5271	14.0904	14.91	14.9574	14.3011	14.7963	14.0276	13.6001	14.1536	13.8203	13.9137	13.8477	14.1064	14.2259	14.2269	14.2348	14.0971	13.8494	0.252297	0.29762	1.60212	Hdgfl3
10.7098	NaN	11.2103	10.6585	11.0157	11.2992	11.6345	11.4425	11.2582	11.3159	11.4824	10.6366	10.5477	11.2573	10.7437	10.6438	11.2444	10.4608	10.9905	11.1953	10.8889	11.2903	10.7649	10.6991	0.252638	0.316292	1.61633	Xpo5
11.1238	11.1614	11.307	11.5942	11.4446	11.4094	11.7761	11.1701	11.6311	11.5197	11.516	11.482	11.4558	11.6988	11.3399	10.3779	11.276	11.4388	11.3376	11.2119	11.5086	11.3789	11.6065	11.2452	0.252742	0.175769	1.60054	Slc9a1
12.2631	12.6567	12.2052	12.0902	12.4	12.1999	12.4857	12.2171	12.0411	11.6542	11.8087	12.1926	12.2758	12.364	12.2442	12.7216	11.9633	12.561	12.6281	12.2755	12.3248	12.4115	12.3949	12.6237	0.253067	-0.235963	-1.59937	Dhrs1
16.0559	16.7997	17.2686	16.6479	15.9593	16.619	16.5894	16.0437	16.2471	16.1324	16.3955	15.6765	15.9093	16.9796	15.7128	16.5559	16.887	16.0278	15.3539	15.7877	15.8095	16.3891	15.3672	15.8203	0.253669	-0.377627	-1.59646	Col4a1
14.2173	14.1587	14.0867	14.2365	14.3547	14.2929	14.4325	14.302	14.2895	14.1792	14.2407	14.5432	14.2696	14.1813	14.3458	14.1388	14.2655	14.5909	14.2931	14.4187	14.4421	14.4514	14.4503	14.4629	0.253687	0.106727	1.59535	Ap2b1
11.6883	10.6363	11.4408	11.9958	11.6891	12.2153	11.4536	12.1971	12.1058	12.353	12.0307	11.9832	11.6648	11.6329	11.8559	NaN	11.4276	11.7359	11.7713	11.8506	11.6365	11.6654	11.509	11.2789	0.2537	0.409658	1.5961	Art4
14.0561	13.6048	13.7262	14.0575	13.8181	13.6541	14.0563	13.6248	14.3256	14.046	13.831	14.4663	14.1421	13.1089	13.7016	13.4204	13.8302	14.4644	14.0274	13.4702	13.9258	13.9365	14.1891	13.7397	0.253719	0.238875	1.59557	Cbx3
16.2242	15.8197	16.1678	16.4921	16.0133	16.1482	16.2149	16.1846	16.4339	16.2613	16.2372	16.7178	15.8047	15.882	15.6915	15.1299	15.6752	15.16	16.1285	15.5232	15.9151	15.7362	15.9641	15.4042	0.253745	0.197394	1.59664	Adipoq
NaN	8.89375	9.52996	NaN	NaN	9.60657	9.80091	9.90855	NaN	NaN	9.63357	NaN	NaN	NaN	NaN	8.58529	9.39617	8.64315	NaN	9.18385	NaN	9.23698	NaN	10.146	0.253766	0.437585	1.82579	Selenon
13.1158	13.4258	13.2642	13.4021	13.5601	12.9354	13.3205	13.0864	13.1124	12.8806	12.9207	13.257	13.2427	12.9961	13.1229	13.5985	13.1054	13.4979	13.3007	13.1768	13.4084	13.2551	13.2884	13.3591	0.253814	-0.187662	-1.5969	Shmt2
13.0183	11.8146	11.4609	12.4417	12.7423	11.5993	11.2686	10.9616	12.1496	11.3957	11.6587	12.3626	12.6966	11.1596	12.4885	11.3543	11.2143	12.49	12.4032	10.8933	11.9809	11.1824	12.401	11.3045	0.25386	-0.546714	-1.59719	Dmac1
10.8642	11.2913	11.2314	11.1959	10.8138	11.3006	11.3301	11.3643	11.3588	11.0423	11.2676	11.3112	11.2478	11.1588	10.9081	11.5455	11.0976	11.6063	11.3595	11.1485	10.7667	11.3527	11.0664	11.3275	0.253884	0.162803	1.59451	Saraf
12.1688	12.5742	12.1655	12.2111	12.3147	12.1277	12.195	12.2209	11.9813	11.4841	12.0351	12.314	12.5932	12.4064	12.1605	13.043	12.3687	12.9375	12.5161	12.3397	12.4038	12.2695	12.5628	12.6674	0.254139	-0.221918	-1.59175	Srsf6
12.773	12.4493	12.7266	12.7278	12.5926	12.5424	12.2278	12.4896	12.6418	12.4599	12.5147	12.6796	12.8329	12.208	12.6615	12.3873	12.5967	12.5607	12.6701	12.455	12.7263	12.6969	12.544	12.8161	0.254148	-0.133049	-1.59297	Ndufb1
9.73942	10.7341	10.2992	10.4145	10.0467	10.5322	11.0483	10.5674	10.4176	10.3441	10.8414	10.3429	10.6763	10.5468	10.0174	10.6671	10.6653	10.023	10.3392	10.7307	10.4364	10.5849	10.4694	10.2004	0.254233	0.299257	1.59311	Sesn1
13.6689	13.697	13.4473	13.7844	13.6251	13.8179	13.796	13.7029	13.6817	13.8245	13.8046	13.7958	13.9474	14.047	13.9139	13.7576	13.8544	13.7371	13.9759	13.9855	13.7836	13.9612	13.8685	13.7963	0.254243	0.0941788	1.59186	Psmd4
11.4829	11.4323	11.2949	10.6508	11.7912	10.6096	10.9206	10.6142	11.1472	10.8023	NaN	10.7089	11.2673	11.7005	10.4846	11.7228	11.1683	11.097	10.9963	10.4379	10.8754	10.6136	10.5291	11.0966	0.254337	-0.371658	-1.6072	Ccdc43
12.4741	12.2958	12.3234	12.5443	12.5887	12.3372	12.3751	12.3664	12.334	12.2859	12.3339	12.3639	11.5481	11.1526	12.1288	11.8483	12.0566	12.4365	12.5825	12.0847	12.1872	12.2688	12.6113	12.3153	0.254468	-0.0840359	-1.59202	Hspa12a
10.067	10.2598	10.1364	9.74394	10.5392	10.3032	10.6335	NaN	10.5222	10.1466	10.4936	10.2463	10.1288	10.3169	9.56217	9.13853	9.78595	9.41758	9.62761	10.4402	10.1245	9.6108	10.2104	9.26858	0.255541	0.233529	1.60291	Lsm2
12.7614	13.15	13.2771	13.1903	13.0265	13.5471	13.1692	13.3869	13.3363	13.5361	13.4224	13.2393	13.7684	13.1374	13.3859	12.7434	13.2889	12.499	12.8949	13.1897	13.155	13.3012	12.9787	13.2325	0.25557	0.189611	1.58825	Mrps36
NaN	8.02812	9.0292	8.16976	NaN	8.67748	9.39003	9.75954	NaN	7.9783	9.46735	9.11785	NaN	8.38954	NaN	8.7808	9.75904	NaN	NaN	9.29168	8.69737	9.13039	NaN	9.35042	0.255574	0.666476	1.64788	Prmt7
9.66953	9.98731	9.59817	9.76785	NaN	10.6015	10.42	9.75167	10.374	10.5866	10.4732	10.0323	10.1038	10.1496	9.96409	10.2661	9.93643	9.6043	9.96392	10.3097	9.74934	9.87405	10.2052	9.57172	0.255613	0.348103	1.6025	Dnajb2
12.8347	NaN	13.3017	12.8752	12.4088	12.9669	12.5248	12.8079	12.6111	12.6166	NaN	12.6074	12.8995	13.3733	12.9034	12.8931	12.981	12.8756	12.6105	13.2415	12.611	13.2181	12.6342	13.243	0.256004	-0.243908	-1.62036	Stambp
12.0849	12.6477	12.8928	12.5771	12.3426	12.6218	12.4987	12.4344	11.8147	12.158	12.6733	11.7902	12.6332	12.6778	12.3553	12.9511	12.8575	12.7773	11.997	12.4086	12.2758	12.6568	12.2406	12.8498	0.256056	-0.29959	-1.58566	Mapk14
10.3087	10.7735	10.8204	11.2293	11.2798	11.0314	11.0104	11.2697	11.1282	11.1383	11.2648	11.0794	11.3718	11.0306	10.9591	10.7555	10.5045	11.4412	11.6334	11.3304	11.3351	10.957	11.2858	10.8942	0.256074	0.241278	1.58613	Anapc7
10.7619	10.8431	NaN	10.3407	10.8478	10.4968	10.4339	10.0126	10.5176	10.3862	10.789	10.4119	9.79511	10.4663	10.0158	NaN	10.5154	NaN	10.1131	10.3765	9.93692	10.4135	9.62081	10.2603	0.256567	-0.232856	-1.59869	Map2k6
12.8963	13.3953	13.2045	12.8151	12.9811	12.6941	12.6037	12.9468	12.8089	12.7434	13.0801	12.4927	12.5852	13.6759	12.8356	12.797	12.8499	12.5697	12.6392	12.6467	13.2989	12.8992	12.4844	12.3594	0.256623	-0.218448	-1.58386	Kng1
13.545	13.272	NaN	13.4676	13.2325	13.071	NaN	13.6959	13.3083	NaN	NaN	13.6848	13.6071	NaN	12.4272	13.2683	13.1574	13.5427	13.6524	NaN	13.2556	13.4053	13.3114	14.0902	0.257796	0.24539	1.67416	Asb6
[truncated: 2,334 more rows]
